# Supplementary material for: BIGKnock: fine-mapping gene-based associations via knockoff analysis of biobank-scale data
Source: Genome Biol. 2023 Feb 13;24:24. doi: 10.1186/s13059-023-02864-6 (PMC9926792; doi:10.1186/s13059-023-02864-6)
Supplement: Supplementary file 2 — Additional file 2: Supplementary Tables 6-64. [file 13059_2023_2864_MOESM2_ESM.xlsx]

## Sheet: Supplementary Table 6
Binary trait. Hypertension
gene.id	GeneScan3D.orginal	W	Qvalue
A3GALT2	0.0515887	0.156618	1
AADACL3	0.909371	0	1
AADACL4	0.379061	0	1
ABCA4	0.0284145	0.646146	1
ABCB10	0.770928	0	1
ABCD3	0.00988416	0	1
ABL2	0.37949	0	1
ACADM	0.597008	0	1
ACAP3	0.862227	0	1
ACBD3	0.0391454	0.24687	1
ACBD6	0.0385479	0	1
ACOT11	0.737035	0	1
ACOT7	0.0727784	0	1
ACP6	0.839738	0	1
ACTA1	0.875211	0	1
ACTL8	0.231991	0	1
ACTN2	0.19027	0	1
ACTRT2	0.0239227	1.09667	0.242302
ADAM15	0.648689	0	1
ADAM30	0.00834159	1.11619	0.239803
ADAMTS4	0.709937	0	1
ADAMTSL4	8.62098e-05	2.99236	0.0289206
ADAMTSL4-AS1	1.0487e-05	2.83351	0.033452
ADAR	0.321287	0	1
ADC	0.343198	0	1
ADCK3	0.0458929	0	1
ADCY10	0.0426857	0	1
ADIPOR1	0.0118639	0.668878	1
ADORA1	0.0480335	0	1
ADORA3	0.00363494	0.436923	1
ADPRHL2	0.0939173	0	1
ADSS	0.30173	0	1
AGL	0.515701	0	1
AGMAT	0.0377615	0	1
AGO1	0.0403744	0	1
AGO3	0.129297	0	1
AGO4	0.0770247	0	1
AGRN	0.268831	0	1
AGT	9.71876e-08	4.02491	0.00424028
AGTRAP	2.82891e-11	3.16281	0.0213953
AHCTF1	0.528065	0	1
AHCYL1	0.0147732	0.57987	1
AHDC1	3.26589e-06	3.25559	0.019598
AIDA	0.433931	0	1
AIM1L	7.70729e-08	1.88999	0.11411
AIM2	0.0490077	0.154888	1
AJAP1	0.900959	0	1
AK2	0.531456	0	1
AK4	0.172296	0	1
AK5	0.833262	0	1
AKIRIN1	0.00129508	1.50988	0.164097
AKNAD1	0.0105976	0	1
AKR1A1	0.0243589	0	1
AKR7A2	0.776239	0	1
AKR7A3	0.856126	0	1
AKT3	0.0491753	0.685508	1
ALDH4A1	0.793075	0	1
ALDH9A1	0.0731424	0	1
ALG14	0.297096	0	1
ALG6	0.890512	0	1
ALPL	0.242031	0	1
ALX3	0.0274563	1.20516	0.22
AMIGO1	0.0125058	0.775226	0.313484
AMPD1	0.335532	0	1
AMPD2	0.00204491	1.15214	0.231807
AMY1A	0.914066	0	1
AMY1C	0.404362	0	1
AMY2A	0.944781	0	1
AMY2B	0.694172	0	1
ANGEL2	0.823546	0	1
ANGPTL1	0.812035	0	1
ANGPTL3	0.577829	0	1
ANGPTL7	0.213083	0	1
ANKRD13C	0.390597	0	1
ANKRD34A	0.0252168	0	1
ANKRD35	0.00433859	1.20896	0.218922
ANKRD45	0.743175	0	1
ANKRD65	0.000732294	0	1
ANP32E	0.000116305	2.84281	0.033452
ANXA9	0.00204463	0.841557	0.299427
AP4B1	0.0425944	0.273907	1
APCS	0.466151	0	1
APH1A	2.9141e-05	0	1
APITD1	0.107208	0.369198	1
APITD1-CORT	0.217023	0	1
APOA1BP	0.4582	0	1
APOA2	0.748152	0	1
APOBEC4	0.72374	0	1
AQP10	0.122254	0	1
ARF1	6.19162e-06	3.8354	0.00450161
ARHGAP29	0.108668	0.683219	1
ARHGAP30	0.59178	0	1
ARHGEF10L	0.485166	0	1
ARHGEF11	0.166638	0	1
ARHGEF16	0.0870215	0.423737	1
ARHGEF19	0.0250932	0.794728	0.30902
ARHGEF2	0.0134323	0	1
ARID1A	1.86186e-08	2.29464	0.0697778
ARID4B	0.366709	0	1
ARL8A	0.000661708	1.2045	0.220062
ARNT	1.8838e-05	0	1
ARPC5	0.0608058	0	1
ARTN	0.432283	0	1
ARV1	9.38865e-07	4.53645	0.0018018
ASAP3	0.350239	0	1
ASB17	0.829349	0	1
ASCL5	0.0588936	0	1
ASH1L	0.0461795	0	1
ASPM	0.883889	0	1
ASTN1	0.667791	0	1
ATAD3A	0.10581	0	1
ATAD3B	0.847045	0	1
ATAD3C	0.724518	0	1
ATF3	0.136947	0.66784	1
ATF6	0.780681	0	1
ATG4C	0.781148	0	1
ATP13A2	0.0681217	0	1
ATP1A1	0.189788	0	1
ATP1A2	0.272209	0	1
ATP1A4	0.54597	0	1
ATP1B1	0.0265387	0	1
ATP2B4	0.0483553	0.425205	1
ATP5F1	0.0192128	0	1
ATP6V0B	0.0216849	0.857451	0.296726
ATP6V1G3	0.12064	0	1
ATP8B2	0.0406632	0	1
ATPAF1	0.00466269	1.3815	0.187259
ATPIF1	0.080826	0	1
ATXN7L2	0.00531164	1.30687	0.202377
AUNIP	0.101621	0.350962	1
AURKAIP1	0.905649	0	1
AVPR1B	0.804254	0	1
AXDND1	0.0140497	1.22244	0.21509
B3GALNT2	0.492739	0	1
B3GALT2	5.39654e-05	0	1
B3GALT6	0.722155	0	1
B4GALT2	0.113343	0	1
B4GALT3	0.155128	0	1
BAI2	0.71987	0	1
BARHL2	0.433672	0	1
BATF3	0.417923	0	1
BCAN	0.909867	0	1
BCAR3	0.00147993	0	1
BCAS2	0.627586	0	1
BCL10	0.213253	0	1
BCL2L15	0.0334195	0.777264	0.3131
BCL9	0.350002	0	1
BEND5	0.760089	0	1
BEST4	0.0212125	0	1
BGLAP	0.00220967	0.541134	1
BLZF1	0.0277579	0.785717	0.310909
BMP8A	6.00186e-05	0	1
BMP8B	0.000189503	0	1
BNIPL	0.00118985	0	1
BOLA1	0.0209027	1.30603	0.202377
BPNT1	0.797835	0	1
BRDT	0.607716	0	1
BRINP2	0.704389	0	1
BRINP3	0.94562	0	1
BROX	0.574666	0	1
BSDC1	0.337839	0	1
BSND	0.122307	0.723347	1
BTBD19	0.016099	0	1
BTBD8	0.195344	0	1
BTF3L4	0.222066	0	1
BTG2	0.77172	0	1
C1orf100	0.449529	0	1
C1orf101	0.871388	0	1
C1orf105	0.00779564	0.685703	1
C1orf106	0.0170527	0.971382	0.268767
C1orf109	0.00143292	2.02598	0.0967241
C1orf110	0.274787	0	1
C1orf111	0.755856	0	1
C1orf112	0.0245708	0.673102	1
C1orf115	0.471085	0	1
C1orf116	0.155812	0	1
C1orf122	0.0073487	1.81177	0.124217
C1orf123	0.313452	0	1
C1orf127	1.1505e-18	12.2038	0.00120482
C1orf131	0.0157211	0.386144	1
C1orf134	0.113072	0.867841	0.294787
C1orf137	0.397931	0	1
C1orf141	0.24045	0	1
C1orf143	4.87268e-08	6.60392	0.00120482
C1orf145	2.52579e-06	2.55286	0.0458333
C1orf146	0.116391	0.267036	1
C1orf147	0.046913	0	1
C1orf158	0.000343085	3.37846	0.0163043
C1orf159	0.655793	0	1
C1orf162	4.13003e-14	11.9654	0.00120482
C1orf167	5.73008e-12	3.54639	0.00911854
C1orf168	0.169478	0	1
C1orf170	0.938469	0	1
C1orf172	1.57116e-06	3.64577	0.00560748
C1orf173	0.342052	0	1
C1orf174	0.0173469	0	1
C1orf177	0.131425	0	1
C1orf180	0.260816	0	1
C1orf185	0.512705	0	1
C1orf186	0.347041	0	1
C1orf189	0.0174407	0	1
C1orf192	0.959198	0	1
C1orf194	0.137064	0	1
C1orf195	0.00302943	0	1
C1orf198	1.67654e-06	4.36628	0.0018018
C1orf200	0.938201	0	1
C1orf204	0.201355	0.0972424	1
C1orf21	0.0118533	0.906794	0.283671
C1orf210	0.00130653	0	1
C1orf213	0.0303675	0.812813	0.305717
C1orf216	0.209581	0	1
C1orf220	0.561723	0	1
C1orf222	0.0863893	0	1
C1orf226	0.772408	0	1
C1orf227	0.129988	0.738489	1
C1orf228	0.221555	0	1
C1orf229	0.257418	0	1
C1orf233	0.647408	0	1
C1orf234	0.489491	0.219411	1
C1orf27	0.160963	0	1
C1orf35	2.35448e-05	1.54903	0.157883
C1orf43	0.0376186	0	1
C1orf50	0.0137239	1.66401	0.142032
C1orf51	0.795711	0	1
C1orf52	0.0861558	0	1
C1orf53	0.357771	0	1
C1orf54	1.58716e-05	0	1
C1orf56	0.000135792	0	1
C1orf61	0.00107088	1.80151	0.125352
C1orf63	0.307211	0	1
C1orf64	0.0151943	0	1
C1orf65	0.799538	0	1
C1orf68	0.584215	0	1
C1orf74	0.00079402	1.2861	0.206328
C1orf85	0.0410187	0	1
C1orf86	0.000155175	1.57612	0.154671
C1orf87	0.609791	0	1
C1orf94	0.87865	0	1
C1orf95	0.315132	0	1
C1QA	0.0596199	0	1
C1QB	0.0201987	0.835387	0.300678
C1QC	0.709831	0	1
C2CD4D	5.84715e-05	2.31126	0.0678692
C4BPA	0.830046	0	1
C4BPB	0.785979	0	1
C8A	0.480706	0	1
C8B	0.320028	0	1
CA14	0.0071731	2.03357	0.095637
CA6	0.0603281	0.896745	0.286674
CACHD1	0.0421356	0	1
CACNA1E	0.533079	0	1
CACNA1S	0.63219	0	1
CACYBP	0.27779	0	1
CADM3	0.45447	0	1
CALML6	0.0175428	0.873679	0.293288
CAMK1G	0.000649793	1.29792	0.203882
CAMK2N1	0.790208	0	1
CAMSAP2	0.0116554	1.05621	0.25176
CAP1	0.121826	0	1
CAPN2	0.0583254	0	1
CAPN8	0.492145	0	1
CAPN9	3.187e-07	3.03791	0.025431
CAPZA1	2.41444e-25	8.70824	0.00120482
CAPZB	0.0272838	0.931984	0.276668
CASP9	0.0446988	0	1
CASQ1	0.662009	0	1
CASQ2	0.183	0	1
CASZ1	7.23986e-18	10.671	0.00120482
CATSPER4	0.00777142	0.464989	1
CC2D1B	0.144381	0	1
CCBL2	0.00141491	2.00788	0.099234
CCDC163P	0.00328033	0	1
CCDC17	0.00987997	0	1
CCDC18	0.00711261	0	1
CCDC181	0.0165436	0	1
CCDC19	0.287539	0.476629	1
CCDC23	0.593867	0	1
CCDC24	0.110869	0	1
CCDC27	0.0167592	1.41236	0.181285
CCDC28B	0.299067	0	1
CCDC30	0.0587273	0.433064	1
CCNL2	0.00116703	0	1
CCSAP	0.793234	0	1
CCT3	0.00313339	0.95468	0.27238
CD101	0.812339	0	1
CD160	0.0034581	1.27082	0.209121
CD164L2	0.054265	0.675775	1
CD1A	0.926351	0	1
CD1B	0.941851	0	1
CD1C	0.932929	0	1
CD1D	0.90491	0	1
CD1E	0.96349	0	1
CD2	0.533385	0	1
CD244	0.824566	0	1
CD247	0.334706	0	1
CD34	0.210025	0	1
CD46	0.126979	0.51698	1
CD48	0.687905	0	1
CD52	0.0134543	0	1
CD53	0.0386761	1.25891	0.210325
CD55	0.915211	0	1
CD58	0.537964	0	1
CD5L	0.0933156	0	1
CD84	0.726814	0	1
CDA	0.307876	0	1
CDC14A	0.774219	0	1
CDC20	0.000477961	0	1
CDC42	0.244917	0	1
CDC42BPA	0.0856403	0	1
CDC42SE1	9.43911e-05	1.86582	0.116754
CDC7	0.268205	0	1
CDC73	6.55561e-05	2.62819	0.0434018
CDCA8	0.00129215	2.07471	0.0897366
CDCP2	0.86307	0	1
CDK11A	0.00900054	0.432391	1
CDK11B	0.000988478	0	1
CDK18	0.00699716	0	1
CDKN2C	0.0729819	0.327038	1
CELA2A	0.0424395	0.670252	1
CELA2B	0.0843907	0	1
CELA3A	0.00662597	0.654035	1
CELA3B	0.0357314	0	1
CELF3	1.99218e-05	1.86422	0.116879
CELSR2	0.000779112	1.60663	0.150341
CENPF	0.263641	0	1
CENPL	0.817219	0	1
CEP104	0.415325	0	1
CEP170	3.92691e-05	2.96228	0.0294949
CEP350	0.617805	0.104562	1
CEP85	1.34705e-05	2.3705	0.0621749
CEPT1	0.420471	0.167384	1
CERS2	1.187e-05	0	1
CFH	0.591783	0	1
CFHR1	0.928196	0	1
CFHR2	0.32687	0	1
CFHR3	0.853721	0	1
CFHR4	0.757421	0	1
CFHR5	0.804763	0	1
CGN	3.99392e-05	1.85613	0.118243
CHD1L	0.91545	0	1
CHD5	0.227496	0	1
CHI3L1	0.0780693	0.90033	0.285262
CHI3L2	0.739365	0	1
CHIA	0.0150498	1.4808	0.168236
CHIT1	0.434703	0	1
CHML	0.208819	0	1
CHRNB2	0.0830427	0	1
CHTOP	0.00176994	2.30093	0.0692825
CITED4	0.784874	0	1
CKS1B	0.926987	0	1
CLCA1	0.488115	0	1
CLCA2	0.253135	0	1
CLCA4	0.679114	0	1
CLCC1	0.794783	0	1
CLCN6	1.84297e-14	6.42633	0.00120482
CLCNKA	0.0155494	0.360487	1
CLCNKB	0.00348634	0	1
CLDN19	0.729833	0	1
CLIC4	0.000132196	0	1
CLK2	0.176001	0.539055	1
CLSPN	0.177667	0	1
CLSTN1	0.0283968	0.665176	1
CMPK1	0.123369	0	1
CNIH3	0.648931	0	1
CNIH4	0.358044	0	1
CNKSR1	2.04862e-05	1.42997	0.176691
CNN3	0.774305	0	1
CNR2	0.00334447	1.60712	0.150341
CNST	0.423308	0	1
CNTN2	0.861108	0	1
COA6	0.202348	0	1
COA7	0.568228	0	1
COG2	6.60783e-07	2.01097	0.0984642
COL11A1	0.769409	0	1
COL16A1	0.156472	0	1
COL24A1	0.048162	0.789308	0.310255
COL8A2	0.0158123	0	1
COL9A2	0.336091	0	1
COLGALT2	0.00010441	2.4118	0.0566502
COPA	0.756956	0	1
CORT	0.753146	0	1
COX20	0.269812	0	1
CPSF3L	0.905432	0	1
CPT2	0.870019	0	1
CR1	0.850514	0	1
CR1L	0.0164428	1.2507	0.212002
CR2	0.927889	0	1
CRABP2	0.774077	0	1
CRB1	0.923893	0	1
CRCT1	0.873511	0	1
CREB3L4	0.0095118	0	1
CREG1	0.226437	0	1
CRNN	0.295011	0.399569	1
CROCC	0.0762267	0	1
CRP	0.326172	0	1
CRTC2	0.0164954	0	1
CRYZ	0.561492	0	1
CSDE1	0.00670005	1.47557	0.169461
CSF1	0.0372801	0.606531	1
CSF3R	0.294596	0	1
CSRP1	1.83877e-05	2.06456	0.0910072
CTBS	0.22729	0	1
CTH	0.397003	0	1
CTNNBIP1	0.0341063	0	1
CTPS1	0.29181	0	1
CTRC	0.0961327	0	1
CTSE	0.34668	0	1
CTSK	3.06792e-05	0	1
CTSS	2.17282e-05	0	1
CTTNBP2NL	4.82887e-25	8.70824	0.00120482
CYB561D1	0.00233889	1.4354	0.176329
CYB5R1	0.0103073	0.816175	0.305123
CYB5RL	0.629993	0	1
CYP2J2	0.097375	0	1
CYP4A11	0.459474	0	1
CYP4A22	0.794085	0	1
CYP4B1	0.0408268	0.892011	0.288005
CYP4X1	0.00488001	1.26308	0.209625
CYP4Z1	0.218061	0	1
CYR61	0.00876953	0.695375	1
DAP3	0.0285342	0.966496	0.269432
DARC	0.322884	0	1
DARS2	0.777445	0	1
DBT	0.753797	0	1
DCAF6	0.249595	0	1
DCAF8	0.836502	0	1
DCDC2B	0.288538	0	1
DCLRE1B	0.0674828	0	1
DCST1	0.100454	0.862974	0.295679
DCST2	0.674108	0	1
DDAH1	0.0644376	0	1
DDI2	0.0255614	0	1
DDOST	0.164676	0	1
DDR2	0.281752	0	1
DDX20	2.56397e-18	0	1
DDX59	0.057117	0.810172	0.306472
DEDD	0.0941977	0	1
DEGS1	0.678251	0	1
DENND1B	0.040297	0.885169	0.290345
DENND2C	0.753555	0	1
DENND2D	0.184933	0.536074	1
DENND4B	0.00074297	1.11793	0.239504
DEPDC1	0.375201	0	1
DESI2	0.528641	0	1
DFFA	2.57877e-06	0	1
DFFB	0.126662	0	1
DHCR24	0.129609	0	1
DHDDS	1.29111e-06	3.12754	0.0215596
DHRS3	2.77674e-09	0	1
DHX9	0.827174	0	1
DIEXF	0.000854925	0	1
DIO1	0.147601	0	1
DIRAS3	0.412622	0	1
DISC1	0.00492024	0.583263	1
DISP1	0.0352897	0.38607	1
DLEU2L	0.927057	0	1
DLGAP3	0.302641	0	1
DMAP1	0.0162523	0	1
DMBX1	0.0334836	0	1
DMRTA2	0.128604	0	1
DMRTB1	0.889725	0	1
DNAJB4	0.903838	0	1
DNAJC11	0.00100986	1.75963	0.131183
DNAJC16	0.023642	0.524039	1
DNAJC6	0.668855	0	1
DNAJC8	0.0880161	0	1
DNALI1	0.000498594	0	1
DNASE2B	0.338519	0	1
DNTTIP2	0.00952531	0	1
DOCK7	0.806254	0	1
DPH2	0.597531	0.152603	1
DPH5	0.843253	0	1
DPM3	0.403481	0	1
DPT	0.0690513	0	1
DR1	0.0102017	0	1
DRAM2	0.282756	0	1
DRAXIN	1.11473e-11	3.48022	0.0127536
DSTYK	0.904914	0	1
DTL	0.0156281	0.910422	0.282616
DUSP10	0.296477	0	1
DUSP12	0.716803	0	1
DUSP23	0.0584595	0	1
DUSP27	0.00876488	1.83754	0.120117
DVL1	0.860331	0	1
DYRK3	0.048939	0	1
E2F2	0.382741	0	1
EBNA1BP2	0.0014924	1.00849	0.259682
ECE1	0.0778592	0	1
ECHDC2	0.838008	0	1
ECM1	0.000995676	1.61614	0.149283
EDARADD	0.0532274	0	1
EDEM3	0.00452333	0.686123	1
EDN2	0.183808	0	1
EFCAB14	0.00301047	1.1599	0.229742
EFCAB2	0.0169663	0	1
EFCAB7	0.898968	0	1
EFHD2	0.0153987	0.650516	1
EFNA1	0.240881	0	1
EFNA3	0.810507	0	1
EFNA4	0.444224	0	1
EGLN1	0.0046758	0	1
EIF2B3	0.834184	0	1
EIF2D	0.051823	0	1
EIF3I	0.195486	0	1
EIF4G3	0.147087	0	1
ELAVL4	0.408905	0	1
ELF3	0.0278164	0	1
ELK4	0.0103242	0	1
ELOVL1	0.000379185	0	1
ELTD1	0.813065	0	1
EMC1	0.867756	0	1
ENAH	0.000125735	2.6502	0.0434018
ENO1	0.000112087	1.11985	0.239303
ENSA	9.96585e-06	0	1
EPB41	0.0014869	1.55008	0.157861
EPHA10	0.0020128	2.02951	0.0966057
EPHA2	0.00808356	0	1
EPHA8	0.0653893	0	1
EPHB2	0.142068	0	1
EPHX1	0.0878603	0	1
EPHX4	0.371671	0	1
EPRS	0.771825	0	1
EPS15	0.349371	0	1
EPS8L3	0.321656	0	1
ERI3	0.195106	0	1
ERMAP	0.65889	0	1
ERO1LB	0.263886	0	1
ERRFI1	0.356288	0	1
ESPN	0.00497791	0	1
ETNK2	0.0432165	0	1
ETV3	0.0529776	0.414627	1
ETV3L	0.193037	0	1
EVA1B	0.00919338	1.67519	0.140854
EVI5	0.00361836	0.931144	0.27685
EXO1	0.0464117	0	1
EXO5	0.0335093	1.24618	0.212415
EXOC8	0.00479777	0.160091	1
EXOSC10	6.33264e-18	6.56435	0.00120482
EXTL1	0.0404502	0	1
EXTL2	0.759632	0	1
EYA3	0.527455	0	1
F11R	0.321728	0	1
F13B	0.884445	0	1
F3	0.00338388	0.559679	1
F5	0.13483	0	1
FAAH	0.298461	0	1
FABP3	0.847758	0	1
FAIM3	0.447611	0	1
FAM102B	0.0660068	0	1
FAM110D	1.57141e-07	5.22987	0.00120482
FAM129A	0.00408326	1.12413	0.238871
FAM131C	0.00133413	1.60222	0.150903
FAM132A	0.0713184	0	1
FAM151A	0.811239	0	1
FAM159A	0.207316	0	1
FAM163A	0.124886	0.644524	1
FAM167B	0.34768	0	1
FAM177B	0.847452	0	1
FAM183A	0.00346917	1.29144	0.20479
FAM189B	0.00019149	2.0437	0.0938053
FAM19A3	0.000278561	2.55819	0.0451253
FAM20B	0.389406	0	1
FAM212B	0.0054849	1.59758	0.152081
FAM213B	0.643626	0	1
FAM229A	0.183181	0	1
FAM231B	0.703054	0	1
FAM43B	0.467406	0	1
FAM46B	2.06951e-08	2.84975	0.033452
FAM46C	0.44201	0	1
FAM63A	8.29772e-05	2.04408	0.0938053
FAM69A	0.0147234	0	1
FAM71A	0.490151	0	1
FAM72A	0.899339	0	1
FAM72B	0.271757	0	1
FAM73A	0.158314	0	1
FAM76A	0.623017	0	1
FAM78B	0.877334	0	1
FAM89A	0.0146619	0.493486	1
FASLG	0.0282796	0	1
FBLIM1	0.0126487	0	1
FBXO2	1.85789e-11	3.48022	0.0127536
FBXO28	0.732436	0	1
FBXO42	0.0240282	0.36425	1
FBXO44	3.09575e-11	3.35908	0.0163043
FBXO6	3.45417e-11	3.1654	0.0213953
FCAMR	0.839465	0	1
FCER1A	0.0833649	0	1
FCER1G	0.158055	0	1
FCGR1A	0.00219256	0	1
FCGR1B	0.908027	0	1
FCGR2A	0.408771	0	1
FCGR2B	0.359478	0.260357	1
FCGR3A	0.656723	0	1
FCGR3B	0.673057	0	1
FCN3	0.136733	0	1
FCRL1	0.386007	0.281714	1
FCRL2	0.0350365	0.704328	1
FCRL3	0.1423	0.568317	1
FCRL4	0.0363098	0.736854	1
FCRL5	0.750059	0	1
FCRL6	0.210432	0	1
FCRLA	0.284124	0	1
FCRLB	0.416338	0	1
FDPS	0.153115	0.699961	1
FGGY	0.143478	0.568624	1
FGR	0.76926	0	1
FH	0.125742	0	1
FHAD1	0.00980835	0	1
FHL3	0.00387655	0	1
FLAD1	0.824947	0	1
FLG	0.0460632	0	1
FLG2	0.163488	0	1
FLVCR1	0.533612	0	1
FMN2	0.0979775	0	1
FMO1	0.522735	0	1
FMO2	0.121219	0.772757	1
FMO3	0.32845	0	1
FMO4	0.0554118	0.70569	1
FMO5	0.876494	0	1
FMO6P	0.417954	0	1
FMOD	0.201782	0	1
FNBP1L	0.00852113	0	1
FNDC5	0.896085	0	1
FNDC7	0.00186416	0.525697	1
FOXD2	0.0955306	0	1
FOXD3	0.850153	0	1
FOXE3	0.138189	0	1
FOXJ3	0.0425192	0.660222	1
FOXO6	0.10067	0	1
FPGT	0.0884836	0.911266	0.28248
FPGT-TNNI3K	0.146927	0	1
FRRS1	0.26874	0	1
FUBP1	0.79285	0	1
FUCA1	0.0368113	0	1
G0S2	0.00177948	1.1127	0.239803
GABPB2	0.000128471	1.34126	0.196459
GABRD	0.27359	0	1
GADD45A	0.536853	0	1
GALE	0.0637328	0	1
GALNT2	0.428707	0	1
GATAD2B	0.0170103	0	1
GBA	0.219787	0.412117	1
GBP1	0.336581	0	1
GBP2	0.758366	0	1
GBP3	0.0194278	0.733472	1
GBP4	0.0108812	1.41353	0.181087
GBP5	0.296828	0	1
GBP6	0.385915	0	1
GBP7	0.0127272	1.43084	0.176583
GCLM	0.0124255	0	1
GCSAML	0.309307	0	1
GDAP2	0.160218	0	1
GFI1	0.00138213	1.92959	0.110055
GGPS1	0.691086	0	1
GIPC2	0.852035	0	1
GJA4	0.00946599	1.63704	0.145169
GJA5	0.700746	0	1
GJA8	0.598482	0	1
GJA9	0.0136076	0	1
GJB3	0.0038849	1.11971	0.239303
GJB4	0.00621642	0	1
GJB5	0.00455884	1.67369	0.140854
GJC2	0.001285	0	1
GLIS1	0.0947625	0	1
GLMN	0.0285157	0	1
GLRX2	2.61802e-05	2.34227	0.0657375
GLTPD1	0.88367	0	1
GLUL	0.118248	0.656689	1
GMEB1	0.0147237	1.47912	0.168316
GNAI3	0.00311238	0.95973	0.271289
GNAT2	0.000198253	2.03418	0.095637
GNB1	0.00175588	0.751407	1
GNG12	0.216362	0	1
GNG4	0.56929	0	1
GNG5	0.10119	0.887834	0.290168
GNL2	0.000423174	1.72001	0.136217
GNPAT	0.0133036	0.520612	1
GOLPH3L	3.26903e-05	0	1
GOLT1A	0.0425437	0	1
GON4L	0.0197691	0.735376	1
GORAB	0.0583296	0.768627	1
GPA33	0.0252476	0	1
GPATCH2	0.0903311	0.456477	1
GPATCH3	1.87213e-08	2.48817	0.0517241
GPATCH4	0.00168587	1.43067	0.176583
GPBP1L1	0.00844876	0	1
GPN2	1.05513e-08	0	1
GPR137B	0.0796213	0	1
GPR153	0.063541	0	1
GPR157	0.0169159	0	1
GPR161	0.542423	0	1
GPR25	0.369118	0	1
GPR3	0.0868751	0.67235	1
GPR37L1	0.00036054	0	1
GPR52	0.205619	0	1
GPR61	0.00560545	0	1
GPR88	0.851408	0	1
GPR89A	0.277437	0	1
GPR89B	0.00382095	1.94705	0.107804
GPSM2	0.744154	0	1
GPX7	0.891374	0	1
GREM2	0.158364	0	1
GRHL3	0.0640211	0.864052	0.295618
GRIK3	0.214316	0	1
GSTM1	0.00120285	0.54269	1
GSTM2	0.0013237	1.10745	0.240531
GSTM3	0.00952422	0.977535	0.267226
GSTM4	0.00208225	1.07085	0.248654
GSTM5	0.00146215	1.35238	0.194989
GTF2B	4.60754e-06	4.17224	0.0034632
GUCA2A	0.00562562	0	1
GUCA2B	0.000460017	2.35555	0.0639344
GUK1	3.124e-06	3.93185	0.00424028
H3F3A	0.145294	0	1
H6PD	0.00232731	0	1
HAO2	0.0115264	0.451789	1
HAPLN2	0.0010796	2.34338	0.0653488
HAX1	0.0144559	0	1
HCN3	0.186832	0	1
HCRTR1	0.641226	0	1
HDAC1	0.260436	0	1
HDGF	0.000834697	2.46282	0.0537662
HEATR1	0.0622482	0	1
HECTD3	0.843604	0	1
HENMT1	0.107047	0	1
HES2	0.103917	0	1
HES3	0.0058808	1.69299	0.139352
HES4	0.556432	0	1
HES5	0.135673	0.706804	1
HEYL	0.000628449	0	1
HFE2	0.107438	0	1
HFM1	0.179569	0	1
HHAT	0.000794541	1.35158	0.194989
HHIPL2	0.241163	0	1
HHLA3	0.636154	0	1
HIAT1	0.847197	0	1
HIPK1	0.0875893	0	1
HIST2H2AA3	0.00334212	2.27249	0.071632
HIST2H2AA4	0.0026925	2.31105	0.0678692
HIST2H2AB	0.000126377	2.72958	0.0387722
HIST2H2AC	0.0341945	1.29983	0.203718
HIST2H2BE	0.0151595	1.42049	0.179222
HIST2H2BF	0.0303215	1.01251	0.259072
HIST2H3A	0.359357	0	1
HIST2H3C	0.0574779	1.10412	0.240879
HIST2H3D	0.00105975	1.8882	0.114176
HIST2H4A	0.0828013	0.838531	0.300054
HIST2H4B	0.540936	0	1
HIST3H2A	0.000134547	2.42722	0.055458
HIST3H2BB	0.000110645	2.3889	0.058134
HIST3H3	0.000131782	1.95657	0.106189
HLX	0.00297582	0	1
HMCN1	0.0175386	1.08985	0.244099
HMGB4	0.884968	0	1
HMGCL	0.0828955	0	1
HMGCS2	0.0197527	1.06198	0.250539
HMGN2	7.12533e-08	1.88929	0.11411
HNRNPCL1	0.00109475	2.67548	0.0420091
HNRNPR	0.0396915	0	1
HNRNPU	0.142595	0	1
HOOK1	0.115962	0.61759	1
HORMAD1	0.000111171	2.19728	0.0786448
HP1BP3	0.0833979	0	1
HPCA	0.848613	0	1
HPCAL4	2.84264e-05	1.96634	0.104512
HPDL	0.0211309	0.964156	0.270018
HRNR	0.00194461	2.34401	0.0653488
HS2ST1	0.887366	0	1
HSD11B1	0.224617	0	1
HSD17B7	0.126102	0	1
HSD3B1	0.228057	0	1
HSD3B2	0.0274068	0	1
HSPA6	0.75606	0	1
HSPB11	0.0572128	0	1
HSPB7	0.0103326	0.185529	1
HSPG2	0.0106604	0.828621	0.302886
HTR1D	0.821648	0	1
HTR6	0.922371	0	1
HYI	0.000477049	0	1
IARS2	0.776649	0	1
IBA57	6.55631e-07	3.13315	0.0213953
IBA57-AS1	0.00158031	1.54356	0.158635
ICMT	0.0533163	0	1
ID3	0.852805	0	1
IER5	0.153526	0	1
IFFO2	0.794833	0	1
IFI16	0.131436	0	1
IFI44	0.0915006	0	1
IFI44L	0.275081	0	1
IFI6	0.805481	0	1
IFNLR1	0.606307	0	1
IGFN1	0.797359	0	1
IGSF21	0.271427	0	1
IGSF3	0.344556	0	1
IGSF8	0.48363	0	1
IGSF9	0.508559	0.12929	1
IKBKE	0.0590039	0	1
IL10	0.892729	0	1
IL12RB2	0.876174	0	1
IL19	0.759646	0	1
IL20	0.865844	0	1
IL22RA1	0.188429	0	1
IL23R	0.440281	0	1
IL24	0.674629	0	1
IL6R	0.255683	0	1
ILDR2	0.00547615	1.59567	0.15213
ILF2	0.00170627	1.92883	0.110323
INADL	0.0102273	0	1
INPP5B	0.0151851	0	1
INSL5	0.244946	0	1
INSRR	0.666692	0	1
INTS3	0.00363544	0	1
INTS7	0.0118643	0.688894	1
IPO13	0.276571	0	1
IPO9	5.94982e-07	3.18878	0.020098
IPP	0.00161281	0	1
IQCC	0.367063	0	1
IQGAP3	0.0341153	0	1
IRF2BP2	0.0231868	0.510853	1
IRF6	0.00108279	0	1
ISG15	0.42717	0	1
ISG20L2	0.773934	0	1
ITGA10	0.0136562	0.810465	0.306189
ITGB3BP	0.166148	0.600558	1
ITLN1	0.869171	0	1
ITLN2	0.779046	0	1
ITPKB	0.0203176	0	1
IVL	0.245853	0	1
IVNS1ABP	0.00729445	0.86525	0.295499
JAK1	0.0607148	0.43307	1
JMJD4	6.51961e-05	2.53045	0.0473973
JTB	0.0145012	0	1
JUN	0.764561	0	1
KANK4	0.510536	0	1
KCNA10	0.883134	0	1
KCNA2	0.0271562	1.401	0.18303
KCNA3	0.736768	0	1
KCNAB2	0.0356078	0	1
KCNC4	0.791243	0	1
KCND3	5.55112e-15	12.4566	0.00120482
KCNH1	0.0515558	0	1
KCNJ10	0.508803	0	1
KCNJ9	0.226293	0.518786	1
KCNK1	0.00641388	0	1
KCNK2	0.0416944	0	1
KCNN3	0.691055	0	1
KCNQ4	0.0450237	0	1
KCNT2	0.106422	0	1
KCTD3	0.501357	0	1
KDM1A	0.449034	0	1
KDM4A	0.0035865	0	1
KDM5B	0.0172728	0.48484	1
KHDRBS1	0.559628	0	1
KIAA0040	0.0674895	0.748071	1
KIAA0319L	0.0523815	0	1
KIAA0754	0.000104603	1.27745	0.207447
KIAA0907	0.000539577	1.92153	0.110572
KIAA1107	0.0209099	0	1
KIAA1324	0.750609	0	1
KIAA1522	0.844827	0	1
KIAA1614	0.408457	0	1
KIAA2013	3.29643e-11	3.16864	0.0211538
KIF14	0.0180696	0	1
KIF17	0.0622006	0.551919	1
KIF1B	0.00256109	1.40292	0.182881
KIF21B	0.00976545	1.15872	0.230542
KIF2C	0.921616	0	1
KIFAP3	0.0509026	0	1
KIRREL	0.580102	0	1
KISS1	0.0463111	0	1
KLF17	0.445762	0	1
KLHDC7A	0.286543	0	1
KLHDC8A	0.00814093	0	1
KLHDC9	0.195019	0	1
KLHL12	0.0102007	0	1
KLHL17	0.0030655	1.16416	0.229048
KLHL20	0.406726	0	1
KLHL21	0.000785784	2.0669	0.090532
KMO	0.0570238	1.10693	0.240531
KNCN	0.00303707	0	1
KPNA6	0.368514	0	1
KPRP	0.369724	0	1
KRTCAP2	0.0119349	0	1
KTI12	0.307668	0	1
L1TD1	0.420984	0	1
LACTBL1	0.777084	0	1
LAD1	0.106016	0.631707	1
LAMB3	0.00170735	0	1
LAMC1	0.0628314	0	1
LAMC2	0.381769	0	1
LAMTOR2	0.000141139	1.80516	0.125141
LAMTOR5	0.853085	0	1
LAPTM5	0.588595	0	1
LAX1	0.0204253	1.18769	0.223196
LBR	0.0118171	0.934297	0.276137
LCE1A	0.858019	0	1
LCE1B	0.912747	0	1
LCE1C	0.872859	0	1
LCE1D	0.821933	0	1
LCE1E	0.555304	0	1
LCE1F	0.594657	0	1
LCE2A	0.378414	0	1
LCE2B	0.790945	0	1
LCE2C	0.821645	0	1
LCE2D	0.890918	0	1
LCE3A	0.795839	0	1
LCE3B	0.685159	0	1
LCE3D	0.56884	0	1
LCE3E	0.0908726	0.707212	1
LCE4A	0.777094	0	1
LCE5A	0.323727	0	1
LCE6A	0.924913	0	1
LCK	0.123866	0	1
LDLRAD1	0.301169	0	1
LDLRAD2	0.262434	0	1
LDLRAP1	0.566537	0	1
LEFTY1	0.264126	0	1
LEFTY2	0.550032	0	1
LELP1	0.800058	0	1
LEMD1	0.00739981	0	1
LENEP	0.835674	0	1
LEPR	0.304105	0	1
LEPRE1	0.79541	0	1
LEPROT	0.238552	0.434667	1
LGALS8	0.211754	0	1
LGR6	0.0380465	0.74411	1
LHX4	0.0275447	0	1
LHX8	0.819637	0	1
LHX9	0.0761929	0	1
LIN28A	1.95127e-07	1.42717	0.177118
LIN9	0.0761287	0	1
LINGO4	0.000153405	2.12805	0.0852743
LIX1L	0.0184314	0.491723	1
LMNA	8.22687e-05	0	1
LMO4	0.0587531	0.430934	1
LMOD1	1.44069e-06	2.61519	0.0443796
LMX1A	0.907473	0	1
LOR	0.110435	0	1
LPAR3	0.879778	0	1
LPGAT1	0.051035	0	1
LRIF1	0.669537	0	1
LRIG2	2.30093e-18	0	1
LRP8	0.694046	0	1
LRRC38	0.373914	0	1
LRRC39	0.604007	0	1
LRRC40	0.680533	0	1
LRRC41	0.00357793	2.27229	0.071632
LRRC42	0.0869093	0	1
LRRC47	0.228229	0	1
LRRC52	0.0330474	0	1
LRRC53	0.393198	0	1
LRRC71	0.28392	0	1
LRRC8B	0.0673391	0.687197	1
LRRC8C	0.383148	0	1
LRRC8D	0.0919779	0.788837	0.310255
LRRIQ3	0.466212	0	1
LRRN2	0.0256139	0	1
LSM10	0.04997	1.06542	0.249644
LURAP1	0.0178456	0	1
LUZP1	0.649784	0	1
LY9	0.739838	0	1
LYPD8	0.321711	0	1
LYPLA2	0.146527	0	1
LYPLAL1	0.149461	0	1
LYSMD1	0.00029072	1.19337	0.22122
LYST	0.456471	0	1
LZIC	0.0104098	0.654689	1
MAB21L3	0.757179	0	1
MACF1	0.000331144	0	1
MAD2L2	6.45928e-09	3.69572	0.00450161
MAEL	0.0109895	1.50892	0.164124
MAGI3	0.0552022	0	1
MAGOH	0.577548	0	1
MAN1A2	0.141917	0	1
MAN1C1	0.886127	0	1
MANEAL	0.00387014	2.21067	0.0774663
MAP10	0.681597	0	1
MAP1LC3C	0.00384613	1.63981	0.14502
MAP3K6	0.03877	0	1
MAP7D1	0.0057116	1.01111	0.259553
MAPKAPK2	0.0662164	0	1
MARC1	0.108829	0	1
MARC2	0.407606	0	1
MARCKSL1	0.238488	0	1
MARK1	0.287142	0	1
MASP2	0.000361141	2.57577	0.0447592
MAST2	0.00579816	0	1
MATN1	0.788853	0	1
MCL1	1.72529e-05	0	1
MCOLN2	0.834864	0	1
MCOLN3	0.89201	0	1
MDM4	0.0271971	0.436012	1
MDS2	0.556578	0	1
MEAF6	0.000474324	2.13787	0.0847953
MECR	0.00290577	1.35395	0.194706
MED18	0.0613206	0	1
MED8	0.000618186	0	1
MEF2D	0.000120457	1.78162	0.128393
MEGF6	0.498129	0	1
METTL11B	0.708324	0	1
METTL13	0.0247832	0	1
METTL18	0.0343403	0	1
MEX3A	4.48078e-05	1.21476	0.217198
MFAP2	0.045488	0.501068	1
MFN2	3.4611e-11	3.16453	0.0213953
MFSD2A	6.9717e-05	2.79639	0.0343333
MFSD4	0.00908669	0	1
MGST3	0.0259344	0	1
MIA3	0.0899217	0	1
MIB2	0.00152473	1.92618	0.110323
MIER1	0.315096	0	1
MIIP	4.38083e-11	0	1
MINOS1	0.480068	0	1
MINOS1-NBL1	0.478049	0	1
MIXL1	0.00927795	0.816361	0.305123
MKNK1	0.00888772	0	1
MLLT11	0.00200646	0	1
MMACHC	0.0160726	0	1
MMEL1	0.174706	0	1
MMP23B	0.0541946	0	1
MNDA	0.179636	0	1
MOB3C	0.0053351	0	1
MORN1	0.00142479	1.40825	0.181408
MOV10	4.60938e-25	8.70824	0.00120482
MPC2	0.0633848	0.476052	1
MPL	0.000666951	1.25239	0.211371
MPZ	0.612826	0	1
MPZL1	0.0942408	0	1
MR1	0.719644	0	1
MROH7	0.710685	0	1
MROH7-TTC4	0.694771	0	1
MROH9	0.0536205	0.90653	0.28369
MRPL20	0.919678	0	1
MRPL24	0.00119427	2.56863	0.045007
MRPL37	0.40172	0	1
MRPL55	1.34674e-06	3.25122	0.019598
MRPL9	7.33046e-05	1.73026	0.135298
MRPS14	0.339705	0.232306	1
MRPS15	0.00488923	2.04667	0.0931677
MRPS21	0.00433417	1.71456	0.136795
MRTO4	0.813612	0	1
MSH4	0.667664	0	1
MSTO1	0.142503	0	1
MT1HL1	0.848935	0	1
MTF1	0.0035261	1.44919	0.173913
MTF2	0.00875113	0	1
MTFR1L	0.0378631	0	1
MTHFR	3.63556e-11	0	1
MTMR11	0.0151595	1.13418	0.23637
MTOR	1.98176e-11	3.48021	0.0127536
MTR	0.285819	0	1
MTRNR2L11	0.702045	0	1
MTX1	0.762795	0	1
MUC1	0.268553	0.485726	1
MUL1	0.283656	0	1
MUTYH	0.0353728	0	1
MXRA8	0.857401	0	1
MYBPH	0.111768	0	1
MYBPHL	0.0211043	0.737058	1
MYCBP	0.00127122	0.498418	1
MYCL	0.861517	0	1
MYOC	0.0518844	0.936383	0.27608
MYOG	0.24782	0.381804	1
MYOM3	0.115862	0	1
MYSM1	0.227965	0	1
NADK	0.00135902	0.673964	1
NASP	0.00363745	1.30537	0.202377
NAV1	1.23555e-05	3.42376	0.0145658
NBL1	0.059241	0.652492	1
NBPF10	0.151179	0	1
NBPF15	0.912977	0	1
NBPF3	0.0765674	0	1
NBPF4	0.545731	0	1
NBPF6	0.748554	0	1
NCDN	0.357012	0	1
NCF2	0.0292274	0	1
NCMAP	0.672618	0	1
NCSTN	0.816656	0	1
NDC1	0.0795733	0	1
NDUFS2	0.260332	0	1
NDUFS5	0.031547	0.441462	1
NECAP2	0.0892809	0	1
NEK2	0.0298881	0	1
NEK7	0.658677	0	1
NENF	0.0962315	0.675461	1
NES	0.932069	0	1
NEXN	0.796039	0	1
NFASC	0.365767	0	1
NFYC	0.273164	0	1
NGF	0.000464838	1.31601	0.200429
NHLH1	0.783068	0	1
NHLH2	0.447423	0	1
NID1	0.342515	0	1
NIPAL3	0.000132208	0	1
NIT1	0.128623	0	1
NKAIN1	0.361871	0	1
NLRP3	0.807987	0	1
NME7	0.0717841	0	1
NMNAT1	0.0120381	0.772674	1
NMNAT2	0.00565866	1.19446	0.221209
NOC2L	0.00302461	0	1
NOL9	0.00107224	0	1
NOS1AP	0.134914	0	1
NOTCH2	0.00941306	0.92319	0.279411
NOTCH2NL	0.167071	0	1
NPHP4	0.116127	0	1
NPHS2	0.00329079	2.135	0.0849661
NPL	0.771766	0	1
NPPA	1.19793e-13	6.23641	0.00120482
NPPB	8.79942e-10	3.18439	0.020339
NPR1	0.00112012	1.62037	0.148131
NR0B2	8.27937e-09	1.87934	0.115046
NR1I3	0.3344	0.366053	1
NR5A2	0.738325	0	1
NRAS	0.778611	0	1
NRD1	0.0816224	0	1
NSL1	0.340633	0	1
NSUN4	0.0024695	2.37309	0.0616114
NT5C1A	0.000424616	0	1
NTNG1	0.250047	0	1
NTPCR	0.524662	0	1
NTRK1	0.86698	0	1
NUAK2	0.0508316	0	1
NUCKS1	0.00136887	0.775373	0.313484
NUDC	3.42993e-08	2.07413	0.0897366
NUDT17	0.0105554	0	1
NUF2	0.0858343	0	1
NUP133	0.454788	0	1
NUP210L	0.00375072	1.00545	0.260369
NVL	0.728568	0	1
OAZ3	4.38114e-05	2.53496	0.0473973
OBSCN	3.24677e-06	1.48377	0.167337
OCLM	0.803053	0	1
ODF2L	0.136876	0	1
OLFM3	0.773496	0	1
OLFML2B	0.869467	0	1
OLFML3	0.0525957	0.594621	1
OMA1	0.00333513	1.59707	0.15213
OPN3	0.0734917	0	1
OPRD1	0.491215	0	1
OPTC	0.452276	0	1
OR10J1	0.393007	0	1
OR10J3	0.024511	0.628785	1
OR10J5	0.0315659	0.781032	0.311818
OR10K1	0.219768	0	1
OR10K2	0.208149	0	1
OR10R2	0.700264	0	1
OR10T2	0.935747	0	1
OR10X1	0.835615	0	1
OR10Z1	0.908524	0	1
OR11L1	0.188911	0	1
OR13G1	0.880336	0	1
OR14A16	0.957837	0	1
OR14A2	0.54279	0	1
OR14C36	0.116289	0.604154	1
OR14I1	0.451265	0	1
OR14K1	0.709119	0	1
OR1C1	0.480731	0	1
OR2AJ1	0.841686	0	1
OR2AK2	0.795146	0	1
OR2B11	0.648014	0	1
OR2C3	0.12222	0.750931	1
OR2G2	0.196715	0	1
OR2G3	0.799309	0	1
OR2G6	0.399259	0	1
OR2L13	0.740035	0	1
OR2L2	0.286483	0.314701	1
OR2L3	0.478176	0	1
OR2L5	0.555116	0	1
OR2L8	0.773253	0	1
OR2M2	0.916444	0	1
OR2M3	0.847574	0	1
OR2M4	0.788709	0	1
OR2M5	0.58109	0	1
OR2M7	0.779054	0	1
OR2T1	0.0338598	0	1
OR2T10	0.954098	0	1
OR2T11	0.804296	0	1
OR2T12	0.58024	0	1
OR2T27	0.654242	0	1
OR2T3	0.320046	0	1
OR2T33	0.922632	0	1
OR2T34	0.0572547	0.876489	0.292425
OR2T4	0.146989	0.787961	0.3104
OR2T5	0.0850245	0.75027	1
OR2T6	0.101567	0.863218	0.295679
OR2T8	0.879258	0	1
OR2W3	0.703352	0	1
OR6F1	0.664564	0	1
OR6K2	0.33222	0	1
OR6K3	0.647822	0	1
OR6K6	0.950946	0	1
OR6N1	0.772378	0	1
OR6N2	0.132088	0	1
OR6P1	0.902958	0	1
OR6Y1	0.323381	0	1
ORC1	0.30286	0	1
OSBPL9	0.314577	0	1
OSCP1	0.0112738	1.5323	0.159514
OTUD3	0.766007	0	1
OTUD7B	0.0247543	0.828251	0.302886
OVGP1	0.0100047	0.674539	1
OXCT2	2.97224e-05	2.08645	0.0895795
PABPC4	4.92145e-06	0	1
PADI1	0.776073	0	1
PADI2	0.218175	0.198062	1
PADI3	0.887235	0	1
PADI4	0.71556	0	1
PAFAH2	0.123424	0	1
PALMD	0.187549	0.381211	1
PANK4	0.00766151	0.879807	0.29174
PAPPA2	0.0432925	0.761315	1
PAQR6	0.00593709	0.627258	1
PAQR7	0.51099	0	1
PARK7	0.0849849	0	1
PARP1	0.0803953	0	1
PARS2	0.207456	0	1
PAX7	0.573086	0	1
PBX1	0.173602	0	1
PBXIP1	0.878324	0	1
PCNXL2	0.6608	0	1
PCP4L1	0.615677	0	1
PCSK9	0.482442	0.159956	1
PDC	0.301685	0	1
PDE4DIP	0.08753	0	1
PDIK1L	2.25014e-06	2.91304	0.0308285
PDPN	0.179698	0	1
PDZK1	0.0210726	1.12006	0.239303
PDZK1IP1	0.08698	0	1
PEA15	0.865887	0	1
PEAR1	0.00546881	0	1
PEF1	0.650877	0	1
PER3	0.00793543	0	1
PEX10	0.00432709	0.848348	0.297913
PEX11B	0.042575	0	1
PEX14	0.0950835	0	1
PEX19	0.0912229	0.871598	0.29342
PFDN2	0.47622	0	1
PFKFB2	0.0438677	0.31035	1
PGBD2	0.672959	0	1
PGBD5	8.71898e-07	5.61585	0.00120482
PGD	0.122833	0	1
PGLYRP3	0.29837	0	1
PGLYRP4	0.425096	0.298882	1
PGM1	0.0431274	0.401735	1
PHACTR4	0.0615697	0	1
PHC2	0.0819834	0	1
PHF13	0.000409352	1.97407	0.103551
PHGDH	0.0100757	0	1
PHLDA3	0.482626	0	1
PHTF1	0.0189277	1.10174	0.241113
PI4KB	0.0252344	0	1
PIAS3	0.00524814	1.30697	0.202377
PIFO	0.020651	1.39173	0.184048
PIGC	0.0163714	0	1
PIGK	0.826534	0	1
PIGM	0.297987	0	1
PIGR	0.851266	0	1
PIGV	2.95783e-08	1.93133	0.109913
PIK3C2B	0.0127185	1.27022	0.209121
PIK3CD	0.0156454	1.59205	0.152461
PIK3R3	0.00272383	0	1
PINK1	0.467097	0	1
PIP5K1A	0.00399745	1.04047	0.254414
PITHD1	0.0972563	0	1
PKLR	0.181531	0.465206	1
PKN2	1.78498e-06	2.49905	0.0506739
PKP1	0.867438	0	1
PLA2G2A	0.86362	0	1
PLA2G2C	0.740781	0	1
PLA2G2D	0.0530674	0.962454	0.27026
PLA2G2E	0.169687	0	1
PLA2G2F	0.434248	0	1
PLA2G4A	0.0696584	0	1
PLA2G5	0.882649	0	1
PLCH2	0.907701	0	1
PLD5	0.0499434	0	1
PLEKHA6	0.0683498	0	1
PLEKHG5	0.00194415	1.05058	0.252533
PLEKHM2	0.0233538	0	1
PLEKHN1	0.0146004	1.02292	0.257374
PLEKHO1	0.000182837	2.69857	0.0406832
PLK3	0.0148374	0	1
PLOD1	3.41853e-11	3.48589	0.0127536
PLXNA2	0.102358	0	1
PM20D1	0.0094123	0	1
PMF1	0.0020654	1.05904	0.250638
PMF1-BGLAP	0.00188788	1.06245	0.250321
PMVK	0.917713	0	1
PODN	0.0394137	0.971737	0.268767
POGK	0.157621	0	1
POGZ	0.0261382	0.659012	1
POLR3C	0.00263133	1.66736	0.141616
POLR3GL	0.00844267	0	1
POMGNT1	0.0251711	0	1
POU2F1	0.0182952	0.817542	0.305024
POU3F1	0.166236	0	1
PPAP2B	6.61799e-10	3.53008	0.00960961
PPCS	0.126703	0	1
PPFIA4	0.016892	0.745534	1
PPIE	0.000488267	0	1
PPIH	0.0398457	0	1
PPM1J	6.14584e-25	8.70824	0.00120482
PPOX	0.288741	0	1
PPP1R12B	0.0840419	0.642651	1
PPP1R15B	0.0228629	0.72956	1
PPP1R8	0.703784	0	1
PPP2R5A	0.0414666	0.548789	1
PPT1	0.627717	0	1
PQLC2	0.90737	0	1
PRAMEF1	0.411904	0.196315	1
PRAMEF11	0.00109515	2.32072	0.0668942
PRAMEF12	0.0010956	1.9114	0.110714
PRAMEF2	0.651755	0	1
PRAMEF3	0.242626	0	1
PRAMEF6	0.865786	0	1
PRCC	0.704577	0	1
PRDM16	0.0475835	0	1
PRDM2	0.0661639	0	1
PRDX1	0.00685344	0	1
PRDX6	0.798263	0	1
PRELP	0.207204	0	1
PRG4	0.0111527	1.11506	0.239803
PRKAA2	0.658011	0	1
PRKAB2	0.945087	0	1
PRKACB	0.00863338	1.0258	0.256948
PRKCZ	0.000612901	2.08509	0.0895795
PRMT6	0.256206	0	1
PROK1	0.811145	0	1
PROX1	0.0274922	1.02891	0.256307
PRPF3	0.000280787	1.83553	0.120262
PRPF38A	0.845776	0	1
PRPF38B	0.00139284	0	1
PRR9	0.112012	0	1
PRRC2C	0.00799919	0.753884	1
PRRX1	0.0114314	0.836623	0.300462
PRSS38	0.000244181	1.50435	0.165426
PRUNE	1.91101e-05	2.48335	0.0519205
PSEN2	0.0101395	0	1
PSMA5	0.00402694	1.27625	0.207769
PSMB2	0.224605	0	1
PSMB4	0.0524188	0.786729	0.310684
PSMD4	0.0029843	0.911007	0.282606
PSRC1	0.00609145	0	1
PTAFR	0.233706	0	1
PTBP2	0.0266618	0	1
PTCH2	0.0957882	0	1
PTCHD2	0.714939	0	1
PTGER3	0.789604	0	1
PTGFR	0.466879	0	1
PTGFRN	0.851905	0	1
PTGS2	0.117524	0.556731	1
PTP4A2	0.715968	0	1
PTPN14	0.00860229	0.65189	1
PTPN22	0.00977958	1.59402	0.15213
PTPN7	0.0149736	1.52936	0.159538
PTPRC	0.563844	0	1
PTPRF	0.00083076	0	1
PTPRU	0.0017521	2.12267	0.0854406
PUM1	0.120347	0	1
PUSL1	0.00904305	1.65912	0.143522
PVRL4	0.363469	0	1
PYCR2	0.111829	0.576091	1
PYGO2	0.536566	0	1
PYHIN1	0.197222	0	1
QSOX1	0.0401313	0.43662	1
RAB13	0.00632871	0	1
RAB25	0.00139082	0	1
RAB3B	0.549841	0	1
RAB3GAP2	0.596416	0	1
RAB42	0.259422	0	1
RAB4A	0.483998	0	1
RAB7L1	0.0040419	2.31463	0.0676471
RABGGTB	0.543171	0	1
RABIF	0.0105175	0	1
RAD54L	0.00858928	1.93429	0.109626
RALGPS2	0.097627	0.868918	0.294362
RAP1A	0.0126197	0	1
RAP1GAP	0.0714595	0	1
RASAL2	0.339425	0	1
RASSF5	0.0789182	0.460311	1
RAVER2	0.105402	0	1
RBBP4	0.913377	0	1
RBBP5	0.142766	0.605053	1
RBM15	0.734067	0	1
RBM34	0.582323	0	1
RBM8A	0.0676493	0	1
RBMXL1	1.06614e-05	4.12133	0.00393701
RBP7	0.030794	0	1
RC3H1	0.35005	0	1
RCAN3	0.828947	0	1
RCC1	0.115469	0	1
RCC2	0.0943179	0	1
RCOR3	0.0538949	0.563678	1
RCSD1	0.375852	0	1
RD3	0.0777298	0.627967	1
REG4	0.420638	0	1
REN	0.0203691	0.126802	1
RER1	0.000892517	1.32805	0.198174
RERE	0.000812826	1.45579	0.172816
RFWD2	0.0807923	0.78221	0.31141
RFX5	0.0968234	0	1
RGL1	0.164427	0.623103	1
RGS1	0.00327287	1.52848	0.159538
RGS13	0.013735	1.2282	0.213999
RGS16	0.532462	0	1
RGS18	0.862902	0	1
RGS2	0.000821054	2.68491	0.0412403
RGS21	0.203134	0	1
RGS4	0.252176	0	1
RGS5	0.134514	0	1
RGS8	0.43529	0	1
RGSL1	0.816308	0	1
RHBDL2	0.0176566	0	1
RHBG	0.0496442	0.901289	0.285262
RHCE	0.0452211	0	1
RHD	0.0772235	0.303426	1
RHOC	6.80432e-25	8.68975	0.00120482
RHOU	0.700796	0	1
RIIAD1	1.28733e-05	1.73905	0.134082
RIMKLA	0.0643911	0.264086	1
RIMS3	0.732088	0	1
RIT1	0.000357111	1.16703	0.228678
RLF	1.32405e-05	3.54398	0.00911854
RNASEL	0.0901996	0.645688	1
RNF11	0.178386	0.221784	1
RNF115	0.00479658	1.41205	0.181306
RNF186	0.44429	0	1
RNF187	0.00270865	0	1
RNF19B	0.5253	0	1
RNF2	0.00378023	0.85379	0.297163
RNF207	0.0727968	0	1
RNF220	0.0100969	1.34384	0.195741
RNF223	0.656388	0	1
RNPC3	0.96131	0	1
RNPEP	0.000167382	1.98127	0.102662
ROR1	0.0927992	0.475476	1
RORC	0.000102924	2.21705	0.0769552
RPA2	0.646688	0	1
RPAP2	0.0223922	0	1
RPE65	0.367016	0	1
RPF1	0.493343	0	1
RPL11	0.448213	0	1
RPL22	0.0116297	0.745723	1
RPL5	0.00244829	0.943884	0.274993
RPRD2	0.212529	0	1
RPS27	0.00688692	0.802191	0.307628
RPS6KA1	3.47496e-08	2.02111	0.097074
RPS6KC1	0.0507526	0	1
RPS8	0.0227946	1.49317	0.165906
RPTN	0.0841851	0	1
RRAGC	0.000247749	0	1
RRNAD1	0.145825	0	1
RRP15	1.07049e-07	2.44966	0.0541985
RSBN1	0.018331	0	1
RSC1A1	0.0109422	0.488458	1
RSG1	0.0303206	0	1
RSPO1	0.00195149	0.86918	0.294362
RTCA	0.749374	0	1
RUNX3	8.8063e-05	0	1
RUSC1	0.117847	0.72048	1
RWDD3	0.023084	0	1
RXFP4	7.64813e-05	2.00994	0.0984668
RXRG	0.842789	0	1
S100A1	0.00250509	1.66614	0.141772
S100A10	0.169883	0.402758	1
S100A11	0.14611	0	1
S100A12	0.00310718	2.40028	0.0574519
S100A13	0.00169428	2.4174	0.0558714
S100A14	0.00263162	1.65273	0.143754
S100A16	0.00208139	1.71743	0.136463
S100A2	0.00518818	1.9497	0.107218
S100A3	0.0116131	1.52874	0.159538
S100A4	0.0020151	1.93298	0.10977
S100A5	0.183897	0	1
S100A6	0.00248619	1.5851	0.152974
S100A7	0.417741	0	1
S100A7A	0.44244	0.309836	1
S100A7L2	0.144967	0	1
S100A8	0.00446139	2.02486	0.0967241
S100A9	0.00373938	1.49464	0.16565
S100PBP	0.928778	0	1
S1PR1	0.898762	0	1
SAMD11	0.0019002	1.46741	0.170381
SAMD13	0.344766	0	1
SARS	0.0167978	0	1
SASS6	0.762894	0	1
SCAMP3	0.0633852	0.781575	0.31141
SCCPDH	0.725568	0	1
SCMH1	0.104182	0	1
SCNM1	0.000224734	0	1
SCNN1D	0.743121	0	1
SCP2	0.209494	0.0949235	1
SCYL3	0.047186	0	1
SDC3	0.869512	0	1
SDCCAG8	4.32754e-05	2.29114	0.0697778
SDE2	0.0312331	0	1
SDF4	0.711877	0	1
SDHB	0.215186	0	1
SDHC	0.0139758	0.959522	0.271289
SEC16B	0.00588616	1.02043	0.257713
SELE	0.042095	1.28553	0.206328
SELENBP1	0.000359029	2.29033	0.0697778
SELL	0.183338	0	1
SELP	0.141479	0	1
SEMA4A	0.00164637	0.599425	1
SEMA6C	0.0011837	1.23983	0.212942
SEPN1	0.052346	1.02171	0.257586
SERBP1	0.81004	0	1
SERINC2	0.823734	0	1
SERPINC1	0.106896	0.58313	1
SERTAD4	0.00240639	1.03245	0.25594
SESN2	0.245553	0	1
SETDB1	3.77795e-05	0	1
SF3A3	0.0119922	0	1
SF3B4	0.000230394	1.84748	0.120117
SFN	1.32583e-08	1.67439	0.140854
SFPQ	0.0145168	0	1
SFT2D2	0.837647	0	1
SGIP1	0.0199156	0	1
SH2D1B	0.182362	0	1
SH2D2A	0.094431	0	1
SH2D5	0.054226	0.772431	1
SH3BGRL3	1.52241e-05	1.66141	0.142686
SH3BP5L	0.10603	0	1
SH3D21	0.0177409	0	1
SH3GLB1	0.823069	0	1
SHC1	0.897333	0	1
SHCBP1L	0.869677	0	1
SHE	0.366187	0	1
SHISA4	5.18957e-07	2.70716	0.0406832
SIKE1	0.00109778	2.77789	0.0343333
SIPA1L2	0.000475899	0.91891	0.28088
SKI	0.00032098	0	1
SLAMF1	0.856006	0	1
SLAMF6	0.886192	0	1
SLAMF7	0.773544	0	1
SLAMF8	0.653014	0	1
SLAMF9	0.780896	0	1
SLC16A1	3.9671e-08	0	1
SLC16A4	0.808738	0	1
SLC19A2	0.120875	0	1
SLC1A7	0.35648	0	1
SLC22A15	0.513542	0	1
SLC25A24	0.0968152	0	1
SLC25A33	0.0313612	0.924411	0.278738
SLC25A34	0.0229044	0	1
SLC25A44	0.00282708	0.69932	1
SLC26A9	0.0445057	0.860688	0.295855
SLC27A3	0.00596608	1.07936	0.246797
SLC2A1	0.784982	0	1
SLC2A5	0.18771	0	1
SLC2A7	0.798574	0	1
SLC30A1	0.0137784	0	1
SLC30A10	0.50642	0	1
SLC30A2	0.102647	0	1
SLC30A7	0.795696	0	1
SLC35A3	0.596315	0	1
SLC35D1	0.42686	0	1
SLC35E2	0.0018316	1.35872	0.193612
SLC35E2B	0.00187871	0.965177	0.269736
SLC35F3	0.0243153	0	1
SLC39A1	0.0213582	0	1
SLC41A1	0.00294811	1.01581	0.258178
SLC44A3	0.00634466	0.68913	1
SLC44A5	0.191392	0	1
SLC45A1	0.00211847	1.1029	0.241101
SLC45A3	0.00195787	0	1
SLC50A1	0.848778	0	1
SLC5A9	0.283375	0	1
SLC6A17	0.361742	0	1
SLC6A9	0.127375	0	1
SLC9A1	2.53829e-07	3.94075	0.00424028
SLC9C2	0.85198	0	1
SLFNL1	0.188258	0	1
SMAP2	0.310247	0	1
SMCP	0.300819	0	1
SMG5	0.00952303	0	1
SMG7	0.00528683	1.15113	0.231822
SMIM1	0.0484682	1.20281	0.220485
SMIM12	0.104388	0.714325	1
SMPDL3B	0.659201	0	1
SMYD2	0.00410067	1.31351	0.200686
SNAP47	0.000100483	2.79827	0.0343333
SNAPIN	0.0019829	1.76072	0.131183
SNIP1	0.000786834	2.12896	0.0852743
SNRNP40	0.787907	0	1
SNRPE	0.0611451	0	1
SNX27	3.32551e-05	1.79793	0.126596
SNX7	0.0592753	0.769024	1
SOAT1	0.683033	0	1
SORT1	0.00193902	0	1
SOX13	0.00636956	1.0005	0.26168
SPAG17	0.852005	0	1
SPATA17	0.0151455	1.2195	0.215451
SPATA21	0.0268894	0.637086	1
SPATA6	0.258809	0	1
SPEN	0.00948442	0	1
SPHAR	0.893211	0	1
SPOCD1	0.776509	0	1
SPRR1A	0.0413095	0	1
SPRR1B	0.063059	0	1
SPRR2A	0.0035452	1.82504	0.121821
SPRR2B	0.123367	0	1
SPRR2D	0.00196661	2.43774	0.0544304
SPRR2E	0.00146648	2.31269	0.0677966
SPRR2F	0.145043	0	1
SPRR2G	0.188433	0	1
SPRR3	0.898523	0	1
SPRR4	0.973996	0	1
SPRTN	0.00583422	0.650095	1
SPSB1	0.0250907	0	1
SPTA1	0.157726	0	1
SRGAP2	0.873501	0	1
SRM	5.84323e-06	0	1
SRP9	0.0742656	0.937457	0.276066
SRRM1	8.89912e-05	0	1
SRSF10	0.616491	0	1
SRSF11	0.607973	0	1
SRSF4	0.00684381	0	1
SSBP3	0.129858	0	1
SSBP3-AS1	0.489652	0	1
SSR2	0.0243148	0	1
SSU72	0.812212	0	1
SSX2IP	0.337502	0	1
ST3GAL3	0.00611002	1.04045	0.254414
ST6GALNAC5	0.533353	0	1
ST7L	3.07292e-25	7.84859	0.00120482
STIL	0.216628	0	1
STK40	0.186825	0	1
STMN1	8.20002e-06	2.42232	0.0555143
STPG1	0.79855	0	1
STRIP1	0.0112103	1.4096	0.181306
STX12	0.527238	0	1
STX6	0.614479	0	1
STXBP3	0.000838879	0.578982	1
SUCO	0.0195588	0	1
SUSD4	0.677994	0	1
SV2A	0.0192605	0	1
SWT1	0.00766644	0.885509	0.290345
SYCP1	0.0370838	1.36797	0.191111
SYDE2	0.189853	0.157034	1
SYF2	0.00017232	0	1
SYNC	0.847192	0	1
SYPL2	0.000993265	1.50694	0.164657
SYT11	0.00248034	0	1
SYT14	1.77259e-05	2.23226	0.0757608
SYT2	0.071796	0.763159	1
SYT6	0.196127	0	1
SYTL1	0.016933	0.695934	1
SZRD1	0.0332782	0	1
SZT2	0.00167467	1.39018	0.1847
TACSTD2	0.00464609	1.13016	0.237599
TADA1	0.168336	0	1
TAF12	0.131413	0	1
TAF13	0.862988	0	1
TAF1A	0.272907	0	1
TAF5L	0.555347	0	1
TAGLN2	0.638552	0	1
TAL1	0.130949	0	1
TARBP1	0.0610934	0.708921	1
TARDBP	0.00120725	2.50108	0.0502024
TARS2	2.62861e-05	0	1
TAS1R1	0.000946609	2.07115	0.0898917
TAS1R2	0.818721	0	1
TAS1R3	0.899307	0	1
TATDN3	0.270292	0	1
TBCE	0.0604039	1.02602	0.256948
TBX15	0.00719849	0.988532	0.265242
TBX19	0.296098	0	1
TCEA3	0.179641	0	1
TCEANC2	0.0236925	0.474281	1
TCEB3	0.0611831	0.592787	1
TCHH	0.030621	0	1
TCHHL1	0.277495	0	1
TCTEX1D1	0.00974663	0	1
TCTEX1D4	0.00679078	0	1
TDRD10	0.292792	0	1
TDRD5	0.00818532	1.99096	0.101843
TDRKH	0.00261503	0.783807	0.311094
TEDDM1	0.350046	0	1
TEKT2	0.0300163	0	1
TESK2	0.0027487	0	1
TEX35	0.892071	0	1
TEX38	0.00460547	1.04637	0.253501
TFAP2E	0.72202	0	1
TFB2M	0.508856	0	1
TGFB2	2.30795e-06	4.59262	0.0018018
TGFBR3	0.038851	0	1
THAP3	0.000911222	1.98283	0.102585
THBS3	0.0112459	0	1
THEM4	0.200442	0.359576	1
THEM5	0.000283883	1.76949	0.130696
THEMIS2	0.544349	0	1
THRAP3	0.0105064	0	1
TIE1	0.000405973	0	1
TIMM17A	6.35577e-06	3.06205	0.0232967
TINAGL1	0.769702	0	1
TIPRL	0.390131	0	1
TLR5	0.0346899	0.401744	1
TM2D1	0.827286	0	1
TMCC2	0.896154	0	1
TMCO1	0.114417	0.551737	1
TMCO2	0.0719751	0.932219	0.276668
TMCO4	0.0507331	0	1
TMED5	0.00582891	0	1
TMEM125	0.000739558	0	1
TMEM167B	0.0646255	0	1
TMEM183A	0.00813283	0.782335	0.311393
TMEM200B	0.00684023	0.843855	0.299207
TMEM201	0.461851	0	1
TMEM206	0.054567	0	1
TMEM222	4.74472e-06	2.57012	0.045007
TMEM234	0.128381	0	1
TMEM240	0.906119	0	1
TMEM39B	0.275187	0	1
TMEM50A	8.17833e-05	0	1
TMEM51	0.00419552	0.687282	1
TMEM52	0.0228381	0	1
TMEM53	0.890993	0	1
TMEM54	0.840431	0	1
TMEM56	0.0031366	0.949282	0.273541
TMEM56-RWDD3	0.109893	0	1
TMEM57	0.638167	0	1
TMEM59	0.670896	0	1
TMEM61	0.00988147	1.22306	0.214951
TMEM63A	0.0924491	0.791695	0.30964
TMEM69	0.0197274	0	1
TMEM78	0.775098	0	1
TMEM79	0.00615843	0	1
TMEM81	0.885635	0	1
TMEM82	0.0139962	0	1
TMEM88B	0.687685	0	1
TMEM9	0.0271578	1.23302	0.213349
TMOD4	0.000579618	1.19898	0.221169
TNFAIP8L2	0.000637913	1.48654	0.166532
TNFRSF14	0.00219398	1.55069	0.157792
TNFRSF18	0.869834	0	1
TNFRSF1B	0.00204411	2.42673	0.0555
TNFRSF25	0.00373742	0.989868	0.265242
TNFRSF4	0.874465	0	1
TNFRSF8	1.49517e-09	0	1
TNFRSF9	0.29593	0	1
TNFSF18	0.503956	0	1
TNFSF4	0.147353	0	1
TNN	0.063034	0	1
TNNI1	0.908894	0	1
TNNI3K	0.0569268	0	1
TNNT2	0.134396	0.639077	1
TNR	0.485726	0	1
TOE1	0.0435994	0	1
TOMM20	0.482369	0	1
TOMM40L	0.625363	0	1
TOR1AIP1	0.841611	0	1
TOR1AIP2	0.450144	0	1
TOR3A	0.482436	0	1
TP53BP2	0.552345	0	1
TP73	0.545205	0	1
TPM3	0.00613131	0	1
TPR	0.749938	0	1
TPRG1L	0.121845	0.389969	1
TRABD2B	0.175889	0.271226	1
TRAF3IP3	0.00066914	0	1
TRAF5	0.0613826	0.685829	1
TRAPPC3	0.0190584	0.784642	0.311094
TRIM11	0.000115587	2.48937	0.0516043
TRIM17	0.00203892	0	1
TRIM33	0.00110021	2.08019	0.0895795
TRIM45	0.484046	0	1
TRIM46	0.733794	0	1
TRIM58	0.538157	0.159076	1
TRIM62	0.0917671	0	1
TRIM63	0.0578872	0	1
TRIM67	0.021252	1.26088	0.210024
TRIT1	0.652389	0	1
TRMT13	0.757351	0	1
TRMT1L	0.00560385	0.967487	0.269432
TRNAU1AP	0.0532627	0	1
TRNP1	8.57053e-08	3.22262	0.019598
TROVE2	0.000720597	0	1
TSACC	0.00264918	0.804128	0.307152
TSEN15	0.0309151	0	1
TSHB	0.315261	0	1
TSNAX	0.00233897	0.744556	1
TSNAX-DISC1	0.00118098	0.901687	0.28513
TSPAN1	0.00160899	0	1
TSPAN2	0.0641332	1.04424	0.253775
TSSK3	0.207305	0	1
TSTD1	0.230251	0	1
TTC13	1.00591e-06	4.81723	0.0018018
TTC22	0.364258	0	1
TTC24	0.015592	0	1
TTC34	0.192929	0	1
TTC39A	0.0769118	0	1
TTC4	0.289739	0	1
TTF2	0.822385	0	1
TTLL10	0.0869111	0	1
TTLL7	0.0992012	0	1
TUFT1	2.20452e-05	2.5076	0.0495935
TXLNA	0.390596	0	1
TXNDC12	0.0758269	0	1
TXNIP	0.0627873	0	1
TYW3	0.0797936	0	1
UAP1	0.109348	0	1
UBAP2L	0.0184472	0	1
UBE2J2	0.640185	0	1
UBE2Q1	0.554122	0	1
UBE2T	0.116484	0	1
UBE2U	0.795489	0	1
UBE4B	0.0078229	0.818018	0.305004
UBIAD1	3.79561e-11	0	1
UBL4B	0.78511	0	1
UBQLN4	0.000142589	1.83312	0.120637
UBR4	0.859627	0	1
UBXN10	0.311927	0	1
UBXN11	1.63985e-05	2.41846	0.0556931
UCHL5	9.26975e-05	1.0332	0.25594
UCK2	0.133139	0.541366	1
UFC1	0.576292	0	1
UHMK1	0.343118	0	1
UQCRH	0.503625	0	1
URB2	0.792113	0	1
UROD	0.841212	0	1
USF1	0.332351	0	1
USP1	0.687611	0	1
USP21	0.477696	0	1
USP24	0.187623	0	1
USP33	0.650732	0	1
USP48	0.251719	0	1
UTP11L	0.783332	0	1
UTS2	0.0155433	1.56785	0.155592
VAMP3	0.658256	0	1
VAMP4	0.0276564	1.03768	0.255263
VANGL1	0.137148	0.156727	1
VANGL2	0.816882	0	1
VASH2	0.174224	0.452751	1
VAV3	0.155204	0.25467	1
VCAM1	0.284011	0	1
VHLL	0.0214064	1.39791	0.183326
VPS13D	0.00038329	2.15609	0.0833663
VPS45	0.0133767	0.969632	0.269292
VPS72	0.000565588	1.12505	0.238541
VSIG8	0.238949	0	1
VTCN1	0.814356	0	1
VWA1	0.916061	0	1
VWA5B1	0.689812	0	1
WARS2	0.0178306	0	1
WASF2	4.33171e-08	2.87718	0.0330241
WDR26	0.714804	0	1
WDR3	0.142165	0	1
WDR47	0.794039	0	1
WDR63	0.162848	0	1
WDR64	0.605222	0	1
WDR65	0.0462331	0.942439	0.274993
WDR77	0.0219496	0	1
WDR78	0.016177	1.19336	0.22122
WDTC1	9.38137e-08	3.40118	0.0161111
WLS	0.119092	0.43571	1
WNT2B	1.05076e-21	10.0571	0.00120482
WNT3A	9.19657e-07	2.85781	0.0333945
WNT4	0.208785	0	1
WNT9A	4.20361e-05	1.84002	0.120117
WRAP73	0.233396	0	1
XCL1	0.710761	0	1
XCL2	0.494558	0	1
XKR8	0.760528	0	1
XPR1	0.0439737	0	1
YARS	0.892622	0	1
YBX1	0.284776	0	1
YIPF1	0.213758	0	1
YOD1	0.762963	0	1
YRDC	0.00750402	1.71579	0.136545
YTHDF2	0.00222635	2.24985	0.0745182
YY1AP1	0.000105104	1.97294	0.10363
ZBED6	0.065401	0.233913	1
ZBTB17	0.00461169	0	1
ZBTB18	0.00015831	2.89973	0.0329502
ZBTB37	0.326908	0	1
ZBTB40	0.0941744	0	1
ZBTB41	0.441506	0	1
ZBTB48	0.0008842	1.70294	0.138675
ZBTB7B	0.806832	0	1
ZBTB8A	0.803636	0	1
ZBTB8B	0.577047	0	1
ZBTB8OS	0.938801	0	1
ZC3H11A	0.0549299	0	1
ZC3H12A	0.00127277	2.63209	0.0434018
ZCCHC11	0.682383	0	1
ZCCHC17	0.816686	0	1
ZDHHC18	4.00399e-08	2.28906	0.0698448
ZFP69	0.539696	0	1
ZFP69B	0.849774	0	1
ZFYVE9	0.319492	0	1
ZMPSTE24	0.0996924	0	1
ZMYM1	0.0829889	0	1
ZMYM4	0.0243414	1.01718	0.258015
ZMYM6	0.059973	0.523575	1
ZMYM6NB	0.504915	0	1
ZMYND12	0.146749	0	1
ZNF124	0.703406	0	1
ZNF281	0.0371757	1.1024	0.241101
ZNF326	0.0918405	0	1
ZNF362	0.126112	0	1
ZNF436	0.0320175	0	1
ZNF496	0.837728	0	1
ZNF593	3.85777e-07	1.3817	0.187248
ZNF644	0.832206	0	1
ZNF648	0.863774	0	1
ZNF669	0.831396	0	1
ZNF670	0.681968	0	1
ZNF672	0.149035	0	1
ZNF678	0.0140577	1.73521	0.134476
ZNF683	9.68308e-09	2.00562	0.0994053
ZNF684	0.38342	0	1
ZNF687	0.00915645	0	1
ZNF691	0.0115902	1.4539	0.173222
ZNF692	0.0454257	0.659544	1
ZNF695	0.616682	0	1
ZNF697	0.0140281	0	1
ZNHIT6	0.0658093	0	1
ZP4	0.122686	0	1
ZRANB2	0.295739	0	1
ZSCAN20	0.0917358	0	1
ZSWIM5	0.00832384	0.984576	0.265958
ZYG11A	0.488003	0	1
ZYG11B	0.756089	0	1
ZZZ3	0.764108	0	1
AAK1	0.0354467	0	1
AAMP	0.0222534	1.26649	0.209625
ABCA12	0.0425067	0.782787	0.311295
ABCB11	0.747128	0	1
ABCB6	0.0809385	0	1
ABCG5	7.55678e-05	1.51549	0.163106
ABCG8	0.000112852	0	1
ABHD1	0.00907453	1.12702	0.238068
ABI2	0.125023	0.65192	1
ACADL	0.148084	0	1
ACKR3	0.527988	0	1
ACMSD	0.27674	0	1
ACOXL	0.011586	0.831306	0.30184
ACP1	0.027577	0	1
ACSL3	0.25118	0	1
ACTG2	0.512175	0	1
ACTR1B	0.00699894	0	1
ACTR2	0.000193403	2.58524	0.0447592
ACTR3	0.0184074	0	1
ACVR1	0.470063	0	1
ACVR1C	0.158989	0	1
ACVR2A	0.00916404	0	1
ACYP2	0.00248467	0	1
ADAM17	0.0437451	0	1
ADAM23	0.0298854	0	1
ADCY3	0.000111026	1.5261	0.159916
ADD2	0.618551	0	1
ADI1	0.231964	0	1
ADRA2B	0.0601311	0	1
AFTPH	0.0351695	0.641254	1
AGBL5	0.00568153	1.1219	0.239287
AGFG1	0.438074	0	1
AGPS	0.190768	0	1
AGXT	0.090627	0.92382	0.279009
AHSA2	0.00165499	0	1
ALLC	0.621393	0	1
ALMS1	0.0196481	1.32239	0.198702
ALPI	0.248751	0	1
ALPP	0.0602197	0	1
ALPPL2	0.0485361	1.14583	0.233564
ALS2	0.643563	0	1
ALS2CR11	0.706522	0	1
ALS2CR12	0.861281	0	1
AMER3	0.230288	0	1
AMMECR1L	0.0386386	0.604102	1
ANAPC1	0.00119461	1.20126	0.221053
ANKAR	0.0642293	0.326421	1
ANKMY1	0.317105	0	1
ANKRD23	0.0229478	0.565253	1
ANKRD30BL	0.827378	0	1
ANKRD36	0.0123029	0	1
ANKRD36C	0.0221672	0.577544	1
ANKRD39	0.00370268	0	1
ANKRD44	0.0011538	0.481264	1
ANKRD53	0.233439	0	1
ANKZF1	0.0614559	0	1
ANO7	0.23221	0	1
ANTXR1	0.00457214	0.654738	1
ANXA4	0.00857696	0	1
AOX1	0.156197	0	1
AP1S3	0.722546	0	1
APLF	0.0070755	0	1
APOB	0.81659	0	1
AQP12A	0.804959	0	1
AQP12B	0.785082	0	1
ARHGAP25	0.000541514	0	1
ARHGEF33	0.0344441	0	1
ARHGEF4	0.226961	0	1
ARID5A	0.0523007	0	1
ARL4C	0.0381954	0.172223	1
ARL5A	0.0727061	0	1
[truncated: 15,755 more rows]

## Sheet: Supplementary Table 7
Binary trait. Coronary artery disease
gene.id	GeneScan3D.orginal	W	Qvalue
A3GALT2	0.702297	0	1
AADACL3	0.189254	0	1
AADACL4	0.586709	0	1
ABCA4	0.0286068	0.575414	1
ABCB10	0.148702	0	1
ABCD3	0.743565	0	1
ABL2	0.153552	0	1
ACADM	0.34929	0	1
ACAP3	0.397385	0	1
ACBD3	0.831241	0	1
ACBD6	0.550803	0	1
ACOT11	0.739354	0.049175	1
ACOT7	0.820465	0	1
ACP6	0.640724	0	1
ACTA1	0.0456984	0	1
ACTL8	0.0358488	1.14992	0.353617
ACTN2	0.083042	0	1
ACTRT2	0.000356094	2.31499	0.0959302
ADAM15	0.220483	0	1
ADAM30	0.783615	0	1
ADAMTS4	0.347736	0	1
ADAMTSL4	0.0188031	0	1
ADAMTSL4-AS1	0.0224756	0	1
ADAR	0.00353114	1.87664	0.176937
ADC	0.0212307	0.878971	0.434275
ADCK3	0.106762	0	1
ADCY10	0.0503222	0.647652	0.4777
ADIPOR1	0.0227463	0.821136	0.445381
ADORA1	0.328363	0	1
ADORA3	0.19226	0	1
ADPRHL2	0.0374924	0.458531	1
ADSS	0.117575	0.667628	0.474579
AGL	0.223237	0	1
AGMAT	0.544813	0	1
AGO1	0.0281152	0.755515	0.463809
AGO3	0.0274097	0.334263	1
AGO4	0.0446142	0	1
AGRN	0.277722	0	1
AGT	0.0101332	0	1
AGTRAP	0.0902217	0	1
AHCTF1	0.66141	0	1
AHCYL1	0.020771	1.37932	0.300202
AHDC1	0.116769	0.611911	1
AIDA	4.19564e-10	0	1
AIM1L	0.0129789	0.556364	1
AIM2	0.0522679	0	1
AJAP1	0.811736	0	1
AK2	0.00770229	1.01517	0.389164
AK4	0.0346678	0.193858	1
AK5	0.0109315	0	1
AKIRIN1	0.012466	1.81298	0.189347
AKNAD1	2.73453e-09	0	1
AKR1A1	0.577324	0	1
AKR7A2	0.202496	0	1
AKR7A3	0.135763	0.675423	0.474579
AKT3	0.75893	0	1
ALDH4A1	0.233734	0	1
ALDH9A1	0.676558	0	1
ALG14	0.308698	0	1
ALG6	0.00210947	2.20846	0.108854
ALPL	0.755389	0	1
ALX3	0.0163143	0.934133	0.410368
AMIGO1	0.000261346	2.44609	0.0731392
AMPD1	0.744916	0	1
AMPD2	0.0287401	0	1
AMY1A	0.164643	0	1
AMY1C	0.969225	0	1
AMY2A	0.357169	0	1
AMY2B	0.724868	0	1
ANGEL2	0.738871	0	1
ANGPTL1	0.541732	0.21043	1
ANGPTL3	0.0924514	0.496146	1
ANGPTL7	0.703559	0	1
ANKRD13C	0.584792	0.152997	1
ANKRD34A	0.422315	0	1
ANKRD35	0.752179	0	1
ANKRD45	0.448081	0	1
ANKRD65	0.0513694	0	1
ANP32E	0.0165027	0	1
ANXA9	0.0132131	0.355776	1
AP4B1	0.000958458	0	1
APCS	0.33486	0	1
APH1A	0.0500602	0	1
APITD1	0.897861	0	1
APITD1-CORT	0.911169	0	1
APOA1BP	0.507246	0	1
APOA2	0.66913	0	1
APOBEC4	0.00590343	0.974061	0.402099
AQP10	0.792275	0	1
ARF1	0.0279271	0	1
ARHGAP29	0.608238	0	1
ARHGAP30	0.894433	0	1
ARHGEF10L	0.115946	0.687331	0.47189
ARHGEF11	0.000513949	2.89749	0.0394737
ARHGEF16	0.0537405	0	1
ARHGEF19	0.351578	0	1
ARHGEF2	0.0266079	0	1
ARID1A	0.0170036	0	1
ARID4B	0.0101078	1.66403	0.225806
ARL8A	0.00446476	1.70333	0.218012
ARNT	0.00525543	0	1
ARPC5	0.0149359	0.731177	0.467863
ARTN	0.0197034	0	1
ARV1	0.519124	0.168697	1
ASAP3	0.0694173	0	1
ASB17	0.6938	0	1
ASCL5	0.00653375	1.52467	0.262303
ASH1L	0.00555284	0	1
ASPM	0.898054	0	1
ASTN1	0.874447	0	1
ATAD3A	0.118961	0	1
ATAD3B	0.301102	0	1
ATAD3C	0.169233	0	1
ATF3	0.472327	0	1
ATF6	0.487364	0	1
ATG4C	0.274884	0	1
ATP13A2	0.385171	0	1
ATP1A1	0.833528	0	1
ATP1A2	0.681703	0	1
ATP1A4	0.0841103	0	1
ATP1B1	0.00595494	0	1
ATP2B4	0.636096	0	1
ATP5F1	0.0396419	0.926087	0.413326
ATP6V0B	0.0327586	0	1
ATP6V1G3	0.0153886	0	1
ATP8B2	0.000235043	3.02662	0.0309179
ATPAF1	0.230197	0	1
ATPIF1	0.283072	0	1
ATXN7L2	0.000207795	2.78647	0.048996
AUNIP	0.0229947	0.77894	0.456391
AURKAIP1	0.14552	0	1
AVPR1B	0.0088486	0.931076	0.410368
AXDND1	0.164201	0	1
B3GALNT2	0.362711	0	1
B3GALT2	0.0224438	0	1
B3GALT6	0.0635004	0	1
B4GALT2	0.0718641	0.717053	0.469828
B4GALT3	0.811741	0	1
BAI2	0.713674	0	1
BARHL2	0.259194	0	1
BATF3	0.656876	0	1
BCAN	0.76149	0	1
BCAR3	0.125081	0.737252	0.466986
BCAS2	0.0389384	0	1
BCL10	0.542539	0	1
BCL2L15	0.000686927	0	1
BCL9	0.574417	0	1
BEND5	0.102691	0	1
BEST4	0.407005	0	1
BGLAP	0.794822	0	1
BLZF1	0.00292738	0	1
BMP8A	0.110272	0	1
BMP8B	0.139907	0	1
BNIPL	0.0146716	0	1
BOLA1	0.199227	0	1
BPNT1	0.86949	0	1
BRDT	0.372229	0	1
BRINP2	0.876191	0	1
BRINP3	0.609905	0	1
BROX	6.56562e-10	0	1
BSDC1	0.100254	0.817057	0.447185
BSND	0.20367	0	1
BTBD19	0.60053	0.116823	1
BTBD8	0.0717855	0	1
BTF3L4	0.950015	0	1
BTG2	0.654545	0	1
C1orf100	0.344566	0	1
C1orf101	0.699738	0	1
C1orf105	0.270595	0	1
C1orf106	0.00249698	1.74	0.211272
C1orf109	0.0557681	0.738213	0.466986
C1orf110	0.865277	0	1
C1orf111	0.721206	0	1
C1orf112	0.0236622	0	1
C1orf115	0.900948	0	1
C1orf116	0.686863	0	1
C1orf122	0.00250857	1.08676	0.368047
C1orf123	0.0490977	0.93546	0.410368
C1orf127	0.119847	0.714577	0.469828
C1orf131	0.317629	0	1
C1orf134	0.113567	0.867602	0.43871
C1orf137	0.668021	0	1
C1orf141	0.0222607	0.698687	0.47189
C1orf143	0.276737	0	1
C1orf145	0.0124987	0.69274	0.47189
C1orf146	0.341482	0	1
C1orf147	0.7758	0	1
C1orf158	0.511593	0	1
C1orf159	0.160246	0	1
C1orf162	0.263591	0.402776	1
C1orf167	0.0862357	0	1
C1orf168	0.280164	0.356976	1
C1orf170	0.644494	0	1
C1orf172	0.000189402	2.7288	0.053125
C1orf173	0.475118	0	1
C1orf174	0.00572907	2.04285	0.138117
C1orf177	0.218935	0.278807	1
C1orf180	0.595345	0	1
C1orf185	0.888073	0	1
C1orf186	0.531183	0	1
C1orf189	0.000213902	2.79705	0.048996
C1orf192	0.700638	0	1
C1orf194	2.5978e-08	0	1
C1orf195	0.877363	0	1
C1orf198	0.551083	0	1
C1orf200	0.499868	0	1
C1orf204	0.886769	0	1
C1orf21	0.332522	0	1
C1orf210	0.875064	0	1
C1orf213	0.766183	0	1
C1orf216	0.775115	0	1
C1orf220	0.480906	0	1
C1orf222	0.860289	0	1
C1orf226	0.478159	0	1
C1orf227	0.812751	0	1
C1orf228	0.0529021	0	1
C1orf229	0.701136	0	1
C1orf233	0.739859	0	1
C1orf234	0.080674	0.67533	0.474579
C1orf27	0.186451	0.570394	1
C1orf35	0.0420798	0.229531	1
C1orf43	0.00106863	2.60582	0.0622711
C1orf50	0.0259231	0.321436	1
C1orf51	0.766035	0	1
C1orf52	0.831329	0	1
C1orf53	0.537961	0	1
C1orf54	0.0091393	1.36633	0.302483
C1orf56	0.00131596	1.81601	0.189292
C1orf61	0.0485315	1.17443	0.347939
C1orf63	0.386943	0	1
C1orf64	0.0352721	0	1
C1orf65	0.519275	0.119953	1
C1orf68	0.794218	0	1
C1orf74	0.009231	0	1
C1orf85	0.448991	0	1
C1orf86	0.00708481	0.645968	0.4777
C1orf87	0.937884	0	1
C1orf94	0.797135	0	1
C1orf95	0.791464	0	1
C1QA	0.656108	0	1
C1QB	0.742039	0	1
C1QC	0.800915	0	1
C2CD4D	0.00015298	2.44617	0.0731392
C4BPA	0.339547	0	1
C4BPB	0.883363	0	1
C8A	0.368692	0	1
C8B	0.139194	0	1
CA14	0.0935113	0	1
CA6	0.890995	0	1
CACHD1	0.249376	0	1
CACNA1E	0.907845	0	1
CACNA1S	0.808803	0	1
CACYBP	0.249272	0	1
CADM3	0.636836	0	1
CALML6	0.0439948	0.993935	0.395774
CAMK1G	0.016781	0	1
CAMK2N1	0.0522198	0	1
CAMSAP2	0.00159533	1.45993	0.281665
CAP1	0.0383165	0.58804	1
CAPN2	0.00115409	0	1
CAPN8	5.95791e-08	0	1
CAPN9	0.20867	0	1
CAPZA1	0.875981	0	1
CAPZB	0.218155	0	1
CASP9	0.788053	0	1
CASQ1	0.248167	0	1
CASQ2	0.578665	0	1
CASZ1	0.273761	0	1
CATSPER4	0.0150919	0.447129	1
CC2D1B	0.869698	0	1
CCBL2	0.680482	0	1
CCDC163P	0.242455	0.432938	1
CCDC17	0.69615	0	1
CCDC18	0.053356	1.0074	0.391754
CCDC181	0.00386929	0.636631	0.478303
CCDC19	0.778521	0	1
CCDC23	0.0614691	0	1
CCDC24	0.0150155	0	1
CCDC27	0.473886	0	1
CCDC28B	0.610609	0	1
CCDC30	0.0163537	0	1
CCNL2	0.0393957	0.264778	1
CCSAP	0.134842	0.243712	1
CCT3	0.0427356	1.18495	0.344378
CD101	0.794085	0	1
CD160	0.276118	0	1
CD164L2	0.110938	0	1
CD1A	0.649364	0.12298	1
CD1B	0.160508	0.548865	1
CD1C	0.807417	0	1
CD1D	0.153108	0	1
CD1E	0.216554	0.439184	1
CD2	0.387384	0	1
CD244	0.77048	0	1
CD247	0.343482	0	1
CD34	0.0566564	0.790325	0.453982
CD46	0.165724	0	1
CD48	0.814523	0	1
CD52	0.0346601	0	1
CD53	0.269171	0	1
CD55	0.729194	0	1
CD58	0.12649	0	1
CD5L	0.67947	0	1
CD84	0.759946	0	1
CDA	0.322624	0	1
CDC14A	0.050933	1.1409	0.355927
CDC20	0.79397	0	1
CDC42	0.205299	0	1
CDC42BPA	0.194587	0	1
CDC42SE1	0.00934127	1.04028	0.37949
CDC7	0.740919	0	1
CDC73	0.0430928	0.64001	0.4777
CDCA8	0.0555138	1.07284	0.371919
CDCP2	0.68447	0	1
CDK11A	0.698766	0	1
CDK11B	0.126208	0	1
CDK18	0.783187	0	1
CDKN2C	0.889399	0	1
CELA2A	0.931867	0	1
CELA2B	0.858155	0	1
CELA3A	0.914741	0	1
CELA3B	0.929368	0	1
CELF3	2.57282e-05	2.48838	0.0707071
CELSR2	9.36364e-24	13.2884	0.00333333
CENPF	0.786382	0	1
CENPL	0.368926	0	1
CEP104	0.858848	0	1
CEP170	0.0033151	0.462588	1
CEP350	0.853427	0	1
CEP85	0.0109322	0	1
CEPT1	0.197105	0.301378	1
CERS2	0.000488116	0	1
CFH	0.836152	0	1
CFHR1	0.534834	0	1
CFHR2	0.686012	0	1
CFHR3	0.916514	0	1
CFHR4	0.913434	0	1
CFHR5	0.849138	0	1
CGN	7.0054e-05	2.62894	0.0610294
CHD1L	0.841179	0	1
CHD5	0.225857	0.0997736	1
CHI3L1	0.255859	0.41901	1
CHI3L2	0.144827	0.570564	1
CHIA	0.113639	0.778955	0.456391
CHIT1	0.560824	0.204358	1
CHML	0.740798	0	1
CHRNB2	0.000672709	2.79999	0.048996
CHTOP	0.0378266	1.09025	0.367318
CITED4	0.00912237	0	1
CKS1B	0.557178	0	1
CLCA1	0.817441	0	1
CLCA2	0.595055	0	1
CLCA4	0.42164	0	1
CLCC1	0.0680419	1.04207	0.37949
CLCN6	0.0756653	0	1
CLCNKA	0.0205064	1.12407	0.360577
CLCNKB	0.0444263	0.695105	0.47189
CLDN19	0.0572612	0	1
CLIC4	0.425735	0	1
CLK2	0.265502	0	1
CLSPN	0.0397631	1.25326	0.325758
CLSTN1	0.286762	0	1
CMPK1	0.0764105	0	1
CNIH3	0.813029	0	1
CNIH4	0.00220224	2.39485	0.0798762
CNKSR1	0.013182	0	1
CNN3	0.809851	0	1
CNR2	0.0589923	0	1
CNST	0.679357	0	1
CNTN2	0.792196	0	1
COA6	0.103894	0.773845	0.457227
COA7	0.855439	0	1
COG2	0.00272894	1.96291	0.159667
COL11A1	0.831297	0	1
COL16A1	0.0875674	0	1
COL24A1	0.484323	0	1
COL8A2	0.00820959	0.963736	0.406427
COL9A2	0.0590337	0.6267	0.478809
COLGALT2	0.0268374	0.95244	0.407807
COPA	0.910981	0	1
CORT	0.816882	0	1
COX20	0.894158	0	1
CPSF3L	0.796589	0	1
CPT2	0.0709547	0	1
CR1	0.681089	0	1
CR1L	0.086948	0.385102	1
CR2	0.789465	0	1
CRABP2	0.504665	0	1
CRB1	0.938103	0	1
CRCT1	0.876645	0	1
CREB3L4	0.155724	0	1
CREG1	0.655897	0	1
CRNN	0.40195	0.347289	1
CROCC	0.8714	0	1
CRP	0.795703	0	1
CRTC2	0.00210529	2.0549	0.135147
CRYZ	0.871591	0	1
CSDE1	0.432426	0	1
CSF1	0.0407623	0	1
CSF3R	0.027436	1.19069	0.3429
CSRP1	0.00511214	1.57111	0.247667
CTBS	0.68675	0	1
CTH	0.0906075	0.876905	0.434275
CTNNBIP1	0.613398	0	1
CTPS1	0.00120916	1.05525	0.377543
CTRC	0.924925	0	1
CTSE	0.659311	0	1
CTSK	0.000603294	1.06129	0.376706
CTSS	0.00415217	1.01953	0.38747
CTTNBP2NL	0.776508	0	1
CYB561D1	0.000457277	0	1
CYB5R1	0.0817446	0	1
CYB5RL	0.00053731	3.06471	0.0285714
CYP2J2	0.922442	0	1
CYP4A11	0.6794	0	1
CYP4A22	0.707663	0.0872833	1
CYP4B1	0.482825	0	1
CYP4X1	0.378838	0	1
CYP4Z1	0.693431	0	1
CYR61	0.452667	0	1
DAP3	0.266084	0	1
DARC	0.817673	0	1
DARS2	0.384247	0	1
DBT	0.0549175	0	1
DCAF6	0.0583593	0.877582	0.434275
DCAF8	0.717126	0	1
DCDC2B	0.368722	0	1
DCLRE1B	0.00070073	0	1
DCST1	0.618547	0	1
DCST2	0.48592	0	1
DDAH1	0.55657	0	1
DDI2	0.327593	0	1
DDOST	0.616554	0	1
DDR2	0.229071	0	1
DDX20	0.544512	0	1
DDX59	0.0784335	0.526225	1
DEDD	0.807003	0	1
DEGS1	0.769809	0	1
DENND1B	0.00599846	0	1
DENND2C	0.184679	0.441516	1
DENND2D	0.0911172	0	1
DENND4B	0.124116	0.619427	1
DEPDC1	0.549363	0	1
DESI2	0.580089	0	1
DFFA	0.788795	0	1
DFFB	0.894391	0	1
DHCR24	0.629695	0	1
DHDDS	0.00774918	0	1
DHRS3	0.607401	0	1
DHX9	0.698546	0	1
DIEXF	0.0214817	0	1
DIO1	0.0670971	0.736711	0.466986
DIRAS3	0.897319	0	1
DISC1	0.240485	0	1
DISP1	2.07071e-08	0	1
DLEU2L	0.104324	0.625026	0.479453
DLGAP3	0.863612	0	1
DMAP1	0.532979	0	1
DMBX1	0.26552	0	1
DMRTA2	0.926389	0	1
DMRTB1	0.841478	0	1
DNAJB4	0.734165	0	1
DNAJC11	0.772157	0	1
DNAJC16	0.325142	0	1
DNAJC6	0.0254603	1.04339	0.379475
DNAJC8	0.143345	0	1
DNALI1	0.00338795	1.5254	0.262303
DNASE2B	0.364782	0	1
DNTTIP2	0.0187843	1.61417	0.240272
DOCK7	0.156379	0	1
DPH2	0.0241062	0	1
DPH5	0.139956	0	1
DPM3	0.819895	0	1
DPT	0.0345144	0	1
DR1	0.0153375	1.16756	0.347939
DRAM2	0.210751	0	1
DRAXIN	0.229072	0	1
DSTYK	0.897259	0	1
DTL	0.80008	0	1
DUSP10	0.00488175	1.74603	0.209385
DUSP12	0.74892	0	1
DUSP23	0.129241	0	1
DUSP27	0.840519	0	1
DVL1	0.38102	0	1
DYRK3	0.167475	0	1
E2F2	0.302268	0	1
EBNA1BP2	0.018344	0.939192	0.410368
ECE1	0.852835	0	1
ECHDC2	0.870123	0	1
ECM1	0.0315671	0	1
EDARADD	0.231419	0	1
EDEM3	0.0217903	0	1
EDN2	0.117329	0	1
EFCAB14	0.354397	0	1
EFCAB2	0.766155	0	1
EFCAB7	0.0930666	0	1
EFHD2	0.851594	0	1
EFNA1	0.637831	0	1
EFNA3	0.568394	0	1
EFNA4	0.240098	0	1
EGLN1	0.474991	0	1
EIF2B3	0.00889204	1.9388	0.167589
EIF2D	0.452112	0	1
EIF3I	0.007273	1.97029	0.159081
EIF4G3	0.756412	0	1
ELAVL4	0.756861	0	1
ELF3	0.257802	0	1
ELK4	0.620259	0	1
ELOVL1	0.822357	0	1
ELTD1	0.837861	0	1
EMC1	0.243993	0	1
ENAH	0.821385	0	1
ENO1	0.857317	0	1
ENSA	0.00238757	2.28338	0.101939
EPB41	0.236458	0	1
EPHA10	0.0961974	0	1
EPHA2	0.215136	0.532549	1
EPHA8	0.355849	0	1
EPHB2	0.788763	0	1
EPHX1	0.865901	0	1
EPHX4	0.0499722	0.723886	0.46934
EPRS	0.896875	0	1
EPS15	0.911115	0	1
EPS8L3	0.0936664	0	1
ERI3	0.218877	0	1
ERMAP	0.0166007	0	1
ERO1LB	0.416967	0	1
ERRFI1	0.261114	0.464301	1
ESPN	0.821082	0	1
ETNK2	0.512007	0	1
ETV3	0.193865	0	1
ETV3L	0.000360046	3.36455	0.0238636
EVA1B	0.0243212	1.07861	0.369427
EVI5	0.0031085	0.942964	0.409852
EXO1	0.0167822	1.47943	0.275372
EXO5	0.0053273	1.30372	0.321019
EXOC8	0.871396	0	1
EXOSC10	0.794325	0	1
EXTL1	0.145973	0	1
EXTL2	0.560895	0	1
EYA3	0.247792	0	1
F11R	0.889772	0	1
F13B	0.909762	0	1
F3	0.818761	0	1
F5	0.00994613	1.28981	0.323036
FAAH	0.0838362	0.830663	0.442656
FABP3	0.763579	0	1
FAIM3	0.81846	0	1
FAM102B	0.751421	0	1
FAM110D	0.011328	0	1
FAM129A	0.0206877	0.497514	1
FAM131C	0.372525	0	1
FAM132A	0.124652	0	1
FAM151A	0.754901	0	1
FAM159A	0.504457	0	1
FAM163A	0.770398	0	1
FAM167B	0.405097	0.273252	1
FAM177B	1.01183e-08	0	1
FAM183A	0.224131	0	1
FAM189B	0.67081	0	1
FAM19A3	0.438329	0	1
FAM20B	0.0893337	0	1
FAM212B	0.332127	0	1
FAM213B	0.720079	0	1
FAM229A	0.242297	0.498654	1
FAM231B	0.881677	0	1
FAM43B	0.0954755	0.888607	0.429064
FAM46B	0.00965406	1.2918	0.323036
FAM46C	0.283183	0	1
FAM63A	0.00892944	0	1
FAM69A	0.00671871	0.89127	0.428812
FAM71A	0.21019	0	1
FAM72A	0.229007	0	1
FAM72B	0.135816	0	1
FAM73A	0.00727772	1.02031	0.38733
FAM76A	0.278544	0	1
FAM78B	0.486587	0	1
FAM89A	0.388446	0	1
FASLG	0.522508	0	1
FBLIM1	0.155223	0	1
FBXO2	0.661467	0	1
FBXO28	0.603687	0	1
FBXO42	0.425331	0	1
FBXO44	0.885963	0	1
FBXO6	0.429861	0	1
FCAMR	0.619703	0	1
FCER1A	0.90116	0	1
FCER1G	0.686599	0	1
FCGR1A	0.233835	0.342927	1
FCGR1B	0.892404	0	1
FCGR2A	0.818703	0	1
FCGR2B	0.672609	0	1
FCGR3A	0.795342	0	1
FCGR3B	0.759103	0	1
FCN3	0.297894	0	1
FCRL1	0.661863	0	1
FCRL2	0.857977	0	1
FCRL3	0.688681	0	1
FCRL4	0.0637457	0.758229	0.462438
FCRL5	0.0515013	1.04745	0.379226
FCRL6	0.867913	0	1
FCRLA	0.621208	0	1
FCRLB	0.475503	0	1
FDPS	0.195849	0	1
FGGY	0.422091	0	1
FGR	0.380004	0	1
FH	0.0564324	0.729762	0.468417
FHAD1	0.655615	0	1
FHL3	0.000214935	1.63607	0.238375
FLAD1	0.392251	0	1
FLG	0.155206	0	1
FLG2	0.362808	0	1
FLVCR1	0.56151	0	1
FMN2	0.195751	0	1
FMO1	0.73029	0	1
FMO2	0.84501	0	1
FMO3	0.0149408	1.15959	0.34982
FMO4	0.04962	0	1
FMO5	0.878029	0	1
FMO6P	0.741058	0	1
FMOD	0.369739	0	1
FNBP1L	0.00313021	2.13353	0.123971
FNDC5	0.00373179	1.12729	0.359422
FNDC7	0.843429	0	1
FOXD2	0.00151187	2.11395	0.126619
FOXD3	0.000308033	2.55783	0.0631944
FOXE3	0.00143813	1.98545	0.156838
FOXJ3	0.0765699	0.677555	0.474391
FOXO6	0.00134497	0	1
FPGT	0.821443	0	1
FPGT-TNNI3K	0.937262	0	1
FRRS1	0.0530814	0	1
FUBP1	0.00811495	1.60127	0.241667
FUCA1	0.248453	0	1
G0S2	0.0178155	0	1
GABPB2	9.47334e-05	2.19005	0.111735
GABRD	0.0930074	0.777281	0.456454
GADD45A	0.896464	0	1
GALE	0.103077	0	1
GALNT2	0.38479	0	1
GATAD2B	0.00539565	2.0215	0.146491
GBA	0.75557	0	1
GBP1	0.157055	0	1
GBP2	0.0557289	0.656942	0.475473
GBP3	0.115758	0.254116	1
GBP4	0.112498	0	1
GBP5	0.188136	0	1
GBP6	0.342252	0	1
GBP7	0.0114025	1.18952	0.3429
GCLM	0.0746332	0.899301	0.42495
GCSAML	0.856525	0	1
GDAP2	0.154503	0	1
GFI1	0.00227912	1.35487	0.304678
GGPS1	0.720692	0	1
GIPC2	0.00337151	1.38464	0.298364
GJA4	0.839073	0	1
GJA5	0.167893	0.650786	0.477458
GJA8	0.552967	0	1
GJA9	0.818877	0	1
GJB3	0.916592	0	1
GJB4	0.833906	0	1
GJB5	0.863525	0	1
GJC2	0.0467708	0.799609	0.451458
GLIS1	0.185099	0	1
GLMN	0.0517062	1.0688	0.374275
GLRX2	0.0649911	0	1
GLTPD1	0.321718	0	1
GLUL	0.5056	0	1
GMEB1	0.209171	0.483316	1
GNAI3	0.0119431	0.915189	0.418376
GNAT2	0.252665	0	1
GNB1	0.020417	1.32244	0.312921
GNG12	0.785516	0	1
GNG4	0.851783	0	1
GNG5	0.305205	0	1
GNL2	0.00189603	0.851886	0.439183
GNPAT	0.429417	0	1
GOLPH3L	0.00642979	0	1
GOLT1A	0.571558	0	1
GON4L	0.0716363	0.77499	0.457227
GORAB	0.0249703	1.40736	0.293038
GPA33	0.804281	0	1
GPATCH2	0.700088	0	1
GPATCH3	0.00652488	0	1
GPATCH4	0.0704555	0.79918	0.451458
GPBP1L1	0.17223	0	1
GPN2	0.0236981	0	1
GPR137B	0.483869	0	1
GPR153	0.669989	0	1
GPR157	0.897655	0	1
GPR161	0.456387	0	1
GPR25	0.805865	0	1
GPR3	0.658904	0	1
GPR37L1	0.00248026	1.74665	0.209385
GPR52	0.810911	0	1
GPR61	0.0497818	0	1
GPR88	0.221032	0	1
GPR89A	0.923988	0	1
GPR89B	0.296775	0	1
GPSM2	0.0664249	0	1
GPX7	0.861469	0	1
GREM2	0.0269921	1.21806	0.338449
GRHL3	0.00069509	0	1
GRIK3	0.950229	0	1
GSTM1	0.0386133	0.892735	0.427948
GSTM2	0.0400645	0.64667	0.4777
GSTM3	0.000626476	1.70081	0.218182
GSTM4	0.019651	1.07787	0.369427
GSTM5	0.0862692	0.279753	1
GTF2B	0.0101834	0.876672	0.434275
GUCA2A	0.354697	0	1
GUCA2B	0.199928	0	1
GUK1	0.00106996	1.20315	0.340599
H3F3A	0.567319	0	1
H6PD	0.593611	0	1
HAO2	0.646353	0	1
HAPLN2	0.0897327	0.948973	0.407902
HAX1	0.00392838	2.10595	0.127962
HCN3	0.620501	0	1
HCRTR1	0.0818691	0	1
HDAC1	0.702591	0	1
HDGF	0.058428	0	1
HEATR1	0.111435	0	1
HECTD3	0.777318	0	1
HENMT1	0.706784	0	1
HES2	0.776715	0	1
HES3	0.638167	0	1
HES4	0.812682	0	1
HES5	0.016817	1.17404	0.347939
HEYL	0.0745878	0	1
HFE2	0.85791	0	1
HFM1	0.77732	0	1
HHAT	0.0168611	0	1
HHIPL2	2.66037e-08	0	1
HHLA3	0.34725	0	1
HIAT1	0.0320606	0	1
HIPK1	0.000658614	0	1
HIST2H2AA3	0.141873	0	1
HIST2H2AA4	0.751008	0	1
HIST2H2AB	0.0128298	0.820736	0.445381
HIST2H2AC	0.0814406	0	1
HIST2H2BE	0.0533692	0.975435	0.401443
HIST2H2BF	0.452694	0	1
HIST2H3A	0.915767	0	1
HIST2H3C	0.40709	0	1
HIST2H3D	0.415179	0	1
HIST2H4A	0.935809	0	1
HIST2H4B	0.852471	0	1
HIST3H2A	0.0613405	0	1
HIST3H2BB	0.0497288	0	1
HIST3H3	0.0378579	0.811134	0.448007
HLX	6.40034e-08	5.46603	0.00747664
HMCN1	0.110663	0.42899	1
HMGB4	0.826401	0	1
HMGCL	0.0355479	1.26345	0.325424
HMGCS2	0.0843676	0.735712	0.466986
HMGN2	0.00477176	0	1
HNRNPCL1	0.089855	0	1
HNRNPR	0.190995	0	1
HNRNPU	0.899761	0	1
HOOK1	0.860909	0	1
HORMAD1	0.00545277	1.26966	0.324263
HP1BP3	0.840957	0	1
HPCA	0.00438854	1.49921	0.270533
HPCAL4	0.011959	0	1
HPDL	0.424616	0	1
HRNR	0.00941032	1.54421	0.254208
HS2ST1	0.506128	0	1
HSD11B1	0.13115	0	1
HSD17B7	0.691321	0	1
HSD3B1	0.218099	0	1
HSD3B2	0.0891644	0.936706	0.410368
HSPA6	0.552469	0	1
HSPB11	0.137914	0	1
HSPB7	0.0136009	1.08647	0.368103
HSPG2	0.717511	0	1
HTR1D	0.1864	0	1
HTR6	0.0488472	1.05586	0.377543
HYI	0.119952	0	1
IARS2	0.79745	0	1
IBA57	0.0233884	0	1
IBA57-AS1	0.187197	0.695934	0.47189
ICMT	0.444287	0	1
ID3	0.461342	0	1
IER5	0.907912	0	1
IFFO2	0.0911434	0.671066	0.474579
IFI16	0.217116	0	1
IFI44	0.895095	0	1
IFI44L	0.305415	0	1
IFI6	0.0694191	0.87274	0.436505
IFNLR1	0.0025199	0.822694	0.444624
IGFN1	0.76954	0	1
IGSF21	0.522674	0	1
IGSF3	0.486379	0.162051	1
IGSF8	0.254157	0	1
IGSF9	0.641515	0	1
IKBKE	0.661179	0	1
IL10	0.93595	0	1
IL12RB2	0.734347	0	1
IL19	0.822705	0	1
IL20	0.894261	0	1
IL22RA1	0.917225	0	1
IL23R	0.719799	0	1
IL24	0.842791	0	1
IL6R	0.00461111	1.93384	0.167589
ILDR2	0.850664	0	1
ILF2	0.0340881	1.1073	0.364061
INADL	0.429642	0.16961	1
INPP5B	0.000506737	1.18781	0.3429
INSL5	0.849101	0	1
INSRR	0.0786571	0.522054	1
INTS3	0.10284	0.551296	1
INTS7	0.889501	0	1
IPO13	0.0137177	0	1
IPO9	0.000553706	0	1
IPP	0.711295	0	1
IQCC	0.432785	0	1
IQGAP3	0.082895	0.895444	0.427024
IRF2BP2	0.00951163	1.28085	0.324263
IRF6	0.0131515	0	1
ISG15	0.850642	0	1
ISG20L2	0.118378	0	1
ITGA10	0.560426	0.189011	1
ITGB3BP	0.147631	0.43849	1
ITLN1	0.885852	0	1
ITLN2	0.89002	0	1
ITPKB	0.782067	0	1
IVL	0.62964	0	1
IVNS1ABP	0.115897	0.328088	1
JAK1	0.527129	0	1
JMJD4	0.034577	0	1
JTB	0.349371	0	1
JUN	0.381521	0	1
KANK4	0.85769	0	1
KCNA10	0.889677	0	1
KCNA2	0.17062	0	1
KCNA3	0.409808	0	1
KCNAB2	0.606561	0	1
KCNC4	0.832209	0	1
KCND3	0.186878	0	1
KCNH1	0.116213	0	1
KCNJ10	0.236712	0	1
KCNJ9	0.215376	0	1
KCNK1	0.198029	0	1
KCNK2	0.672916	0	1
KCNN3	0.291687	0	1
KCNQ4	0.00937445	1.1708	0.347939
KCNT2	0.267492	0	1
KCTD3	0.284729	0	1
KDM1A	0.0235194	1.22772	0.335261
KDM4A	0.116239	0	1
KDM5B	0.10045	0.618984	1
KHDRBS1	0.639759	0	1
KIAA0040	0.00108978	1.56383	0.247667
KIAA0319L	0.822339	0	1
KIAA0754	0.347603	0	1
KIAA0907	0.126101	0.581719	1
KIAA1107	0.0181328	1.36666	0.302483
KIAA1324	0.0848278	0	1
KIAA1522	0.00729208	0.818963	0.447022
KIAA1614	0.807834	0	1
KIAA2013	0.218612	0	1
KIF14	0.0030594	1.50432	0.269212
KIF17	0.845958	0	1
KIF1B	0.623758	0	1
KIF21B	0.00203743	1.71932	0.215823
KIF2C	0.0483572	1.19256	0.3429
KIFAP3	0.592886	0	1
KIRREL	0.895751	0	1
KISS1	0.280405	0.468787	1
KLF17	0.921951	0	1
KLHDC7A	0.687985	0	1
KLHDC8A	0.859644	0	1
KLHDC9	0.644145	0	1
KLHL12	0.0199552	0.92976	0.410663
KLHL17	0.599157	0	1
KLHL20	0.295168	0.308759	1
KLHL21	0.615078	0	1
KMO	0.0163589	0.922564	0.415219
KNCN	0.556807	0	1
KPNA6	0.00625191	2.06576	0.131963
KPRP	0.618831	0	1
KRTCAP2	0.00369988	2.21724	0.107895
KTI12	0.941938	0	1
L1TD1	0.8518	0	1
LACTBL1	0.166741	0.0928396	1
LAD1	0.0122487	0	1
LAMB3	0.0531157	0	1
LAMC1	0.894985	0	1
LAMC2	0.804936	0	1
LAMTOR2	0.0150174	1.23696	0.334319
LAMTOR5	0.685987	0	1
LAPTM5	0.113712	0	1
LAX1	0.638895	0	1
LBR	0.878277	0	1
LCE1A	0.824459	0	1
LCE1B	0.731983	0	1
LCE1C	0.510417	0	1
LCE1D	0.97954	0	1
LCE1E	0.364546	0	1
LCE1F	0.554698	0	1
LCE2A	0.864945	0	1
LCE2B	0.610432	0	1
LCE2C	0.843803	0	1
LCE2D	0.908505	0	1
LCE3A	0.881102	0	1
LCE3B	0.981908	0	1
LCE3D	0.869964	0	1
LCE3E	0.72056	0	1
LCE4A	0.968789	0	1
LCE5A	0.851635	0	1
LCE6A	0.539677	0	1
LCK	0.783477	0	1
LDLRAD1	0.264762	0	1
LDLRAD2	0.650002	0	1
LDLRAP1	0.72101	0	1
LEFTY1	0.842078	0	1
LEFTY2	0.86487	0	1
LELP1	0.406497	0	1
LEMD1	0.76329	0	1
LENEP	0.167017	0	1
LEPR	0.0327071	0.931067	0.410368
LEPRE1	0.108035	0	1
LEPROT	0.0351499	1.27562	0.324263
LGALS8	0.207053	0	1
LGR6	0.552682	0	1
LHX4	0.10032	0.760918	0.461321
LHX8	0.867553	0	1
LHX9	0.552842	0	1
LIN28A	0.008807	0	1
LIN9	0.438506	0	1
LINGO4	6.02418e-05	2.10833	0.127924
LIX1L	0.788716	0	1
LMNA	0.00789155	0	1
LMO4	0.863816	0	1
LMOD1	0.000576881	0	1
LMX1A	0.718002	0	1
LOR	0.4636	0.262007	1
LPAR3	0.735533	0	1
LPGAT1	0.846772	0	1
LRIF1	0.248972	0	1
LRIG2	0.0427853	0.992068	0.396244
LRP8	0.244868	0	1
LRRC38	0.522444	0	1
LRRC39	0.136543	0.354862	1
LRRC40	0.103226	0.904672	0.421855
LRRC41	0.0341004	0.930776	0.410368
LRRC42	0.348245	0	1
LRRC47	0.772847	0	1
LRRC52	0.216757	0	1
LRRC53	0.843256	0	1
LRRC71	0.0259457	1.23012	0.335261
LRRC8B	0.0131951	0.638279	0.4777
LRRC8C	0.0697708	0.529137	1
LRRC8D	0.116674	0.433118	1
LRRIQ3	0.657997	0	1
LRRN2	0.48847	0	1
LSM10	0.0574141	0.862467	0.439183
LURAP1	0.184181	0.398823	1
LUZP1	0.370971	0.294283	1
LY9	0.48884	0	1
LYPD8	0.367954	0	1
LYPLA2	0.105881	0.552511	1
LYPLAL1	0.000712477	2.93526	0.0354545
LYSMD1	0.00239846	1.95541	0.163636
LYST	0.495192	0	1
LZIC	0.520846	0	1
MAB21L3	0.373365	0	1
MACF1	0.0275025	1.19387	0.3429
MAD2L2	0.116624	0.768331	0.457561
MAEL	0.54284	0.18932	1
MAGI3	0.000497807	2.40513	0.0798762
MAGOH	0.0333883	0	1
MAN1A2	0.313029	0.0629401	1
MAN1C1	0.280791	0	1
MANEAL	0.00284762	0.935684	0.410368
MAP10	0.490233	0.180211	1
MAP1LC3C	0.0151943	1.67193	0.224368
MAP3K6	0.726106	0	1
MAP7D1	0.00352188	1.33267	0.310859
MAPKAPK2	0.620542	0	1
MARC1	0.173171	0	1
MARC2	0.788426	0	1
MARCKSL1	0.659648	0	1
MARK1	0.607442	0.0902063	1
MASP2	0.923277	0	1
MAST2	0.52223	0	1
MATN1	0.0467936	0.679945	0.472949
MCL1	0.00421759	1.90508	0.171374
MCOLN2	0.759705	0	1
MCOLN3	0.82284	0	1
MDM4	0.467467	0	1
MDS2	0.617061	0	1
MEAF6	0.0249912	1.03079	0.384154
MECR	0.10931	0.706661	0.469828
MED18	0.112729	0	1
MED8	0.084869	0	1
MEF2D	0.0400653	0.401037	1
MEGF6	0.175046	0.405664	1
METTL11B	0.17819	0	1
METTL13	0.290432	0	1
METTL18	0.0347474	0	1
MEX3A	0.0103075	1.09106	0.366993
MFAP2	0.596983	0	1
MFN2	0.189192	0	1
MFSD2A	0.0400719	0.947033	0.408737
MFSD4	0.389038	0	1
MGST3	0.7402	0	1
MIA3	7.7495e-10	1.23135	0.335261
MIB2	0.0486504	0.627849	0.478809
MIER1	0.322743	0	1
MIIP	0.923594	0	1
MINOS1	0.210813	0.392105	1
MINOS1-NBL1	0.71852	0	1
MIXL1	0.653751	0	1
MKNK1	0.596882	0	1
MLLT11	0.0326772	0.558159	1
MMACHC	0.76357	0	1
MMEL1	0.0729605	0	1
MMP23B	0.0464938	0.483158	1
MNDA	0.868389	0	1
MOB3C	0.246864	0	1
MORN1	0.00975685	0.45646	1
MOV10	0.739626	0	1
MPC2	0.494171	0	1
MPL	0.468152	0	1
MPZ	0.18997	0	1
MPZL1	0.617326	0	1
MR1	0.923364	0	1
MROH7	0.758158	0	1
MROH7-TTC4	0.854206	0	1
MROH9	0.0406768	0	1
MRPL20	0.124531	0	1
MRPL24	0.0715667	0.733687	0.466986
MRPL37	0.557237	0	1
MRPL55	0.0269378	0.442031	1
MRPL9	7.68637e-05	2.1577	0.118317
MRPS14	0.0400072	1.18884	0.3429
MRPS15	0.0646282	1.08547	0.368103
MRPS21	0.00301262	1.61963	0.239722
MRTO4	0.364025	0	1
MSH4	0.788249	0	1
MSTO1	0.0291006	0	1
MT1HL1	0.439216	0	1
MTF1	0.000781817	1.22116	0.337739
MTF2	0.0100747	0.730697	0.467995
MTFR1L	0.017013	0	1
MTHFR	0.092245	0	1
MTMR11	0.00319871	0.966545	0.406427
MTOR	0.80958	0	1
MTR	0.183039	0.316905	1
MTRNR2L11	0.649714	0	1
MTX1	0.636834	0	1
MUC1	0.848092	0	1
MUL1	0.139396	0	1
MUTYH	0.350378	0	1
MXRA8	0.485722	0	1
MYBPH	0.515874	0	1
MYBPHL	0.000445228	2.20888	0.108854
MYCBP	0.00342698	1.70651	0.217757
MYCL	0.158611	0	1
MYOC	0.173687	0.669224	0.474579
MYOG	0.751372	0	1
MYOM3	0.821446	0	1
MYSM1	0.65434	0	1
NADK	0.0126845	0	1
NASP	0.879584	0	1
NAV1	0.00268725	0.934822	0.410368
NBL1	0.754241	0	1
NBPF10	0.885837	0	1
NBPF15	0.477983	0	1
NBPF3	0.720791	0	1
NBPF4	0.792025	0	1
NBPF6	0.668781	0	1
NCDN	0.830575	0	1
NCF2	0.0292597	0.554787	1
NCMAP	0.00200839	1.28991	0.323036
NCSTN	0.887117	0	1
NDC1	0.191824	0	1
NDUFS2	0.633756	0	1
NDUFS5	0.925384	0	1
NECAP2	0.616907	0	1
NEK2	0.908639	0	1
NEK7	0.431359	0	1
NENF	0.909413	0	1
NES	0.804879	0	1
NEXN	0.54427	0	1
NFASC	0.247448	0	1
NFYC	0.105149	0	1
NGF	0.000775721	0.858381	0.439183
NHLH1	0.898911	0	1
NHLH2	0.0959369	0	1
NID1	0.864767	0	1
NIPAL3	0.000376854	1.31936	0.315406
NIT1	0.637538	0	1
NKAIN1	0.931267	0	1
NLRP3	0.230937	0	1
NME7	0.0125068	0.540844	1
NMNAT1	0.346696	0	1
NMNAT2	0.16898	0	1
NOC2L	0.526934	0	1
NOL9	0.705937	0	1
NOS1AP	0.0556864	0.96573	0.406427
NOTCH2	0.666007	0	1
NOTCH2NL	0.847199	0	1
NPHP4	0.716641	0	1
NPHS2	0.155435	0	1
NPL	0.473715	0	1
NPPA	0.00603166	0	1
NPPB	0.349078	0	1
NPR1	0.094019	0.270906	1
NR0B2	0.00325221	0	1
NR1I3	0.797477	0	1
NR5A2	0.189346	0	1
NRAS	0.0578137	0	1
NRD1	0.788502	0	1
NSL1	0.736	0	1
NSUN4	0.0970592	0.871345	0.437906
NT5C1A	0.164535	0	1
NTNG1	0.175708	0	1
NTPCR	0.106619	0	1
NTRK1	0.868642	0	1
NUAK2	0.613553	0	1
NUCKS1	0.0984194	0.69898	0.47189
NUDC	0.00545449	0	1
NUDT17	0.663831	0	1
NUF2	0.691748	0	1
NUP133	0.079265	0	1
NUP210L	0.000280847	3.07852	0.0281407
NVL	0.676184	0	1
OAZ3	5.54453e-05	2.14247	0.120681
OBSCN	0.010398	1.09681	0.366993
OCLM	0.777368	0	1
ODF2L	0.334683	0.313946	1
OLFM3	0.557446	0	1
OLFML2B	0.33124	0	1
OLFML3	0.00127303	0	1
OMA1	0.917755	0	1
OPN3	0.0242126	1.40877	0.292812
OPRD1	0.672992	0	1
OPTC	0.101172	0	1
OR10J1	0.829566	0	1
OR10J3	0.819424	0	1
OR10J5	0.389939	0	1
OR10K1	0.851926	0	1
OR10K2	0.901745	0	1
OR10R2	0.607529	0	1
OR10T2	0.389746	0.253437	1
OR10X1	0.66735	0	1
OR10Z1	0.880045	0	1
OR11L1	0.507251	0	1
OR13G1	0.312048	0	1
OR14A16	0.81964	0	1
OR14A2	0.793492	0	1
OR14C36	0.372206	0.141036	1
OR14I1	0.204231	0	1
OR14K1	0.0913631	0.802308	0.450459
OR1C1	0.887015	0	1
OR2AJ1	0.847683	0	1
OR2AK2	0.666887	0	1
OR2B11	0.850049	0	1
OR2C3	0.73117	0	1
OR2G2	0.827066	0	1
OR2G3	0.919409	0	1
OR2G6	0.849125	0	1
OR2L13	0.825989	0	1
OR2L2	0.893058	0	1
OR2L3	0.326666	0	1
OR2L5	0.802092	0	1
OR2L8	0.259491	0.494014	1
OR2M2	0.920055	0	1
OR2M3	0.33177	0.2409	1
OR2M4	0.79463	0	1
OR2M5	0.654385	0	1
OR2M7	0.813725	0	1
OR2T1	0.254584	0.467963	1
OR2T10	0.880066	0	1
OR2T11	0.684561	0	1
OR2T12	0.333334	0	1
OR2T27	0.355748	0	1
OR2T3	0.537094	0	1
OR2T33	0.160404	0	1
OR2T34	0.70748	0	1
OR2T4	0.750208	0	1
OR2T5	0.566047	0	1
OR2T6	0.581294	0	1
OR2T8	0.817324	0	1
OR2W3	0.87819	0	1
OR6F1	0.731495	0	1
OR6K2	0.77771	0	1
OR6K3	0.863242	0	1
OR6K6	0.932793	0	1
OR6N1	0.91553	0	1
OR6N2	0.800608	0	1
OR6P1	0.0491116	0.901637	0.423936
OR6Y1	0.767553	0	1
ORC1	0.889573	0	1
OSBPL9	0.891279	0	1
OSCP1	0.103987	0.656985	0.475473
OTUD3	0.251543	0.387764	1
OTUD7B	0.00488247	1.53079	0.260317
OVGP1	0.104081	0.860201	0.439183
OXCT2	0.0284229	1.21418	0.33964
PABPC4	0.0293256	0	1
PADI1	0.550193	0	1
PADI2	0.630797	0	1
PADI3	0.660344	0	1
PADI4	0.533843	0	1
PAFAH2	0.122051	0	1
PALMD	0.0181728	1.16511	0.347939
PANK4	0.11026	0	1
PAPPA2	0.626076	0	1
PAQR6	0.0396884	1.05004	0.379051
PAQR7	0.109429	0	1
PARK7	0.0565002	1.09173	0.366993
PARP1	0.403629	0.162866	1
PARS2	0.483258	0	1
PAX7	0.849155	0	1
PBX1	0.751339	0	1
PBXIP1	0.682765	0	1
PCNXL2	0.145816	0	1
PCP4L1	0.310206	0.301363	1
PCSK9	1.62916e-11	7.62725	0.00333333
PDC	0.109145	0	1
PDE4DIP	0.838595	0	1
PDIK1L	0.0236341	0	1
PDPN	0.482711	0	1
PDZK1	0.593777	0.124988	1
PDZK1IP1	0.0843046	0	1
PEA15	0.657209	0	1
PEAR1	0.00248431	2.02668	0.143046
PEF1	0.0516441	0	1
PER3	0.526368	0	1
PEX10	0.0478273	0	1
PEX11B	0.68491	0	1
PEX14	0.904923	0	1
PEX19	0.890861	0	1
PFDN2	0.828959	0	1
PFKFB2	0.836492	0	1
PGBD2	0.802755	0	1
PGBD5	0.027151	0	1
PGD	0.877635	0	1
PGLYRP3	0.782912	0	1
PGLYRP4	0.898569	0	1
PGM1	0.0670159	0.919786	0.415902
PHACTR4	0.172343	0	1
PHC2	0.073896	0.780291	0.455976
PHF13	0.860367	0	1
PHGDH	0.076309	0	1
PHLDA3	0.440657	0	1
PHTF1	0.000661292	0	1
PI4KB	0.0184891	1.03298	0.382692
PIAS3	0.790662	0	1
PIFO	0.292047	0	1
PIGC	0.555437	0	1
PIGK	0.00439651	0	1
PIGM	0.475527	0	1
PIGR	0.811164	0	1
PIGV	0.0346157	0	1
PIK3C2B	0.371093	0	1
PIK3CD	0.899438	0	1
PIK3R3	0.397367	0	1
PINK1	0.339838	0	1
PIP5K1A	0.0293324	0	1
PITHD1	0.621059	0	1
PKLR	0.77872	0	1
PKN2	0.030572	0.604382	1
PKP1	0.883727	0	1
PLA2G2A	0.107269	0.440477	1
PLA2G2C	0.475093	0	1
PLA2G2D	0.210471	0	1
PLA2G2E	0.237445	0	1
PLA2G2F	0.350013	0.233594	1
PLA2G4A	0.27699	0	1
PLA2G5	0.0574248	0.365833	1
PLCH2	0.0231329	0	1
PLD5	0.00940813	1.52234	0.26256
PLEKHA6	0.832166	0	1
PLEKHG5	0.775891	0	1
PLEKHM2	0.570721	0.0996763	1
PLEKHN1	0.570164	0	1
PLEKHO1	0.0244688	0	1
PLK3	0.880591	0	1
PLOD1	0.164935	0.530385	1
PLXNA2	0.799193	0	1
PM20D1	0.0241407	0.738307	0.466986
PMF1	0.0167726	1.59401	0.24474
PMF1-BGLAP	0.0201855	1.2523	0.326997
PMVK	0.857717	0	1
PODN	0.209767	0	1
POGK	0.736849	0	1
POGZ	0.0178342	0	1
POLR3C	0.683319	0	1
POLR3GL	0.320674	0.434769	1
POMGNT1	0.631504	0	1
POU2F1	0.124201	0.599815	1
POU3F1	0.000389137	1.73127	0.21242
PPAP2B	3.85655e-07	3.40741	0.0238636
PPCS	0.00437243	1.43829	0.286504
PPFIA4	0.0781136	0.860329	0.439183
PPIE	0.0229775	0	1
PPIH	0.0359035	0	1
PPM1J	0.62866	0	1
PPOX	0.879022	0	1
PPP1R12B	0.399616	0	1
PPP1R15B	0.667339	0	1
PPP1R8	0.603436	0	1
PPP2R5A	0.68567	0	1
PPT1	0.0351477	0.439925	1
PQLC2	0.234107	0.514342	1
PRAMEF1	0.570763	0	1
PRAMEF11	0.795046	0	1
PRAMEF12	0.322016	0	1
PRAMEF2	0.0406432	0	1
PRAMEF3	0.797899	0	1
PRAMEF6	0.34046	0	1
PRCC	0.48795	0	1
PRDM16	0.0116553	0.708908	0.469828
PRDM2	0.510382	0	1
PRDX1	0.515026	0	1
PRDX6	0.479879	0	1
PRELP	0.0724141	0	1
PRG4	0.111362	0.614531	1
PRKAA2	0.190809	0.637927	0.477786
PRKAB2	0.90758	0	1
PRKACB	0.749805	0	1
PRKCZ	0.0423066	0.640039	0.4777
PRMT6	0.0537874	0.760254	0.461321
PROK1	0.874396	0	1
PROX1	0.723101	0	1
PRPF3	0.0141991	0.8551	0.439183
PRPF38A	0.806412	0	1
PRPF38B	9.53633e-24	15.402	0.00333333
PRR9	0.538405	0	1
PRRC2C	0.024505	1.04513	0.379475
PRRX1	0.0771737	0	1
PRSS38	0.0519199	0.868067	0.438458
PRUNE	0.00124581	0.775133	0.457227
PSEN2	0.734012	0	1
PSMA5	0.000228853	0	1
PSMB2	0.896183	0	1
PSMB4	0.011989	0.934163	0.410368
PSMD4	0.0177139	0.925404	0.41358
PSRC1	5.47789e-18	7.26368	0.00333333
PTAFR	0.101391	0	1
PTBP2	0.670799	0	1
PTCH2	0.896816	0	1
PTCHD2	0.847093	0	1
PTGER3	0.798373	0	1
PTGFR	0.646007	0	1
PTGFRN	0.618922	0	1
PTGS2	0.302036	0	1
PTP4A2	0.611772	0	1
PTPN14	0.495809	0	1
PTPN22	0.000372847	2.2817	0.101939
PTPN7	0.19657	0.566187	1
PTPRC	0.0995683	0	1
PTPRF	0.0940174	0	1
PTPRU	0.256158	0	1
PUM1	0.454843	0	1
PUSL1	0.12659	0	1
PVRL4	0.78689	0	1
PYCR2	0.756121	0	1
PYGO2	0.736741	0	1
PYHIN1	0.637894	0	1
QSOX1	0.615274	0	1
RAB13	0.0926334	0	1
RAB25	0.0119492	1.40927	0.292812
RAB3B	0.938975	0	1
RAB3GAP2	0.000511359	3.08994	0.0278351
RAB42	0.174279	0.551095	1
RAB4A	0.101309	0	1
RAB7L1	0.697122	0	1
RABGGTB	0.280986	0.462103	1
RABIF	0.0365786	0	1
RAD54L	0.867551	0	1
RALGPS2	0.627526	0	1
RAP1A	0.0777808	0	1
RAP1GAP	0.86758	0	1
RASAL2	0.32844	0	1
RASSF5	0.491322	0	1
RAVER2	0.294403	0	1
RBBP4	0.00222431	1.4211	0.292657
RBBP5	0.376123	0	1
RBM15	0.332965	0	1
RBM34	0.718218	0	1
RBM8A	0.418101	0.304955	1
RBMXL1	0.0855084	0	1
RBP7	0.569161	0	1
RC3H1	0.718785	0	1
RCAN3	0.00175946	1.9508	0.164417
RCC1	0.128823	0	1
RCC2	0.527924	0.207469	1
RCOR3	0.056142	0.938475	0.410368
RCSD1	0.366567	0.157551	1
RD3	0.19249	0	1
REG4	0.457158	0	1
REN	0.291256	0.130925	1
RER1	0.0292797	0	1
RERE	0.821613	0	1
RFWD2	0.103521	0	1
RFX5	0.0643814	0	1
RGL1	0.0182963	1.1328	0.358559
RGS1	0.288243	0	1
RGS13	0.161421	0	1
RGS16	0.891375	0	1
RGS18	0.115347	0.889065	0.429064
RGS2	0.164791	0	1
RGS21	0.807523	0	1
RGS4	0.39097	0	1
RGS5	0.791657	0	1
RGS8	0.560436	0	1
RGSL1	0.277185	0	1
RHBDL2	0.819753	0	1
RHBG	0.0526572	0.919051	0.415902
RHCE	0.58966	0	1
RHD	0.843728	0	1
RHOC	0.752766	0	1
RHOU	0.752777	0	1
RIIAD1	2.74646e-05	2.52499	0.0664407
RIMKLA	0.0345463	0.688417	0.47189
RIMS3	0.370899	0	1
RIT1	0.00667566	0	1
RLF	0.00268628	1.63161	0.238375
RNASEL	0.835448	0	1
RNF11	0.889436	0	1
RNF115	0.799805	0	1
RNF186	0.473553	0	1
RNF187	0.560528	0	1
RNF19B	0.0346688	0	1
RNF2	0.0466995	0	1
RNF207	0.509173	0.0954769	1
RNF220	0.0850887	0	1
RNF223	0.586877	0	1
RNPC3	0.84666	0	1
RNPEP	0.00711236	0	1
ROR1	0.0273511	1.35251	0.305928
RORC	0.000123825	2.1672	0.117207
RPA2	0.540238	0	1
RPAP2	0.0256566	0.958033	0.407008
RPE65	0.773603	0	1
RPF1	0.19915	0	1
RPL11	0.00550414	2.08914	0.128571
RPL22	0.143715	0	1
RPL5	0.00204818	1.41563	0.292812
RPRD2	0.447638	0	1
RPS27	0.0955798	0.460317	1
RPS6KA1	0.0119017	0	1
RPS6KC1	0.545439	0	1
RPS8	0.0772932	0.993366	0.39589
RPTN	0.193325	0.422785	1
RRAGC	0.00215546	1.59888	0.241823
RRNAD1	0.455906	0	1
RRP15	0.852319	0	1
RSBN1	0.0021417	0	1
RSC1A1	0.737708	0	1
RSG1	0.68671	0	1
RSPO1	0.0009317	1.68304	0.22042
RTCA	0.053795	0	1
RUNX3	0.559676	0.143716	1
RUSC1	0.253946	0	1
RWDD3	0.571213	0	1
RXFP4	0.45322	0	1
RXRG	0.8766	0	1
S100A1	0.00820352	1.82905	0.184991
S100A10	0.00509196	1.17661	0.347845
S100A11	0.00225951	1.66785	0.225148
S100A12	0.142735	0.681467	0.472949
S100A13	0.0246448	1.10677	0.364352
S100A14	0.145464	0	1
S100A16	0.0685748	0.997874	0.394834
S100A2	0.188002	0.462286	1
S100A3	0.0956247	0	1
S100A4	0.0389055	1.00923	0.39171
S100A5	0.797415	0	1
S100A6	0.061247	0.779336	0.456354
S100A7	0.0656784	0	1
S100A7A	0.92942	0	1
S100A7L2	0.738787	0	1
S100A8	0.0662277	0.670343	0.474579
S100A9	0.165099	0.710105	0.469828
S100PBP	0.0022745	0.979039	0.400223
S1PR1	0.363229	0.333147	1
SAMD11	0.60973	0	1
SAMD13	0.0607237	0.850091	0.439183
SARS	0.000114524	0	1
SASS6	0.01926	0.859806	0.439183
SCAMP3	0.887618	0	1
SCCPDH	0.741229	0	1
SCMH1	0.00433493	0	1
SCNM1	0.011156	0.612146	1
SCNN1D	0.240957	0	1
SCP2	0.0883776	0.725675	0.469015
SCYL3	0.0117801	0	1
SDC3	0.00840691	1.20668	0.340599
SDCCAG8	0.0644174	0	1
SDE2	0.417702	0	1
SDF4	0.0503137	0	1
SDHB	0.719308	0	1
SDHC	0.269064	0	1
SEC16B	0.0529258	0	1
SELE	0.110768	0	1
SELENBP1	8.03987e-05	2.37556	0.0819572
SELL	0.011603	1.22218	0.33754
SELP	0.0912902	0	1
SEMA4A	0.0113523	1.0405	0.37949
SEMA6C	0.0592563	0.568023	1
SEPN1	0.0958358	0	1
SERBP1	0.914498	0	1
SERINC2	0.669926	0	1
SERPINC1	0.865472	0	1
SERTAD4	0.0113695	0.793642	0.452768
SESN2	0.0817196	0.64756	0.4777
SETDB1	0.000434173	0	1
SF3A3	0.00519286	0	1
SF3B4	0.00363585	1.02452	0.38712
SFN	0.0248388	0	1
SFPQ	0.0280668	1.31502	0.316775
SFT2D2	0.544509	0.0167624	1
SGIP1	0.460089	0	1
SH2D1B	0.869827	0	1
SH2D2A	0.614315	0	1
SH2D5	0.877046	0	1
SH3BGRL3	0.0242199	0	1
SH3BP5L	0.870242	0	1
SH3D21	0.0317256	0.498388	1
SH3GLB1	0.152089	0	1
SHC1	0.405874	0	1
SHCBP1L	0.726859	0	1
SHE	0.0514659	0	1
SHISA4	0.00043253	0	1
SIKE1	0.0179105	0	1
SIPA1L2	0.080794	0.538223	1
SKI	0.00803501	0	1
SLAMF1	0.81795	0	1
SLAMF6	0.876568	0	1
SLAMF7	0.815727	0	1
SLAMF8	0.906178	0	1
SLAMF9	0.182419	0	1
SLC16A1	0.652637	0	1
SLC16A4	0.322259	0	1
SLC19A2	0.0130074	1.25784	0.325424
SLC1A7	0.0679304	0	1
SLC22A15	0.0827897	0.708332	0.469828
SLC25A24	0.00035647	0	1
SLC25A33	0.721245	0	1
SLC25A34	0.56733	0	1
SLC25A44	0.020819	1.25824	0.325424
SLC26A9	0.0297141	0.514455	1
SLC27A3	0.363768	0	1
SLC2A1	0.609843	0	1
SLC2A5	0.878453	0	1
SLC2A7	0.934329	0	1
SLC30A1	0.722285	0	1
SLC30A10	0.73081	0	1
SLC30A2	0.021152	0	1
SLC30A7	0.0582333	0	1
SLC35A3	0.369868	0	1
SLC35D1	0.289372	0	1
SLC35E2	0.0269166	0.694413	0.47189
SLC35E2B	0.0454318	0.479769	1
SLC35F3	0.627683	0	1
SLC39A1	0.155049	0.363271	1
SLC41A1	0.654175	0	1
SLC44A3	0.750692	0	1
SLC44A5	0.507163	0	1
SLC45A1	0.163136	0.693194	0.47189
SLC45A3	0.859082	0	1
SLC50A1	0.721516	0	1
SLC5A9	0.751379	0	1
SLC6A17	0.601042	0	1
SLC6A9	0.0877086	0	1
SLC9A1	0.0980864	0	1
SLC9C2	0.454042	0	1
SLFNL1	0.00154394	1.15994	0.349748
SMAP2	0.0262523	0	1
SMCP	0.238454	0.268128	1
SMG5	0.0447538	1.20982	0.340599
SMG7	0.02905	1.03953	0.379624
SMIM1	0.88361	0	1
SMIM12	0.736752	0	1
SMPDL3B	0.868401	0	1
SMYD2	0.659208	0	1
SNAP47	0.572745	0	1
SNAPIN	0.0437227	0	1
SNIP1	0.00369682	0.754296	0.463809
SNRNP40	0.670603	0	1
SNRPE	0.759041	0	1
SNX27	5.56405e-05	1.06469	0.375487
SNX7	0.0582406	0	1
SOAT1	0.205243	0	1
SORT1	5.04865e-24	15.3988	0.00333333
SOX13	0.418888	0	1
SPAG17	0.140806	0	1
SPATA17	0.703112	0	1
SPATA21	0.647875	0	1
SPATA6	0.720263	0	1
SPEN	0.164541	0	1
SPHAR	0.745316	0	1
SPOCD1	0.202856	0	1
SPRR1A	0.48054	0	1
SPRR1B	0.411682	0	1
SPRR2A	0.830141	0	1
SPRR2B	0.65137	0	1
SPRR2D	0.0551667	0	1
SPRR2E	0.0112973	1.07463	0.370483
SPRR2F	0.0708981	0	1
SPRR2G	0.599144	0	1
SPRR3	0.0131311	1.64236	0.235396
SPRR4	0.449959	0	1
SPRTN	0.852697	0	1
SPSB1	0.720014	0	1
SPTA1	0.906204	0	1
SRGAP2	0.774766	0	1
SRM	0.821673	0	1
SRP9	0.84093	0	1
SRRM1	0.00642032	1.44313	0.286253
SRSF10	0.0932731	0.441056	1
SRSF11	0.179107	0.602171	1
SRSF4	0.263392	0	1
SSBP3	0.624564	0.0728845	1
SSBP3-AS1	0.396194	0	1
SSR2	0.034015	0.792032	0.453172
SSU72	0.165052	0	1
SSX2IP	0.791401	0	1
ST3GAL3	0.0367219	0	1
ST6GALNAC5	0.224733	0	1
ST7L	0.854598	0	1
STIL	0.0580559	0	1
STK40	0.041213	0	1
STMN1	0.15982	0	1
STPG1	9.97828e-05	0	1
STRIP1	0.0240927	1.01486	0.389523
STX12	0.365677	0	1
STX6	0.921011	0	1
STXBP3	0.833309	0	1
SUCO	0.704719	0	1
SUSD4	0.000458412	0	1
SV2A	0.0127904	0.849447	0.439183
SWT1	0.0552853	0.496017	1
SYCP1	0.867043	0	1
SYDE2	0.370935	0	1
SYF2	0.00337738	1.92926	0.167589
SYNC	0.00400397	1.56284	0.247667
SYPL2	0.00154945	2.1389	0.121845
SYT11	0.405632	0	1
SYT14	0.00226827	0	1
SYT2	0.693975	0	1
SYT6	0.516097	0	1
SYTL1	0.419327	0	1
SZRD1	0.412979	0	1
SZT2	0.0734035	0	1
TACSTD2	0.796712	0	1
TADA1	0.888231	0	1
TAF12	0.121796	0.570376	1
TAF13	0.43862	0	1
TAF1A	1.48009e-08	0	1
TAF5L	0.191995	0	1
TAGLN2	0.779265	0	1
TAL1	0.0625476	0	1
TARBP1	0.556946	0	1
TARDBP	0.871644	0	1
TARS2	0.263454	0	1
TAS1R1	0.12889	0	1
TAS1R2	0.637001	0	1
TAS1R3	0.272289	0	1
TATDN3	0.867916	0	1
TBCE	0.258568	0	1
TBX15	0.0267693	0.856133	0.439183
TBX19	0.0783071	0	1
TCEA3	0.0934374	0	1
TCEANC2	0.554643	0	1
TCEB3	0.835935	0	1
TCHH	0.00407038	2.34706	0.0889552
TCHHL1	0.0910754	0	1
TCTEX1D1	0.435987	0	1
TCTEX1D4	0.911146	0	1
TDRD10	0.000182221	2.1969	0.111054
TDRD5	0.373003	0	1
TDRKH	3.78053e-05	2.6364	0.0592593
TEDDM1	0.41335	0.271288	1
TEKT2	0.0420788	0.988742	0.398082
TESK2	0.00168284	2.36144	0.0839879
TEX35	0.48527	0	1
TEX38	0.225523	0	1
TFAP2E	0.601685	0	1
TFB2M	0.8606	0	1
TGFB2	0.774733	0	1
TGFBR3	0.217658	0	1
THAP3	0.422201	0	1
THBS3	0.843409	0	1
THEM4	0.00239437	1.58734	0.245144
THEM5	6.69606e-05	2.85074	0.0428571
THEMIS2	0.114771	0	1
THRAP3	0.00863298	0.795582	0.452185
TIE1	0.824425	0	1
TIMM17A	0.000643699	1.65024	0.232023
TINAGL1	0.187366	0	1
TIPRL	0.769059	0	1
TLR5	8.96792e-10	2.85566	0.0428571
TM2D1	0.867166	0	1
TMCC2	0.821925	0	1
TMCO1	0.758834	0	1
TMCO2	0.00695968	1.19063	0.3429
TMCO4	0.691964	0	1
TMED5	0.150447	0.627913	0.478809
TMEM125	0.935504	0	1
TMEM167B	0.0644841	0	1
TMEM183A	0.0454705	0	1
TMEM200B	0.407287	0	1
TMEM201	0.258329	0	1
TMEM206	0.837309	0	1
TMEM222	0.124984	0.577329	1
TMEM234	0.442696	0	1
TMEM240	0.0885427	0	1
TMEM39B	0.329877	0	1
TMEM50A	0.569429	0	1
TMEM51	0.85757	0	1
TMEM52	0.0388701	0.341238	1
TMEM53	0.0275361	1.05659	0.377143
TMEM54	0.00928844	1.22519	0.335412
TMEM56	0.253679	0.348018	1
TMEM56-RWDD3	0.372962	0	1
TMEM57	0.880734	0	1
TMEM59	0.495884	0.214509	1
TMEM61	1.46655e-10	8.24443	0.00333333
TMEM63A	0.835102	0	1
TMEM69	0.158213	0	1
TMEM78	0.0780004	0.925456	0.41358
TMEM79	0.0274445	1.41055	0.292812
TMEM81	0.646109	0	1
TMEM82	0.20703	0.537781	1
TMEM88B	0.0816259	0	1
TMEM9	0.00367974	1.70858	0.217757
TMOD4	0.0228375	0	1
TNFAIP8L2	0.0197516	0.794619	0.452185
TNFRSF14	0.0319614	0.59399	1
TNFRSF18	0.0357716	0	1
TNFRSF1B	0.190902	0	1
TNFRSF25	0.85052	0	1
TNFRSF4	0.024298	0.198592	1
TNFRSF8	0.871137	0	1
TNFRSF9	0.0273469	1.36264	0.303462
TNFSF18	0.90121	0	1
TNFSF4	0.739506	0	1
TNN	8.87451e-05	1.80716	0.190785
TNNI1	0.832317	0	1
TNNI3K	0.68747	0	1
TNNT2	0.822709	0	1
TNR	0.892341	0	1
TOE1	0.47519	0.138997	1
TOMM20	0.322384	0	1
TOMM40L	0.781306	0	1
TOR1AIP1	0.688806	0	1
TOR1AIP2	0.703438	0	1
TOR3A	0.0952555	0.301576	1
TP53BP2	0.598814	0	1
TP73	0.619791	0	1
TPM3	0.127955	0	1
TPR	0.723793	0	1
TPRG1L	0.0899736	0.91079	0.420111
TRABD2B	0.250607	0	1
TRAF3IP3	0.00939986	0	1
TRAF5	0.714961	0	1
TRAPPC3	0.00657463	0	1
TRIM11	0.423122	0	1
TRIM17	0.215789	0	1
TRIM33	0.00324669	1.62728	0.238375
TRIM45	0.733953	0	1
TRIM46	0.444918	0	1
TRIM58	0.882647	0	1
TRIM62	0.0616336	0	1
TRIM63	0.0225732	0	1
TRIM67	0.307479	0	1
TRIT1	0.0401604	0.810133	0.448007
TRMT13	0.123311	0	1
TRMT1L	0.0126275	1.00663	0.391754
TRNAU1AP	0.636358	0	1
TRNP1	0.0137307	0	1
TROVE2	0.0191999	1.11961	0.36119
TSACC	0.22898	0	1
TSEN15	0.0599823	0	1
TSHB	0.0317498	0	1
TSNAX	0.426249	0	1
TSNAX-DISC1	0.301832	0	1
TSPAN1	0.86876	0	1
TSPAN2	0.0308452	0	1
TSSK3	0.0050563	1.96711	0.159081
TSTD1	0.893472	0	1
TTC13	0.588895	0	1
TTC22	0.359029	0	1
TTC24	0.0167777	1.23356	0.335261
TTC34	0.377421	0	1
TTC39A	0.775443	0	1
TTC4	0.818753	0	1
TTF2	0.0713534	0.951688	0.407807
TTLL10	0.0632385	0	1
TTLL7	0.411197	0.211491	1
TUFT1	4.63599e-05	2.77485	0.0492063
TXLNA	0.676213	0	1
TXNDC12	0.955004	0	1
TXNIP	0.811726	0	1
TYW3	0.858281	0	1
UAP1	0.506537	0	1
UBAP2L	0.000237585	2.97545	0.0334884
UBE2J2	0.0626661	0	1
UBE2Q1	0.000449272	2.90071	0.0391111
UBE2T	0.4311	0	1
UBE2U	0.0897711	0.857951	0.439183
UBE4B	0.134791	0.721548	0.46934
UBIAD1	0.686528	0	1
UBL4B	0.154129	0.578052	1
UBQLN4	0.0152804	1.3257	0.311925
UBR4	0.268688	0	1
UBXN10	0.0621918	0.509467	1
UBXN11	0.0201704	0	1
UCHL5	0.021176	1.27846	0.324263
UCK2	0.576296	0	1
UFC1	0.82442	0	1
UHMK1	0.401074	0	1
UQCRH	0.0362293	1.30259	0.321019
URB2	0.106925	0.431601	1
UROD	0.852838	0	1
USF1	0.888384	0	1
USP1	0.524758	0	1
USP21	0.914763	0	1
USP24	0.0732231	0	1
USP33	0.0614594	0.921757	0.415463
USP48	0.883285	0	1
UTP11L	0.78852	0	1
UTS2	0.027232	1.32678	0.311654
VAMP3	0.120491	0.468433	1
VAMP4	0.694207	0	1
VANGL1	0.472867	0	1
VANGL2	0.91125	0	1
VASH2	0.659844	0	1
VAV3	0.566444	0	1
VCAM1	0.393561	0	1
VHLL	0.746957	0	1
VPS13D	0.530989	0	1
VPS45	0.0447801	0	1
VPS72	0.0184695	0.68753	0.47189
VSIG8	0.821262	0	1
VTCN1	0.0155622	0.8906	0.428967
VWA1	0.161861	0	1
VWA5B1	0.579139	0	1
WARS2	0.0999562	0.623008	0.479823
WASF2	0.0469233	0	1
WDR26	0.656668	0	1
WDR3	0.406001	0	1
WDR47	0.192607	0.568388	1
WDR63	0.752933	0	1
WDR64	0.499335	0	1
WDR65	0.00808867	1.97777	0.157962
WDR77	0.0305702	1.09527	0.366993
WDR78	0.157901	0.558931	1
WDTC1	0.145674	0	1
WLS	0.276992	0	1
WNT2B	0.798267	0	1
WNT3A	0.033942	0	1
WNT4	0.129903	0	1
WNT9A	0.026451	0.746276	0.465472
WRAP73	0.113129	0	1
XCL1	0.0231545	0.906261	0.421698
XCL2	0.0352228	0.503798	1
XKR8	0.419937	0	1
XPR1	0.717525	0	1
YARS	0.024358	0	1
YBX1	0.0359543	0	1
YIPF1	0.451302	0	1
YOD1	0.506804	0	1
YRDC	0.00264477	1.12923	0.359059
YTHDF2	0.334057	0	1
YY1AP1	0.0367083	0.793022	0.452786
ZBED6	0.896463	0	1
ZBTB17	0.079149	0.647038	0.4777
ZBTB18	0.0134612	1.68833	0.219335
ZBTB37	0.769645	0	1
ZBTB40	0.492583	0	1
ZBTB41	0.900658	0	1
ZBTB48	0.0901492	0	1
ZBTB7B	0.437163	0	1
ZBTB8A	0.0321274	0.42747	1
ZBTB8B	0.0522895	0	1
ZBTB8OS	0.00145151	0	1
ZC3H11A	0.787358	0	1
ZC3H12A	0.0639177	0.807506	0.449625
ZCCHC11	0.764421	0	1
ZCCHC17	0.0914838	0	1
ZDHHC18	0.0108003	0	1
ZFP69	0.206158	0	1
ZFP69B	0.0904784	0	1
ZFYVE9	0.899881	0	1
ZMPSTE24	0.0621121	0	1
ZMYM1	0.722631	0	1
ZMYM4	0.0180863	0.94025	0.410368
ZMYM6	0.757584	0	1
ZMYM6NB	0.813573	0	1
ZMYND12	0.010355	0	1
ZNF124	0.685458	0	1
ZNF281	0.00445456	1.3792	0.300202
ZNF326	0.266843	0	1
ZNF362	0.0513507	1.07704	0.369427
ZNF436	0.0404897	0	1
ZNF496	0.191703	0	1
ZNF593	0.0154703	0	1
ZNF644	0.836157	0	1
ZNF648	0.401352	0	1
ZNF669	0.846001	0	1
ZNF670	0.838678	0	1
ZNF672	0.478843	0	1
ZNF678	0.224956	0.346818	1
ZNF683	0.0113101	0	1
ZNF684	0.701594	0	1
ZNF687	0.0135726	1.13978	0.355927
ZNF691	0.00833157	0	1
ZNF692	0.339219	0.262604	1
ZNF695	0.692485	0	1
ZNF697	0.386462	0	1
ZNHIT6	0.639908	0	1
ZP4	0.664397	0	1
ZRANB2	0.709502	0	1
ZSCAN20	0.0279316	0	1
ZSWIM5	0.00830146	0	1
ZYG11A	0.669682	0	1
ZYG11B	0.740072	0	1
ZZZ3	0.00647983	1.35986	0.304678
AAK1	0.00652114	0	1
AAMP	0.013758	1.22591	0.335412
ABCA12	0.677791	0	1
ABCB11	0.43698	0	1
ABCB6	0.0761006	0.993215	0.396123
ABCG5	2.23141e-06	4.67485	0.0104348
ABCG8	7.90886e-06	3.70724	0.01875
ABHD1	0.0393907	0.594851	1
ABI2	0.000741508	1.62507	0.238375
ACADL	0.304163	0.453461	1
ACKR3	0.118747	0.619876	1
ACMSD	0.134812	0	1
ACOXL	0.310334	0	1
ACP1	0.711232	0	1
ACSL3	0.771193	0	1
ACTG2	0.736817	0	1
ACTR1B	0.739572	0	1
ACTR2	0.0010293	1.89253	0.17434
ACTR3	0.136431	0	1
ACVR1	0.000339133	2.39411	0.0798762
ACVR1C	0.832167	0	1
ACVR2A	0.0276161	0	1
ACYP2	0.175039	0.467265	1
ADAM17	0.574391	0	1
ADAM23	0.142666	0	1
ADCY3	0.053789	0.662422	0.474579
ADD2	0.720256	0	1
ADI1	0.291538	0.411546	1
ADRA2B	0.243041	0.484071	1
AFTPH	0.758372	0	1
AGBL5	0.0636745	0	1
AGFG1	0.339871	0	1
AGPS	0.474936	0	1
AGXT	0.442935	0	1
AHSA2	0.706034	0	1
ALLC	0.614298	0	1
ALMS1	0.40145	0	1
ALPI	0.59148	0	1
ALPP	0.918258	0	1
ALPPL2	0.943674	0	1
ALS2	0.188057	0	1
ALS2CR11	0.801406	0	1
ALS2CR12	0.317081	0	1
AMER3	0.733142	0	1
AMMECR1L	0.0285881	1.42888	0.28964
ANAPC1	0.0680744	0	1
ANKAR	0.72808	0	1
ANKMY1	0.0475719	0	1
ANKRD23	0.780787	0	1
ANKRD30BL	0.573042	0	1
ANKRD36	0.283804	0	1
ANKRD36C	0.418876	0	1
ANKRD39	0.624602	0	1
ANKRD44	0.0022389	1.6428	0.235396
ANKRD53	0.735527	0	1
ANKZF1	0.096528	0.616732	1
ANO7	0.839325	0	1
ANTXR1	0.0266119	0	1
ANXA4	0.00336451	0	1
AOX1	0.332483	0	1
AP1S3	0.0650683	0.452357	1
APLF	0.0523438	0	1
APOB	0.000819879	1.92156	0.169291
AQP12A	0.707336	0	1
AQP12B	0.884435	0	1
ARHGAP25	0.0122986	1.06694	0.374275
ARHGEF33	0.841308	0	1
ARHGEF4	0.0330058	0	1
ARID5A	0.071504	1.0186	0.38747
ARL4C	0.0722248	0	1
ARL5A	0.533104	0	1
[truncated: 15,755 more rows]

## Sheet: Supplementary Table 8
Binary trait. Asthma
gene.id	GeneScan3D.orginal	W	Qvalue
A3GALT2	0.608429	0	1
AADACL3	0.876424	0	1
AADACL4	0.906125	0	1
ABCA4	0.0807311	0	1
ABCB10	0.453268	0	1
ABCD3	0.042682	0.779568	0.522625
ABL2	0.0681939	0.600447	1
ACADM	0.683832	0	1
ACAP3	0.0328236	0	1
ACBD3	0.109095	0.406031	1
ACBD6	0.0578487	1.08591	0.423045
ACOT11	0.870196	0	1
ACOT7	0.112178	0	1
ACP6	0.0154534	0	1
ACTA1	0.0241991	0.938533	0.467534
ACTL8	0.464772	0	1
ACTN2	0.171998	0	1
ACTRT2	0.337228	0	1
ADAM15	0.209573	0	1
ADAM30	0.56652	0	1
ADAMTS4	7.16949e-05	2.23122	0.104615
ADAMTSL4	0.00918396	0.992727	0.44733
ADAMTSL4-AS1	0.0123103	0.84614	0.497802
ADAR	0.00543097	1.9538	0.153597
ADC	0.86029	0	1
ADCK3	0.0530066	0	1
ADCY10	0.140068	0	1
ADIPOR1	0.13676	0	1
ADORA1	0.00541202	0.971106	0.453978
ADORA3	0.0354132	0	1
ADPRHL2	0.380887	0	1
ADSS	0.0534338	0	1
AGL	0.567442	0	1
AGMAT	0.382657	0	1
AGO1	0.670285	0	1
AGO3	0.181573	0	1
AGO4	0.629456	0	1
AGRN	0.116615	0	1
AGT	0.432019	0	1
AGTRAP	0.12099	0	1
AHCTF1	0.245562	0.491517	1
AHCYL1	0.168345	0.415764	1
AHDC1	0.0658921	0	1
AIDA	0.751453	0	1
AIM1L	0.166525	0	1
AIM2	0.649627	0	1
AJAP1	0.86711	0	1
AK2	0.517692	0	1
AK4	0.215157	0	1
AK5	0.0114996	1.54395	0.268773
AKIRIN1	0.00306493	1.97383	0.151184
AKNAD1	0.410633	0	1
AKR1A1	0.126879	0	1
AKR7A2	0.610014	0	1
AKR7A3	0.681017	0	1
AKT3	0.0282985	0	1
ALDH4A1	0.786167	0	1
ALDH9A1	0.531603	0	1
ALG14	0.340089	0	1
ALG6	0.750242	0	1
ALPL	0.892342	0	1
ALX3	0.0451787	1.04929	0.432472
AMIGO1	0.697168	0	1
AMPD1	0.0624181	0.629207	0.565244
AMPD2	0.828557	0	1
AMY1A	0.313543	0	1
AMY1C	0.953999	0	1
AMY2A	0.932987	0	1
AMY2B	0.825299	0	1
ANGEL2	0.689386	0	1
ANGPTL1	0.219828	0	1
ANGPTL3	0.898218	0	1
ANGPTL7	0.901321	0	1
ANKRD13C	0.338321	0	1
ANKRD34A	0.215265	0	1
ANKRD35	0.38523	0	1
ANKRD45	0.0228012	0	1
ANKRD65	0.150206	0	1
ANP32E	0.0160588	0.976347	0.451839
ANXA9	0.0631421	0	1
AP4B1	0.0216333	0	1
APCS	0.240279	0	1
APH1A	0.0109058	0.90257	0.479635
APITD1	0.153313	0.70351	0.546374
APITD1-CORT	0.109261	0	1
APOA1BP	0.107534	0	1
APOA2	0.0116979	0.533916	1
APOBEC4	0.0424909	0	1
AQP10	0.0522662	0	1
ARF1	0.51817	0.154441	1
ARHGAP29	0.51686	0	1
ARHGAP30	0.00016106	1.41109	0.311715
ARHGEF10L	0.83121	0	1
ARHGEF11	0.560118	0	1
ARHGEF16	0.54704	0	1
ARHGEF19	0.0616761	0	1
ARHGEF2	0.862659	0	1
ARID1A	0.0565767	0	1
ARID4B	0.838216	0	1
ARL8A	0.70803	0	1
ARNT	0.0828501	0	1
ARPC5	0.0547827	0	1
ARTN	0.540606	0	1
ARV1	0.293258	0	1
ASAP3	0.00108516	2.32001	0.0857798
ASB17	0.892216	0	1
ASCL5	0.444826	0	1
ASH1L	0.476832	0	1
ASPM	0.415791	0	1
ASTN1	0.592514	0	1
ATAD3A	0.626977	0	1
ATAD3B	0.212581	0	1
ATAD3C	0.143146	0	1
ATF3	0.0157072	0	1
ATF6	0.0107711	0.709717	0.544355
ATG4C	0.754081	0	1
ATP13A2	0.8629	0	1
ATP1A1	0.662789	0	1
ATP1A2	0.0218096	0	1
ATP1A4	0.0155744	0	1
ATP1B1	0.00532557	0	1
ATP2B4	0.464722	0	1
ATP5F1	0.1014	0	1
ATP6V0B	0.720703	0	1
ATP6V1G3	2.26231e-05	2.65941	0.0451253
ATP8B2	0.00279955	1.31026	0.355932
ATPAF1	0.91292	0	1
ATPIF1	0.560778	0	1
ATXN7L2	0.73637	0	1
AUNIP	0.588182	0	1
AURKAIP1	0.0564203	0	1
AVPR1B	0.465268	0	1
AXDND1	0.538442	0	1
B3GALNT2	0.852093	0	1
B3GALT2	0.454964	0	1
B3GALT6	0.0228923	0	1
B4GALT2	0.852798	0	1
B4GALT3	0.0105683	0.761383	0.529538
BAI2	0.00646708	0	1
BARHL2	0.177034	0	1
BATF3	0.0855335	0	1
BCAN	0.251076	0	1
BCAR3	0.902342	0	1
BCAS2	0.462774	0	1
BCL10	0.626073	0	1
BCL2L15	0.00700976	1.48569	0.288155
BCL9	0.0154024	0	1
BEND5	0.66725	0	1
BEST4	0.911127	0	1
BGLAP	0.878088	0	1
BLZF1	0.00457765	0	1
BMP8A	0.0206472	0	1
BMP8B	0.0215408	1.33836	0.347493
BNIPL	0.045001	0.412386	1
BOLA1	0.198592	0	1
BPNT1	0.258225	0	1
BRDT	0.0546269	0	1
BRINP2	0.521447	0	1
BRINP3	0.0611557	0	1
BROX	0.560782	0	1
BSDC1	0.0351788	1.10861	0.421834
BSND	0.0212586	1.43787	0.305365
BTBD19	0.882033	0	1
BTBD8	0.00252876	1.16166	0.399379
BTF3L4	0.937849	0	1
BTG2	0.713999	0	1
C1orf100	0.0201699	0	1
C1orf101	0.906269	0	1
C1orf105	0.761107	0	1
C1orf106	0.613815	0	1
C1orf109	0.0591897	0	1
C1orf110	0.285051	0	1
C1orf111	0.450556	0	1
C1orf112	0.00842658	0	1
C1orf115	0.78481	0	1
C1orf116	0.630197	0	1
C1orf122	0.257932	0	1
C1orf123	0.570981	0	1
C1orf127	0.0654278	0	1
C1orf131	0.715201	0	1
C1orf134	0.0448626	1.01551	0.438428
C1orf137	0.790727	0	1
C1orf141	0.798068	0	1
C1orf143	0.181857	0	1
C1orf145	0.0749407	1.0112	0.439578
C1orf146	0.0863037	0	1
C1orf147	0.10531	0.756696	0.529585
C1orf158	0.0262313	1.33565	0.348773
C1orf159	0.044657	1.18084	0.393043
C1orf162	0.0605154	1.00915	0.44052
C1orf167	0.594859	0	1
C1orf168	0.765715	0	1
C1orf170	0.9023	0	1
C1orf172	0.00241323	2.53452	0.0583979
C1orf173	0.759774	0	1
C1orf174	0.411961	0	1
C1orf177	0.210647	0.572408	1
C1orf180	0.920494	0	1
C1orf185	0.692789	0	1
C1orf186	0.874524	0	1
C1orf189	0.00241992	0	1
C1orf192	0.15273	0	1
C1orf194	0.370694	0	1
C1orf195	0.873024	0	1
C1orf198	0.224154	0	1
C1orf200	0.00308147	0	1
C1orf204	0.0367779	0.485892	1
C1orf21	0.373237	0	1
C1orf210	0.667977	0	1
C1orf213	0.195726	0	1
C1orf216	0.501676	0	1
C1orf220	0.128989	0	1
C1orf222	0.490819	0	1
C1orf226	0.350563	0.222585	1
C1orf227	0.902522	0	1
C1orf228	0.841503	0	1
C1orf229	0.57181	0	1
C1orf233	0.62776	0	1
C1orf234	0.0501264	0.243851	1
C1orf27	0.117675	0.748199	0.531885
C1orf35	0.638183	0	1
C1orf43	0.00145609	1.67862	0.223836
C1orf50	0.661465	0	1
C1orf51	0.0116131	0	1
C1orf52	0.284818	0	1
C1orf53	0.325734	0	1
C1orf54	0.0112675	0.887523	0.483106
C1orf56	1.305e-05	3.50324	0.0133333
C1orf61	0.00665958	2.0559	0.136557
C1orf63	0.137312	0.624535	1
C1orf64	0.630126	0	1
C1orf65	0.940264	0	1
C1orf68	0.000658459	2.65329	0.0458564
C1orf74	0.803958	0	1
C1orf85	0.92385	0	1
C1orf86	0.785699	0	1
C1orf87	0.866321	0	1
C1orf94	0.230334	0	1
C1orf95	0.873134	0	1
C1QA	0.589981	0	1
C1QB	0.500662	0	1
C1QC	0.462792	0.233339	1
C2CD4D	0.0194136	1.1271	0.416754
C4BPA	0.426866	0	1
C4BPB	0.522955	0	1
C8A	0.845659	0	1
C8B	0.31208	0.402211	1
CA14	0.0134691	0.757945	0.529538
CA6	0.141679	0.46816	1
CACHD1	0.0984712	0	1
CACNA1E	0.119158	0.64908	0.562378
CACNA1S	0.35264	0	1
CACYBP	0.00164737	1.60247	0.24802
CADM3	0.00349771	1.03691	0.435834
CALML6	0.860063	0	1
CAMK1G	0.699458	0	1
CAMK2N1	0.494723	0.225534	1
CAMSAP2	0.882386	0	1
CAP1	0.540202	0	1
CAPN2	0.765968	0	1
CAPN8	0.256033	0.389415	1
CAPN9	0.666549	0	1
CAPZA1	0.85721	0	1
CAPZB	0.877582	0	1
CASP9	0.881773	0	1
CASQ1	0.0711158	0.38946	1
CASQ2	0.667877	0	1
CASZ1	0.230493	0	1
CATSPER4	0.670047	0	1
CC2D1B	0.933939	0	1
CCBL2	0.531204	0	1
CCDC163P	0.261792	0	1
CCDC17	0.0473064	0.787113	0.52037
CCDC18	0.846615	0	1
CCDC181	0.0995129	0	1
CCDC19	0.587402	0	1
CCDC23	0.661175	0	1
CCDC24	0.764012	0	1
CCDC27	0.902533	0	1
CCDC28B	0.0428923	0.558171	1
CCDC30	0.0748947	0	1
CCNL2	0.171788	0	1
CCSAP	0.845158	0	1
CCT3	0.826339	0	1
CD101	0.158182	0.296032	1
CD160	0.377207	0	1
CD164L2	0.219214	0	1
CD1A	0.16976	0	1
CD1B	0.145217	0.348395	1
CD1C	0.252582	0	1
CD1D	0.759326	0	1
CD1E	0.121696	0.442575	1
CD2	0.321774	0	1
CD244	0.000163714	1.65563	0.229759
CD247	5.45498e-05	2.05328	0.136557
CD34	0.0319921	1.26516	0.3675
CD46	0.134208	0	1
CD48	0.000243781	1.29239	0.358769
CD52	0.343232	0	1
CD53	0.576995	0	1
CD55	0.444456	0.227395	1
CD58	0.696641	0	1
CD5L	0.75332	0	1
CD84	0.157572	0	1
CDA	0.691324	0	1
CDC14A	0.780128	0	1
CDC20	0.326078	0	1
CDC42	0.0533306	0	1
CDC42BPA	0.687336	0	1
CDC42SE1	0.110574	0	1
CDC7	0.0102923	0	1
CDC73	0.0813009	0	1
CDCA8	0.0691776	0	1
CDCP2	0.862337	0	1
CDK11A	0.81612	0	1
CDK11B	0.7454	0	1
CDK18	0.0160668	0.279565	1
CDKN2C	0.523632	0	1
CELA2A	0.0698071	0	1
CELA2B	0.154267	0	1
CELA3A	0.313554	0	1
CELA3B	0.660253	0	1
CELF3	0.0110568	0	1
CELSR2	0.255164	0	1
CENPF	0.584945	0	1
CENPL	0.166129	0	1
CEP104	0.529079	0	1
CEP170	0.137501	0	1
CEP350	0.0198231	1.1792	0.393043
CEP85	0.148971	0	1
CEPT1	0.12044	0	1
CERS2	0.0617761	0.921281	0.475041
CFH	0.0609849	0	1
CFHR1	0.0954437	0.882874	0.483996
CFHR2	0.0639478	0	1
CFHR3	0.035684	1.0596	0.429416
CFHR4	0.042318	0	1
CFHR5	0.498484	0	1
CGN	0.00310723	1.21924	0.380889
CHD1L	0.0132063	0	1
CHD5	0.18568	0	1
CHI3L1	0.0081099	1.64487	0.233511
CHI3L2	0.258811	0	1
CHIA	0.838023	0	1
CHIT1	0.895022	0	1
CHML	0.115364	0	1
CHRNB2	0.00785679	1.54543	0.268613
CHTOP	0.119015	0	1
CITED4	0.287116	0	1
CKS1B	0.457566	0	1
CLCA1	0.0811909	0	1
CLCA2	0.0574959	1.11515	0.420573
CLCA4	0.64407	0	1
CLCC1	0.674043	0	1
CLCN6	0.157212	0	1
CLCNKA	0.257678	0	1
CLCNKB	0.0907995	0	1
CLDN19	0.571369	0	1
CLIC4	0.0486299	0	1
CLK2	0.206399	0.593825	1
CLSPN	0.34692	0	1
CLSTN1	0.018402	0	1
CMPK1	0.868911	0	1
CNIH3	0.2479	0.464597	1
CNIH4	0.494248	0	1
CNKSR1	0.407814	0	1
CNN3	0.127226	0	1
CNR2	0.258919	0	1
CNST	0.0814948	0	1
CNTN2	0.5379	0	1
COA6	0.614331	0	1
COA7	0.594566	0	1
COG2	0.0676038	0.86588	0.487067
COL11A1	0.627527	0	1
COL16A1	0.000561664	2.04027	0.136557
COL24A1	0.176045	0	1
COL8A2	0.698102	0	1
COL9A2	0.154496	0	1
COLGALT2	0.0662168	1.02588	0.438089
COPA	0.722107	0	1
CORT	0.134887	0	1
COX20	0.0898205	0	1
CPSF3L	0.111731	0.63874	0.563021
CPT2	0.560905	0	1
CR1	0.603216	0	1
CR1L	0.356642	0	1
CR2	0.352126	0	1
CRABP2	0.831852	0	1
CRB1	0.0440604	0.837745	0.501678
CRCT1	0.00120274	0	1
CREB3L4	0.00669364	0	1
CREG1	6.18107e-05	2.9124	0.028481
CRNN	0.00561554	0	1
CROCC	0.706289	0	1
CRP	0.827063	0	1
CRTC2	0.00233849	1.53238	0.273317
CRYZ	0.698538	0	1
CSDE1	0.692866	0	1
CSF1	0.249124	0	1
CSF3R	0.508373	0	1
CSRP1	0.0792585	0	1
CTBS	0.814826	0	1
CTH	0.822757	0	1
CTNNBIP1	0.0445633	0.251807	1
CTPS1	0.409101	0	1
CTRC	0.652918	0	1
CTSE	0.705441	0	1
CTSK	0.0335932	0.961748	0.458426
CTSS	0.0174564	0.973394	0.453105
CTTNBP2NL	0.853816	0	1
CYB561D1	0.587281	0	1
CYB5R1	0.171492	0.449537	1
CYB5RL	0.669761	0	1
CYP2J2	0.726901	0	1
CYP4A11	0.95335	0	1
CYP4A22	0.883038	0	1
CYP4B1	0.882192	0	1
CYP4X1	0.899423	0	1
CYP4Z1	0.887973	0	1
CYR61	0.205945	0.39791	1
DAP3	0.263457	0	1
DARC	0.00634342	1.01369	0.438778
DARS2	0.101825	0	1
DBT	0.863616	0	1
DCAF6	0.00663945	0.98439	0.451171
DCAF8	0.0666682	0.8418	0.499901
DCDC2B	0.0393268	0.797712	0.518079
DCLRE1B	0.0223018	0	1
DCST1	0.248658	0	1
DCST2	0.905475	0	1
DDAH1	0.038277	0	1
DDI2	0.151408	0.610045	1
DDOST	0.278739	0.356302	1
DDR2	0.664974	0	1
DDX20	0.151933	0	1
DDX59	0.796353	0	1
DEDD	0.0134265	0	1
DEGS1	0.746726	0	1
DENND1B	0.324024	0	1
DENND2C	0.172092	0	1
DENND2D	0.362928	0.299639	1
DENND4B	0.0101813	0	1
DEPDC1	0.0427364	1.06648	0.427778
DESI2	0.513737	0	1
DFFA	0.015343	0	1
DFFB	0.354403	0	1
DHCR24	0.441401	0.199786	1
DHDDS	0.074961	0.48232	1
DHRS3	0.0548809	0.6181	1
DHX9	0.094249	0.750993	0.530872
DIEXF	0.0149468	1.724	0.214804
DIO1	0.768168	0	1
DIRAS3	0.649168	0	1
DISC1	0.895277	0	1
DISP1	0.80122	0	1
DLEU2L	0.779782	0	1
DLGAP3	0.123396	0	1
DMAP1	0.00807395	1.73546	0.211127
DMBX1	0.917356	0	1
DMRTA2	0.850633	0	1
DMRTB1	0.894049	0	1
DNAJB4	0.00166242	2.64892	0.0460274
DNAJC11	0.0665416	1.05293	0.431425
DNAJC16	0.536141	0	1
DNAJC6	0.312431	0	1
DNAJC8	0.175609	0	1
DNALI1	0.0280944	0	1
DNASE2B	0.876741	0	1
DNTTIP2	0.787737	0	1
DOCK7	0.88429	0	1
DPH2	0.791042	0	1
DPH5	0.896155	0	1
DPM3	0.0766922	0.922814	0.474033
DPT	0.00109887	0.311519	1
DR1	0.848239	0	1
DRAM2	0.0679733	0.951351	0.461645
DRAXIN	0.0597333	0	1
DSTYK	0.0969976	0.876747	0.484548
DTL	0.0403105	0	1
DUSP10	0.232421	0	1
DUSP12	0.00866211	0	1
DUSP23	0.553723	0	1
DUSP27	0.911061	0	1
DVL1	0.0365374	0.405623	1
DYRK3	0.2896	0	1
E2F2	0.00213152	1.89544	0.169363
EBNA1BP2	0.619066	0	1
ECE1	0.895159	0	1
ECHDC2	0.723042	0	1
ECM1	0.00469261	0	1
EDARADD	0.698163	0	1
EDEM3	0.0145033	0	1
EDN2	0.0341085	0	1
EFCAB14	0.920034	0	1
EFCAB2	0.133927	0	1
EFCAB7	0.520276	0	1
EFHD2	0.700642	0	1
EFNA1	0.101928	0.887372	0.483106
EFNA3	0.473454	0	1
EFNA4	0.465444	0	1
EGLN1	0.876575	0	1
EIF2B3	0.865008	0	1
EIF2D	0.201622	0.520234	1
EIF3I	0.0885016	0.822756	0.511079
EIF4G3	0.88088	0	1
ELAVL4	0.151991	0	1
ELF3	0.348882	0.238046	1
ELK4	0.609725	0	1
ELOVL1	0.295585	0.23995	1
ELTD1	0.652448	0	1
EMC1	0.863608	0	1
ENAH	0.0907857	0	1
ENO1	0.000115953	1.52526	0.275386
ENSA	0.0442404	0.536905	1
EPB41	0.872716	0	1
EPHA10	0.162668	0	1
EPHA2	0.729483	0	1
EPHA8	0.778476	0	1
EPHB2	0.352666	0	1
EPHX1	0.127624	0	1
EPHX4	0.0114985	1.3027	0.355932
EPRS	0.358293	0	1
EPS15	0.696879	0	1
EPS8L3	0.521302	0	1
ERI3	0.241447	0	1
ERMAP	0.67121	0	1
ERO1LB	0.606397	0	1
ERRFI1	0.195537	0	1
ESPN	0.331037	0	1
ETNK2	0.197908	0	1
ETV3	0.379935	0	1
ETV3L	0.144506	0.470452	1
EVA1B	0.157781	0	1
EVI5	0.0348393	0	1
EXO1	0.354432	0	1
EXO5	0.348894	0	1
EXOC8	0.931166	0	1
EXOSC10	0.0509609	0	1
EXTL1	0.318047	0	1
EXTL2	0.838564	0	1
EYA3	0.262438	0	1
F11R	0.123479	0	1
F13B	0.348103	0	1
F3	0.765056	0	1
F5	0.0107487	0	1
FAAH	0.690076	0	1
FABP3	0.750567	0	1
FAIM3	0.887204	0	1
FAM102B	0.726741	0	1
FAM110D	0.632279	0	1
FAM129A	0.0381986	0	1
FAM131C	0.538336	0	1
FAM132A	0.150606	0	1
FAM151A	0.83894	0	1
FAM159A	0.795436	0	1
FAM163A	0.236942	0	1
FAM167B	0.220567	0.490949	1
FAM177B	0.601485	0	1
FAM183A	0.584527	0	1
FAM189B	0.29864	0	1
FAM19A3	0.422996	0	1
FAM20B	0.245168	0	1
FAM212B	0.051185	0.972961	0.453191
FAM213B	0.0113901	1.10671	0.422045
FAM229A	0.0308588	0	1
FAM231B	0.00153353	1.69785	0.221097
FAM43B	0.17762	0	1
FAM46B	0.221389	0	1
FAM46C	0.906436	0	1
FAM63A	0.027906	0.691001	0.552107
FAM69A	0.0633666	0.808956	0.515418
FAM71A	0.299123	0	1
FAM72A	0.511526	0	1
FAM72B	0.871224	0	1
FAM73A	0.000756332	2.60236	0.0508021
FAM76A	0.342219	0	1
FAM78B	0.717203	0	1
FAM89A	0.28011	0	1
FASLG	0.0991054	0	1
FBLIM1	0.501173	0	1
FBXO2	0.161209	0	1
FBXO28	0.586007	0.119754	1
FBXO42	0.241571	0	1
FBXO44	0.382533	0	1
FBXO6	0.0319454	0	1
FCAMR	0.472376	0	1
FCER1A	0.00534613	1.47314	0.291789
FCER1G	3.03651e-05	2.16719	0.115678
FCGR1A	0.259868	0	1
FCGR1B	0.783929	0	1
FCGR2A	0.000204461	1.61882	0.243097
FCGR2B	0.0022355	1.13202	0.415766
FCGR3A	5.56012e-05	1.70252	0.219858
FCGR3B	0.00726801	1.06615	0.427894
FCN3	0.783035	0.0545023	1
FCRL1	0.618219	0	1
FCRL2	0.70304	0	1
FCRL3	0.139576	0	1
FCRL4	0.782435	0	1
FCRL5	0.791876	0	1
FCRL6	0.777525	0	1
FCRLA	0.00585346	0.660004	0.562108
FCRLB	0.0125592	1.03077	0.436805
FDPS	0.336556	0.129873	1
FGGY	0.0222237	0.441193	1
FGR	0.0409274	0	1
FH	0.00896833	0	1
FHAD1	0.740394	0	1
FHL3	0.0647149	0.662509	0.561628
FLAD1	0.832019	0	1
FLG	2.75458e-06	1.36531	0.3284
FLG2	9.83015e-06	1.7833	0.199389
FLVCR1	0.0349412	0	1
FMN2	0.460364	0	1
FMO1	0.86062	0	1
FMO2	0.757783	0	1
FMO3	0.708117	0	1
FMO4	0.729752	0	1
FMO5	0.0161144	0.880761	0.484548
FMO6P	0.880476	0	1
FMOD	0.0367846	0	1
FNBP1L	0.87541	0	1
FNDC5	0.154558	0	1
FNDC7	0.949609	0	1
FOXD2	0.888105	0	1
FOXD3	0.725315	0	1
FOXE3	0.84827	0	1
FOXJ3	0.341997	0.324978	1
FOXO6	0.166676	0	1
FPGT	0.00818658	1.49361	0.284695
FPGT-TNNI3K	0.0618966	0	1
FRRS1	0.677502	0	1
FUBP1	0.0251002	0.576491	1
FUCA1	0.00217444	2.43496	0.0686131
G0S2	0.171374	0	1
GABPB2	1.63786e-05	3.33114	0.0171642
GABRD	0.84036	0	1
GADD45A	0.33577	0.370367	1
GALE	0.901287	0	1
GALNT2	0.799004	0	1
GATAD2B	0.00246281	0	1
GBA	0.42963	0.199542	1
GBP1	0.564493	0	1
GBP2	0.467726	0	1
GBP3	0.377311	0	1
GBP4	0.721123	0	1
GBP5	0.616217	0	1
GBP6	0.279581	0	1
GBP7	0.771471	0	1
GCLM	0.793236	0	1
GCSAML	0.11462	0	1
GDAP2	0.710536	0	1
GFI1	0.0129864	1.0816	0.424167
GGPS1	0.732131	0	1
GIPC2	0.073504	1.01653	0.438322
GJA4	0.934187	0	1
GJA5	0.115084	0	1
GJA8	0.898359	0	1
GJA9	0.00960787	0.594926	1
GJB3	0.926791	0	1
GJB4	0.465237	0	1
GJB5	0.711931	0	1
GJC2	0.705591	0	1
GLIS1	0.664305	0	1
GLMN	0.00639596	1.19401	0.390391
GLRX2	0.0890488	0	1
GLTPD1	0.0547497	0.949774	0.462271
GLUL	0.0512715	0.842022	0.499901
GMEB1	0.173574	0	1
GNAI3	0.717233	0	1
GNAT2	0.491181	0.168801	1
GNB1	0.846406	0	1
GNG12	0.173769	0.530978	1
GNG4	0.787719	0	1
GNG5	0.432165	0	1
GNL2	0.0217778	0	1
GNPAT	0.854892	0	1
GOLPH3L	0.0430929	0.737442	0.536893
GOLT1A	0.319995	0	1
GON4L	0.795089	0	1
GORAB	0.0464855	0	1
GPA33	0.796043	0	1
GPATCH2	0.550907	0	1
GPATCH3	0.0376026	0	1
GPATCH4	0.503553	0	1
GPBP1L1	0.0617317	0	1
GPN2	0.0362353	0	1
GPR137B	0.660249	0	1
GPR153	0.103629	0.405154	1
GPR157	0.0488341	0	1
GPR161	0.0604976	0	1
GPR25	0.783616	0	1
GPR3	0.456784	0	1
GPR37L1	0.662656	0	1
GPR52	0.00816494	1.00714	0.441111
GPR61	0.769333	0	1
GPR88	0.342963	0	1
GPR89A	0.460425	0.216692	1
GPR89B	0.038684	0	1
GPSM2	0.612386	0	1
GPX7	0.889423	0	1
GREM2	0.29594	0	1
GRHL3	0.0791091	0	1
GRIK3	0.0715216	0.9687	0.454812
GSTM1	0.760071	0	1
GSTM2	0.541435	0	1
GSTM3	0.455604	0	1
GSTM4	0.592746	0	1
GSTM5	0.638794	0	1
GTF2B	0.869265	0	1
GUCA2A	0.757539	0	1
GUCA2B	0.805478	0	1
GUK1	0.916524	0	1
H3F3A	0.603365	0	1
H6PD	0.00195558	0	1
HAO2	0.848475	0	1
HAPLN2	0.445978	0	1
HAX1	0.0311281	0	1
HCN3	0.132485	0.69433	0.550397
HCRTR1	0.561672	0.188393	1
HDAC1	0.0773436	0.610112	1
HDGF	0.528306	0.118428	1
HEATR1	0.143233	0.523915	1
HECTD3	0.853206	0	1
HENMT1	0.683279	0	1
HES2	0.27913	0	1
HES3	0.103421	0	1
HES4	0.0836122	0.866605	0.487067
HES5	0.078281	0	1
HEYL	0.00115647	1.36005	0.331741
HFE2	0.250172	0	1
HFM1	0.0036752	0.903909	0.479635
HHAT	0.551026	0	1
HHIPL2	0.326389	0.396024	1
HHLA3	0.109376	0	1
HIAT1	0.280354	0	1
HIPK1	0.0637611	0	1
HIST2H2AA3	0.949263	0	1
HIST2H2AA4	0.961875	0	1
HIST2H2AB	0.0474032	0.608118	1
HIST2H2AC	0.0893513	0.891517	0.482865
HIST2H2BE	0.884323	0	1
HIST2H2BF	0.94904	0	1
HIST2H3A	0.97316	0	1
HIST2H3C	0.958086	0	1
HIST2H3D	0.933907	0	1
HIST2H4A	0.9738	0	1
HIST2H4B	0.981779	0	1
HIST3H2A	0.25554	0	1
HIST3H2BB	0.550014	0	1
HIST3H3	0.500086	0	1
HLX	0.05173	0.179787	1
HMCN1	0.0187348	0.960399	0.459406
HMGB4	0.133559	0	1
HMGCL	0.889293	0	1
HMGCS2	0.618012	0	1
HMGN2	0.0350848	0.651376	0.562378
HNRNPCL1	0.245548	0	1
HNRNPR	0.120381	0	1
HNRNPU	0.327619	0	1
HOOK1	0.830245	0	1
HORMAD1	0.0258098	0.784322	0.52037
HP1BP3	0.788548	0	1
HPCA	0.531974	0	1
HPCAL4	0.00136994	1.43765	0.305365
HPDL	0.432833	0	1
HRNR	4.68527e-06	3.40207	0.0150943
HS2ST1	0.119961	0	1
HSD11B1	0.665215	0	1
HSD17B7	0.733403	0	1
HSD3B1	0.675555	0.0814807	1
HSD3B2	0.896778	0	1
HSPA6	0.000125279	1.72848	0.214804
HSPB11	0.558695	0.148919	1
HSPB7	0.120189	0	1
HSPG2	0.156904	0	1
HTR1D	0.0934826	0	1
HTR6	0.234943	0	1
HYI	0.35988	0	1
IARS2	0.221713	0	1
IBA57	0.83384	0	1
IBA57-AS1	0.554647	0	1
ICMT	0.195125	0	1
ID3	0.00126509	2.43516	0.0686131
IER5	0.210494	0	1
IFFO2	0.903596	0	1
IFI16	0.759017	0	1
IFI44	0.00777802	2.02135	0.139279
IFI44L	0.00413002	2.17679	0.114103
IFI6	0.229575	0	1
IFNLR1	0.0335419	0.818109	0.51168
IGFN1	0.345565	0	1
IGSF21	0.187054	0.41942	1
IGSF3	0.0772463	0	1
IGSF8	0.00699922	0	1
IGSF9	0.686308	0.0636319	1
IKBKE	0.362651	0	1
IL10	0.0593902	1.11712	0.420573
IL12RB2	0.402495	0	1
IL19	0.489403	0	1
IL20	0.571642	0	1
IL22RA1	0.5864	0	1
IL23R	0.156853	0.559337	1
IL24	0.203302	0	1
IL6R	0.00283604	1.42011	0.308608
ILDR2	0.931681	0	1
ILF2	0.0339056	0	1
INADL	0.696495	0	1
INPP5B	0.0228162	0	1
INSL5	0.904904	0	1
INSRR	0.757765	0	1
INTS3	0.0465773	0	1
INTS7	0.0230715	0	1
IPO13	0.83233	0	1
IPO9	0.691323	0	1
IPP	0.197521	0	1
IQCC	0.037055	0.702251	0.54743
IQGAP3	0.764153	0	1
IRF2BP2	0.0373627	0	1
IRF6	0.434668	0	1
ISG15	0.410725	0	1
ISG20L2	0.656456	0.121732	1
ITGA10	0.197852	0	1
ITGB3BP	0.434308	0	1
ITLN1	0.231827	0.518043	1
ITLN2	0.0296709	1.25945	0.369408
ITPKB	0.0646498	0.470495	1
IVL	0.0142472	1.43868	0.305365
IVNS1ABP	0.169322	0	1
JAK1	0.0267861	1.11331	0.420791
JMJD4	0.894412	0	1
JTB	0.00942303	0	1
JUN	0.613398	0	1
KANK4	0.593581	0	1
KCNA10	0.832078	0	1
KCNA2	0.319502	0	1
KCNA3	0.329468	0	1
KCNAB2	0.137267	0	1
KCNC4	0.624976	0	1
KCND3	0.212365	0	1
KCNH1	0.131968	0	1
KCNJ10	0.0151952	0.518588	1
KCNJ9	0.0682498	0.789324	0.52037
KCNK1	0.855887	0	1
KCNK2	0.182373	0	1
KCNN3	0.00401519	2.23846	0.10354
KCNQ4	0.647407	0	1
KCNT2	0.104444	0	1
KCTD3	0.408734	0	1
KDM1A	0.0821563	0	1
KDM4A	0.0344417	1.00179	0.442848
KDM5B	0.211507	0	1
KHDRBS1	0.0302981	1.02276	0.438228
KIAA0040	0.00612263	1.97435	0.151184
KIAA0319L	0.205543	0	1
KIAA0754	0.0356929	0	1
KIAA0907	0.822153	0	1
KIAA1107	0.00670195	1.40455	0.313071
KIAA1324	0.206514	0	1
KIAA1522	0.191584	0	1
KIAA1614	0.0835047	0.459382	1
KIAA2013	0.239382	0	1
KIF14	0.877226	0	1
KIF17	0.738423	0	1
KIF1B	0.0839883	0	1
KIF21B	0.873986	0	1
KIF2C	0.794326	0	1
KIFAP3	0.118753	0	1
KIRREL	0.76041	0	1
KISS1	0.488493	0	1
KLF17	0.803805	0	1
KLHDC7A	0.759397	0	1
KLHDC8A	0.014752	0	1
KLHDC9	0.0334695	0.49962	1
KLHL12	0.0544339	0.728878	0.537387
KLHL17	0.0556155	0.934426	0.467861
KLHL20	0.199387	0	1
KLHL21	0.658476	0	1
KMO	0.0869725	0	1
KNCN	0.900344	0	1
KPNA6	0.0845239	0.758583	0.529538
KPRP	0.000361168	2.86136	0.0305296
KRTCAP2	0.00626259	1.81804	0.190837
KTI12	0.940135	0	1
L1TD1	0.171583	0	1
LACTBL1	0.0600994	0	1
LAD1	0.827837	0	1
LAMB3	0.251888	0.363765	1
LAMC1	0.164106	0	1
LAMC2	0.566675	0	1
LAMTOR2	0.652545	0	1
LAMTOR5	0.200593	0	1
LAPTM5	0.350235	0	1
LAX1	0.737281	0	1
LBR	0.162622	0	1
LCE1A	0.0134028	1.51712	0.277283
LCE1B	0.000357785	2.95113	0.0267516
LCE1C	3.38208e-07	5.35371	0.0025974
LCE1D	2.85706e-05	4.37148	0.00462963
LCE1E	0.000266738	2.53585	0.0578125
LCE1F	0.855311	0	1
LCE2A	0.0281519	0	1
LCE2B	0.534122	0	1
LCE2C	0.796486	0	1
LCE2D	0.609041	0	1
LCE3A	0.139383	0	1
LCE3B	0.260776	0.543952	1
LCE3D	0.177295	0	1
LCE3E	9.09705e-05	2.10061	0.129006
LCE4A	0.115874	0.719778	0.538863
LCE5A	0.0201218	0	1
LCE6A	0.00129444	2.61884	0.0491892
LCK	0.060347	1.02067	0.438322
LDLRAD1	0.740431	0	1
LDLRAD2	0.0363717	0	1
LDLRAP1	0.775598	0	1
LEFTY1	0.128717	0	1
LEFTY2	0.109975	0	1
LELP1	0.0255878	0.728086	0.537387
LEMD1	0.0481828	0.866362	0.487067
LENEP	0.837682	0	1
LEPR	0.82058	0	1
LEPRE1	0.791457	0	1
LEPROT	0.865342	0	1
LGALS8	0.400816	0	1
LGR6	0.384298	0	1
LHX4	0.5217	0	1
LHX8	0.211663	0	1
LHX9	0.261461	0	1
LIN28A	0.151473	0	1
LIN9	0.279435	0	1
LINGO4	5.00689e-06	2.86216	0.0305296
LIX1L	0.175059	0.402111	1
LMNA	0.750654	0	1
LMO4	0.126525	0.589521	1
LMOD1	0.385463	0	1
LMX1A	0.203711	0.482227	1
LOR	0.105797	0	1
LPAR3	0.822125	0	1
LPGAT1	0.0124518	0.96413	0.458012
LRIF1	0.646611	0	1
LRIG2	0.723684	0	1
LRP8	0.748986	0	1
LRRC38	0.239274	0	1
LRRC39	0.756896	0	1
LRRC40	0.334637	0	1
LRRC41	0.264721	0	1
LRRC42	0.414591	0.218648	1
LRRC47	0.485027	0	1
LRRC52	0.750307	0	1
LRRC53	0.439789	0	1
LRRC71	0.742401	0	1
LRRC8B	0.780919	0	1
LRRC8C	0.616331	0	1
LRRC8D	0.623457	0	1
LRRIQ3	0.00552329	1.04371	0.433901
LRRN2	0.458154	0	1
LSM10	0.0436918	0.974607	0.452457
LURAP1	0.111434	0	1
LUZP1	0.0742694	0	1
LY9	0.000220984	1.70982	0.219658
LYPD8	0.629937	0	1
LYPLA2	0.840685	0	1
LYPLAL1	0.842966	0	1
LYSMD1	0.0069469	1.28507	0.360221
LYST	0.18082	0	1
LZIC	0.0509471	0.495912	1
MAB21L3	0.139342	0.548497	1
MACF1	0.00249319	1.99245	0.147212
MAD2L2	0.107201	0	1
MAEL	0.893365	0	1
MAGI3	0.0456958	0	1
MAGOH	0.810316	0	1
MAN1A2	0.554494	0	1
MAN1C1	0.335852	0	1
MANEAL	0.0335159	0.951233	0.461645
MAP10	0.904141	0	1
MAP1LC3C	0.905647	0	1
MAP3K6	0.591588	0	1
MAP7D1	0.527112	0	1
MAPKAPK2	0.148389	0	1
MARC1	0.0579487	0.802381	0.517686
MARC2	0.420634	0.219037	1
MARCKSL1	0.0179025	1.62554	0.24146
MARK1	0.866801	0	1
MASP2	0.252432	0	1
MAST2	0.0638272	0	1
MATN1	0.329359	0	1
MCL1	0.0454341	0.19208	1
MCOLN2	0.783031	0	1
MCOLN3	0.787312	0	1
MDM4	0.594793	0	1
MDS2	0.0486618	0	1
MEAF6	0.0560307	0	1
MECR	0.847013	0	1
MED18	0.0756222	0	1
MED8	0.334372	0	1
MEF2D	0.615179	0	1
MEGF6	0.0290806	0	1
METTL11B	0.0514927	0.791461	0.52037
METTL13	0.533234	0	1
METTL18	0.0172401	0	1
MEX3A	0.659764	0	1
MFAP2	0.90106	0	1
MFN2	0.0186444	0.773194	0.526071
MFSD2A	0.00937874	0.905444	0.479353
MFSD4	0.394581	0	1
MGST3	0.774167	0	1
MIA3	0.741389	0	1
MIB2	0.417084	0	1
MIER1	0.346603	0	1
MIIP	0.0105148	0	1
MINOS1	0.436883	0	1
MINOS1-NBL1	0.639825	0	1
MIXL1	0.549247	0	1
MKNK1	0.895317	0	1
MLLT11	0.0685442	0.454827	1
MMACHC	0.352114	0	1
MMEL1	0.0207547	0.539186	1
MMP23B	0.927423	0	1
MNDA	0.557013	0	1
MOB3C	0.93637	0	1
MORN1	0.109682	0	1
MOV10	0.889367	0	1
MPC2	0.0436713	0.767066	0.527989
MPL	0.498934	0	1
MPZ	0.0161778	0.423372	1
MPZL1	0.230581	0	1
MR1	0.743504	0	1
MROH7	0.782292	0	1
MROH7-TTC4	0.799699	0	1
MROH9	0.00078653	1.39622	0.315779
MRPL20	0.0761179	0	1
MRPL24	0.743265	0	1
MRPL37	0.34209	0	1
MRPL55	0.856077	0	1
MRPL9	1.7371e-05	3.19587	0.0204947
MRPS14	0.0119198	0	1
MRPS15	0.148982	0	1
MRPS21	0.00896249	0.948455	0.462664
MRTO4	0.869087	0	1
MSH4	0.59125	0	1
MSTO1	0.349034	0	1
MT1HL1	0.0340599	0	1
MTF1	0.0787691	0.427914	1
MTF2	0.879649	0	1
MTFR1L	0.279227	0	1
MTHFR	0.12343	0	1
MTMR11	0.854695	0	1
MTOR	0.753777	0	1
MTR	0.257927	0	1
MTRNR2L11	0.216315	0.363188	1
MTX1	0.516747	0	1
MUC1	0.544463	0	1
MUL1	0.39155	0	1
MUTYH	0.750327	0	1
MXRA8	0.0322517	0	1
MYBPH	0.00592324	0	1
MYBPHL	0.509176	0	1
MYCBP	0.00871956	0.885146	0.483106
MYCL	0.589437	0	1
MYOC	0.0332578	0	1
MYOG	0.000631744	1.99127	0.148052
MYOM3	0.393707	0	1
MYSM1	0.80977	0	1
NADK	0.701615	0	1
NASP	0.0768845	0	1
NAV1	0.657517	0	1
NBL1	0.445305	0	1
NBPF10	0.665769	0	1
NBPF15	0.919001	0	1
NBPF3	0.70071	0	1
NBPF4	0.3234	0	1
NBPF6	0.747881	0.0784236	1
NCDN	0.344495	0	1
NCF2	0.0388469	0	1
NCMAP	0.0189515	0	1
NCSTN	0.0314743	0	1
NDC1	0.441318	0	1
NDUFS2	0.000202728	1.06962	0.427328
NDUFS5	0.00384374	1.05952	0.429416
NECAP2	0.219048	0	1
NEK2	0.033533	0	1
NEK7	0.0588196	0	1
NENF	0.0209786	0.723424	0.538455
NES	0.393853	0.230983	1
NEXN	0.00818741	1.87922	0.17415
NFASC	0.431093	0.0873636	1
NFYC	0.563399	0	1
NGF	0.508877	0	1
NHLH1	0.688418	0	1
NHLH2	0.0759089	0	1
NID1	0.726975	0	1
NIPAL3	0.0104676	0.596395	1
NIT1	0.000194342	1.58491	0.253683
NKAIN1	0.800081	0	1
NLRP3	0.798242	0	1
NME7	0.00593501	0	1
NMNAT1	0.0400032	0	1
NMNAT2	0.0291388	1.39218	0.316904
NOC2L	0.0960502	0.763252	0.529486
NOL9	0.897103	0	1
NOS1AP	0.781604	0	1
NOTCH2	0.503133	0	1
NOTCH2NL	0.110171	0	1
NPHP4	0.0715303	0	1
NPHS2	0.815583	0	1
NPL	0.0307701	0	1
NPPA	0.146745	0	1
NPPB	0.0938962	0	1
NPR1	0.0121226	0	1
NR0B2	0.11695	0	1
NR1I3	0.0285002	0.365802	1
NR5A2	0.229724	0	1
NRAS	0.475907	0	1
NRD1	0.326385	0	1
NSL1	0.161003	0	1
NSUN4	0.011251	1.59793	0.250382
NT5C1A	0.000964588	1.30138	0.355932
NTNG1	0.328025	0	1
NTPCR	0.897788	0	1
NTRK1	0.564528	0	1
NUAK2	0.0109884	0.869257	0.487067
NUCKS1	0.914386	0	1
NUDC	0.103006	0	1
NUDT17	0.667316	0	1
NUF2	0.375521	0	1
NUP133	0.756583	0	1
NUP210L	0.00434882	0.554175	1
NVL	0.613733	0	1
OAZ3	0.00438999	1.05846	0.429873
OBSCN	0.419657	0	1
OCLM	0.085471	0	1
ODF2L	0.12752	0.4285	1
OLFM3	0.235706	0	1
OLFML2B	0.0151238	1.10106	0.42227
OLFML3	0.111109	0.754937	0.529585
OMA1	0.902808	0	1
OPN3	0.0731069	0.648698	0.562378
OPRD1	0.107175	0	1
OPTC	0.71419	0	1
OR10J1	0.000785493	1.92898	0.158524
OR10J3	0.00467407	1.27685	0.362909
OR10J5	0.0270653	0.943083	0.464963
OR10K1	0.0875003	0	1
OR10K2	0.796524	0	1
OR10R2	0.283683	0	1
OR10T2	0.0921514	0	1
OR10X1	0.535094	0	1
OR10Z1	0.92026	0	1
OR11L1	0.778673	0	1
OR13G1	0.630011	0	1
OR14A16	0.283546	0	1
OR14A2	0.650521	0	1
OR14C36	0.590657	0	1
OR14I1	0.413021	0	1
OR14K1	0.136542	0	1
OR1C1	0.175024	0.576963	1
OR2AJ1	0.7981	0	1
OR2AK2	0.604563	0	1
OR2B11	0.431849	0	1
OR2C3	0.304991	0	1
OR2G2	0.736752	0	1
OR2G3	0.45008	0	1
OR2G6	0.299806	0.470328	1
OR2L13	0.168874	0	1
OR2L2	0.333848	0	1
OR2L3	0.832421	0	1
OR2L5	0.861329	0	1
OR2L8	0.844754	0	1
OR2M2	0.577801	0.207473	1
OR2M3	0.661746	0	1
OR2M4	0.119758	0	1
OR2M5	0.436677	0	1
OR2M7	0.268432	0	1
OR2T1	0.395622	0	1
OR2T10	0.206715	0.528762	1
OR2T11	0.793454	0	1
OR2T12	0.927654	0	1
OR2T27	0.571615	0	1
OR2T3	0.814446	0	1
OR2T33	0.605823	0	1
OR2T34	0.742484	0	1
OR2T4	0.819668	0	1
OR2T5	0.455008	0	1
OR2T6	0.535533	0	1
OR2T8	0.405565	0	1
OR2W3	0.653381	0	1
OR6F1	0.218056	0	1
OR6K2	0.626158	0	1
OR6K3	0.48398	0	1
OR6K6	0.339904	0	1
OR6N1	0.112767	0	1
OR6N2	0.853472	0	1
OR6P1	0.547617	0	1
OR6Y1	0.68858	0	1
ORC1	0.944024	0	1
OSBPL9	0.285567	0	1
OSCP1	0.0500973	0	1
OTUD3	0.909017	0	1
OTUD7B	0.649727	0	1
OVGP1	0.655381	0	1
OXCT2	0.00673932	0.959864	0.459488
PABPC4	0.00142353	0.986492	0.450392
PADI1	0.521023	0	1
PADI2	0.182305	0.430544	1
PADI3	0.142149	0	1
PADI4	0.593533	0	1
PAFAH2	0.752612	0	1
PALMD	0.785837	0	1
PANK4	0.0312652	0.815278	0.513157
PAPPA2	0.385721	0	1
PAQR6	0.83338	0	1
PAQR7	0.755547	0	1
PARK7	0.0175085	0	1
PARP1	0.780955	0	1
PARS2	0.829577	0	1
PAX7	0.626344	0	1
PBX1	0.10192	0	1
PBXIP1	0.435438	0	1
PCNXL2	0.843254	0	1
PCP4L1	0.00662672	0.662108	0.561628
PCSK9	0.501508	0	1
PDC	0.738012	0	1
PDE4DIP	0.786852	0	1
PDIK1L	0.358015	0	1
PDPN	0.0971307	0	1
PDZK1	0.743668	0	1
PDZK1IP1	0.926933	0	1
PEA15	0.0795346	0.198288	1
PEAR1	0.703616	0	1
PEF1	0.00192541	2.48785	0.0621554
PER3	0.00188959	0.797535	0.518079
PEX10	0.0420463	0	1
PEX11B	0.194015	0	1
PEX14	0.0336438	0.275886	1
PEX19	0.0780316	0.879044	0.484548
PFDN2	0.0178606	0	1
PFKFB2	0.308558	0	1
PGBD2	0.0624555	0.408964	1
PGBD5	0.154724	0	1
PGD	0.0419219	0	1
PGLYRP3	0.00773881	1.7276	0.214804
PGLYRP4	0.129975	0.746085	0.532124
PGM1	0.231347	0.349786	1
PHACTR4	0.117209	0	1
PHC2	0.0272213	1.11521	0.420573
PHF13	0.889806	0	1
PHGDH	0.620404	0	1
PHLDA3	0.905045	0	1
PHTF1	0.00133679	1.58637	0.253683
PI4KB	0.00971992	1.13058	0.415766
PIAS3	0.836861	0	1
PIFO	0.705877	0	1
PIGC	0.804738	0	1
PIGK	0.00861931	1.38198	0.321132
PIGM	0.059182	0	1
PIGR	0.0783592	0.743076	0.533598
PIGV	0.0808165	0	1
PIK3C2B	0.473191	0	1
PIK3CD	0.021745	0	1
PIK3R3	0.0132897	0	1
PINK1	0.683077	0	1
PIP5K1A	0.103953	0	1
PITHD1	0.837904	0	1
PKLR	0.132815	0.738027	0.536667
PKN2	0.860208	0	1
PKP1	0.113097	0	1
PLA2G2A	0.758835	0	1
PLA2G2C	0.751617	0	1
PLA2G2D	0.886957	0	1
PLA2G2E	0.902878	0	1
PLA2G2F	0.881234	0	1
PLA2G4A	0.0153019	1.3451	0.344016
PLA2G5	0.862023	0	1
PLCH2	0.294954	0	1
PLD5	0.487788	0	1
PLEKHA6	0.201869	0	1
PLEKHG5	0.46477	0	1
PLEKHM2	0.178623	0	1
PLEKHN1	0.21345	0.53797	1
PLEKHO1	0.084814	0	1
PLK3	0.916689	0	1
PLOD1	0.100377	0	1
PLXNA2	0.26743	0	1
PM20D1	0.928239	0	1
PMF1	0.457949	0	1
PMF1-BGLAP	0.610452	0	1
PMVK	0.319374	0.378801	1
PODN	0.898245	0	1
POGK	0.870478	0	1
POGZ	0.00347946	1.55579	0.264706
POLR3C	0.445875	0	1
POLR3GL	0.194642	0	1
POMGNT1	0.186744	0	1
POU2F1	0.0235718	0	1
POU3F1	0.107342	0	1
PPAP2B	0.526757	0	1
PPCS	0.855198	0	1
PPFIA4	0.00582803	1.47125	0.29236
PPIE	0.0020479	1.88991	0.170256
PPIH	0.786062	0	1
PPM1J	0.854586	0	1
PPOX	0.0068074	0	1
PPP1R12B	0.793605	0	1
PPP1R15B	0.260958	0	1
PPP1R8	0.894346	0	1
PPP2R5A	0.0107227	0	1
PPT1	0.503598	0	1
PQLC2	0.191047	0	1
PRAMEF1	0.766501	0	1
PRAMEF11	0.538999	0	1
PRAMEF12	0.831366	0	1
PRAMEF2	0.101128	0	1
PRAMEF3	0.371179	0	1
PRAMEF6	0.404841	0.317555	1
PRCC	0.759102	0	1
PRDM16	0.229196	0	1
PRDM2	0.10312	0	1
PRDX1	0.0246625	0.649172	0.562378
PRDX6	0.108908	0	1
PRELP	0.882402	0	1
PRG4	0.343452	0	1
PRKAA2	0.270105	0	1
PRKAB2	0.00779886	0.857422	0.489561
PRKACB	0.826593	0	1
PRKCZ	0.0755032	0.540629	1
PRMT6	0.320183	0	1
PROK1	0.172966	0	1
PROX1	0.118724	0.591918	1
PRPF3	0.0103641	0	1
PRPF38A	0.928638	0	1
PRPF38B	0.212117	0.530186	1
PRR9	0.00465889	1.85869	0.179538
PRRC2C	0.182575	0	1
PRRX1	0.072816	0	1
PRSS38	0.753008	0	1
PRUNE	0.240069	0	1
PSEN2	0.207767	0	1
PSMA5	0.730152	0	1
PSMB2	0.322421	0	1
PSMB4	0.0143844	1.14126	0.408821
PSMD4	0.169351	0	1
PSRC1	0.629441	0	1
PTAFR	0.0607543	0	1
PTBP2	0.127417	0	1
PTCH2	0.0925577	0	1
PTCHD2	0.0128537	1.27875	0.361749
PTGER3	0.29392	0	1
PTGFR	0.026564	0.920261	0.475729
PTGFRN	0.356103	0	1
PTGS2	0.544657	0	1
PTP4A2	0.0799385	0.728754	0.537387
PTPN14	0.389228	0.204745	1
PTPN22	0.00052813	2.10175	0.129006
PTPN7	0.490529	0	1
PTPRC	1.47377e-06	2.29664	0.0885845
PTPRF	0.173645	0	1
PTPRU	0.721185	0	1
PUM1	0.64487	0	1
PUSL1	0.0223186	1.00779	0.441089
PVRL4	0.778045	0	1
PYCR2	0.130813	0	1
PYGO2	0.47873	0	1
PYHIN1	0.449426	0	1
QSOX1	0.222223	0	1
RAB13	0.0192169	0	1
RAB25	0.0215897	0	1
RAB3B	0.93531	0	1
RAB3GAP2	0.514809	0	1
RAB42	0.147361	0.44205	1
RAB4A	0.106339	0	1
RAB7L1	0.90515	0	1
RABGGTB	0.00938893	1.94025	0.156661
RABIF	0.15108	0	1
RAD54L	0.573145	0	1
RALGPS2	0.161981	0	1
RAP1A	0.0360048	1.09009	0.423045
RAP1GAP	0.132041	0	1
RASAL2	0.222859	0	1
RASSF5	0.216759	0	1
RAVER2	0.0360609	1.15693	0.400928
RBBP4	0.652241	0	1
RBBP5	0.5073	0	1
RBM15	0.071657	0	1
RBM34	0.891962	0	1
RBM8A	0.162561	0.239751	1
RBMXL1	0.261928	0	1
RBP7	0.0781216	0	1
RC3H1	0.0059858	0.785004	0.52037
RCAN3	0.0117148	0.885426	0.483106
RCC1	0.0443527	0.418026	1
RCC2	0.903787	0	1
RCOR3	0.0431649	0.896811	0.48162
RCSD1	0.50314	0	1
RD3	0.528087	0	1
REG4	0.601374	0	1
REN	0.260976	0	1
RER1	0.060234	0	1
RERE	0.00137679	1.41326	0.310831
RFWD2	0.00105928	2.43746	0.0681373
RFX5	0.0159186	1.19706	0.388562
RGL1	0.0387409	0	1
RGS1	0.146703	0	1
RGS13	0.0999462	0	1
RGS16	0.0214233	0	1
RGS18	0.942609	0	1
RGS2	0.0918888	0	1
RGS21	0.886117	0	1
RGS4	0.754142	0	1
RGS5	0.608734	0	1
RGS8	0.188346	0	1
RGSL1	0.482328	0	1
RHBDL2	0.00363996	0.8855	0.483106
RHBG	0.858712	0	1
RHCE	0.330117	0	1
RHD	0.282855	0	1
RHOC	0.888621	0	1
RHOU	0.872167	0	1
RIIAD1	0.00918795	0.536895	1
RIMKLA	0.144011	0	1
RIMS3	0.869364	0	1
RIT1	0.541178	0	1
RLF	0.0605935	0	1
RNASEL	0.0407189	0.513868	1
RNF11	0.805929	0	1
RNF115	0.239103	0	1
RNF186	0.87796	0	1
RNF187	0.681498	0	1
RNF19B	0.681401	0	1
RNF2	0.089357	0	1
RNF207	0.150682	0	1
RNF220	0.0574695	0	1
RNF223	0.602317	0	1
RNPC3	0.882654	0	1
RNPEP	0.540827	0	1
ROR1	0.104097	0.671902	0.55961
RORC	2.6288e-05	2.49094	0.0621554
RPA2	0.686442	0	1
RPAP2	0.0065492	1.20023	0.388506
RPE65	0.0836226	0	1
RPF1	0.864555	0	1
RPL11	0.00271957	1.68587	0.222746
RPL22	0.20113	0	1
RPL5	0.11652	0	1
RPRD2	0.0210339	0.331923	1
RPS27	0.017015	0	1
RPS6KA1	0.148763	0	1
RPS6KC1	0.197039	0	1
RPS8	0.843998	0	1
RPTN	0.00334278	0	1
RRAGC	0.00668601	1.52568	0.275238
RRNAD1	0.347387	0	1
RRP15	0.115785	0.818073	0.51168
RSBN1	0.00178604	1.24043	0.375489
RSC1A1	0.0582955	1.04935	0.432472
RSG1	0.159056	0	1
RSPO1	0.202182	0	1
RTCA	0.697545	0	1
RUNX3	0.000500172	1.32803	0.349952
RUSC1	0.755895	0	1
RWDD3	0.30372	0	1
RXFP4	0.885335	0	1
RXRG	0.659976	0	1
S100A1	0.00521824	0.626011	0.56613
S100A10	6.93359e-06	3.92987	0.00526316
S100A11	5.41717e-08	4.43252	0.00462963
S100A12	0.122932	0.597774	1
S100A13	0.0993187	0	1
S100A14	0.290856	0	1
S100A16	0.281719	0	1
S100A2	0.00943439	0	1
S100A3	0.0498701	0	1
S100A4	0.0550537	0	1
S100A5	0.452396	0	1
S100A6	0.0171876	1.083	0.423816
S100A7	0.679407	0	1
S100A7A	0.0608501	1.01453	0.438428
S100A7L2	0.230776	0	1
S100A8	0.0729591	0	1
S100A9	0.172016	0	1
S100PBP	0.186764	0	1
S1PR1	0.929111	0	1
SAMD11	0.0422275	0.923618	0.473964
SAMD13	0.840283	0	1
SARS	0.424654	0	1
SASS6	0.614041	0	1
SCAMP3	0.296537	0	1
SCCPDH	0.678317	0	1
SCMH1	0.268994	0	1
SCNM1	0.0038615	1.41746	0.308861
SCNN1D	0.0472355	0	1
SCP2	0.774066	0	1
SCYL3	0.156538	0	1
SDC3	0.701666	0	1
SDCCAG8	0.0512424	0.902614	0.479635
SDE2	0.742197	0	1
SDF4	0.0188971	0.647699	0.562378
SDHB	0.860787	0	1
SDHC	0.0152247	0.553289	1
SEC16B	0.185257	0	1
SELE	0.0551478	0	1
SELENBP1	0.00662593	1.27073	0.367263
SELL	0.0054329	0	1
SELP	0.00487392	0	1
SEMA4A	0.61474	0	1
SEMA6C	0.0168406	0.905522	0.479353
SEPN1	0.172584	0	1
SERBP1	0.146185	0	1
SERINC2	0.446028	0	1
SERPINC1	0.00648233	1.26734	0.367263
SERTAD4	0.00555816	1.15613	0.400928
SESN2	0.166094	0	1
SETDB1	0.0276277	0.892877	0.482865
SF3A3	0.10464	0	1
SF3B4	0.0757685	0.593642	1
SFN	0.0718711	0	1
SFPQ	0.473768	0.130745	1
SFT2D2	0.0073039	0	1
SGIP1	0.648116	0	1
SH2D1B	0.417453	0	1
SH2D2A	0.324339	0	1
SH2D5	0.496944	0	1
SH3BGRL3	0.40145	0	1
SH3BP5L	0.135905	0	1
SH3D21	0.233034	0	1
SH3GLB1	0.724614	0	1
SHC1	0.291045	0.439072	1
SHCBP1L	0.302209	0.357987	1
SHE	0.0516731	0.231979	1
SHISA4	0.123427	0	1
SIKE1	0.222045	0	1
SIPA1L2	0.373951	0	1
SKI	0.102982	0	1
SLAMF1	0.0587148	0	1
SLAMF6	0.0619631	0	1
SLAMF7	0.000205013	1.67731	0.223836
SLAMF8	0.88361	0	1
SLAMF9	0.813832	0	1
SLC16A1	0.89747	0	1
SLC16A4	0.0787692	0.785773	0.52037
SLC19A2	0.00980996	0	1
SLC1A7	0.848207	0	1
SLC22A15	0.220914	0.484407	1
SLC25A24	0.70079	0	1
SLC25A33	0.0718287	0	1
SLC25A34	0.181494	0.392283	1
SLC25A44	0.686848	0	1
SLC26A9	0.894448	0	1
SLC27A3	0.0368989	0	1
SLC2A1	0.703266	0	1
SLC2A5	0.0905999	0	1
SLC2A7	0.15374	0	1
SLC30A1	0.412825	0	1
SLC30A10	0.194456	0	1
SLC30A2	0.261813	0	1
SLC30A7	0.861504	0	1
SLC35A3	0.559343	0	1
SLC35D1	0.189585	0	1
SLC35E2	0.271346	0	1
SLC35E2B	0.239043	0	1
SLC35F3	0.795013	0	1
SLC39A1	0.00908707	1.15704	0.400928
SLC41A1	0.931839	0	1
SLC44A3	0.415419	0	1
SLC44A5	0.789137	0	1
SLC45A1	0.0012865	0	1
SLC45A3	0.829998	0	1
SLC50A1	0.138344	0	1
SLC5A9	0.370859	0	1
SLC6A17	0.149733	0	1
SLC6A9	0.758153	0	1
SLC9A1	0.194118	0	1
SLC9C2	0.0379283	0	1
SLFNL1	0.376786	0.175892	1
SMAP2	0.796997	0	1
SMCP	0.0323535	0	1
SMG5	0.775241	0	1
SMG7	0.0789874	0	1
SMIM1	0.458474	0	1
SMIM12	0.686851	0	1
SMPDL3B	0.176212	0.434599	1
SMYD2	0.00979303	1.40089	0.313963
SNAP47	0.93167	0	1
SNAPIN	0.0404198	0	1
SNIP1	0.0510115	0	1
SNRNP40	0.463607	0	1
SNRPE	0.72693	0	1
SNX27	0.00112233	1.18589	0.393043
SNX7	0.143311	0	1
SOAT1	0.540103	0	1
SORT1	0.626881	0	1
SOX13	0.781829	0	1
SPAG17	0.219575	0	1
SPATA17	0.587006	0	1
SPATA21	0.136757	0.402204	1
SPATA6	0.119693	0	1
SPEN	0.36967	0	1
SPHAR	0.612346	0	1
SPOCD1	0.0106842	1.83554	0.186495
SPRR1A	0.208118	0	1
SPRR1B	0.0273935	0	1
SPRR2A	0.0420506	0	1
SPRR2B	0.000392397	0	1
SPRR2D	0.0239987	0	1
SPRR2E	1.35762e-06	2.7527	0.0348837
SPRR2F	0.0344871	0	1
SPRR2G	0.101713	0	1
SPRR3	6.06816e-06	2.94693	0.0267516
SPRR4	0.0566833	0	1
SPRTN	0.944915	0	1
SPSB1	0.0635315	0	1
SPTA1	0.213517	0	1
SRGAP2	0.633162	0	1
SRM	0.833563	0	1
SRP9	0.175236	0	1
SRRM1	0.0169266	0.487354	1
SRSF10	0.658314	0	1
SRSF11	0.238185	0	1
SRSF4	0.552601	0.186788	1
SSBP3	0.717316	0	1
SSBP3-AS1	0.697501	0	1
SSR2	0.752685	0	1
SSU72	0.636508	0	1
SSX2IP	0.0452944	1.27135	0.367178
ST3GAL3	0.101323	0.696166	0.549414
ST6GALNAC5	0.00823218	1.70681	0.219658
ST7L	0.799696	0	1
STIL	0.916612	0	1
STK40	0.247821	0	1
STMN1	0.0408131	0	1
STPG1	0.0112267	0.756541	0.529585
STRIP1	0.0445314	0	1
STX12	0.394086	0	1
STX6	0.339424	0	1
STXBP3	0.831496	0	1
SUCO	0.40187	0	1
SUSD4	0.824638	0	1
SV2A	0.804846	0	1
SWT1	0.103894	0.776	0.525194
SYCP1	0.233215	0	1
SYDE2	0.044874	0	1
SYF2	0.463412	0	1
SYNC	0.841294	0	1
SYPL2	0.587993	0.113389	1
SYT11	0.702668	0	1
SYT14	0.0136483	1.43799	0.305365
SYT2	0.0802393	0.81093	0.514779
SYT6	0.109344	0.447944	1
SYTL1	0.377191	0	1
SZRD1	0.128966	0	1
SZT2	0.0910027	0.709255	0.544355
TACSTD2	0.866776	0	1
TADA1	0.737783	0	1
TAF12	0.0891541	0	1
TAF13	0.167213	0	1
TAF1A	0.566988	0	1
TAF5L	0.800482	0	1
TAGLN2	0.803957	0	1
TAL1	0.90381	0	1
TARBP1	0.759497	0	1
TARDBP	0.508299	0	1
TARS2	0.00564929	0.313918	1
TAS1R1	0.824918	0	1
TAS1R2	0.781547	0	1
TAS1R3	0.0404619	0.696689	0.549414
TATDN3	0.20779	0	1
TBCE	0.89678	0	1
TBX15	0.840028	0	1
TBX19	0.00366214	0.588161	1
TCEA3	0.0732587	0	1
TCEANC2	0.722882	0	1
TCEB3	0.638595	0	1
TCHH	1.2602e-10	7.32519	0.00136986
TCHHL1	9.7765e-05	1.74184	0.209131
TCTEX1D1	0.742615	0	1
TCTEX1D4	0.929648	0	1
TDRD10	0.00182204	1.95225	0.154039
TDRD5	0.59106	0	1
TDRKH	0.0116736	0	1
TEDDM1	0.0194812	1.44433	0.304272
TEKT2	0.149316	0	1
TESK2	0.780151	0	1
TEX35	0.116809	0	1
TEX38	0.907292	0	1
TFAP2E	0.728139	0	1
TFB2M	0.00293907	1.80397	0.194025
TGFB2	0.731236	0	1
TGFBR3	0.000435979	1.95451	0.153597
THAP3	0.722476	0	1
THBS3	0.59888	0	1
THEM4	1.0021e-05	4.09341	0.00462963
THEM5	8.02155e-06	3.95845	0.00462963
THEMIS2	0.339919	0	1
THRAP3	0.165463	0	1
TIE1	0.270821	0	1
TIMM17A	0.499962	0	1
TINAGL1	0.000933945	2.46726	0.0633416
TIPRL	0.126406	0	1
TLR5	0.657435	0	1
TM2D1	0.566621	0	1
TMCC2	0.152762	0	1
TMCO1	0.077119	0.806272	0.515825
TMCO2	0.350843	0	1
TMCO4	0.905771	0	1
TMED5	0.874593	0	1
TMEM125	0.766831	0	1
TMEM167B	0.577053	0	1
TMEM183A	0.142975	0	1
TMEM200B	0.847368	0	1
TMEM201	0.103753	0	1
TMEM206	0.0130696	0.350982	1
TMEM222	0.706141	0	1
TMEM234	0.0672667	1.05605	0.430595
TMEM240	0.762832	0	1
TMEM39B	0.0900428	0	1
TMEM50A	0.162556	0	1
TMEM51	0.84344	0	1
TMEM52	0.861934	0	1
TMEM53	0.891833	0	1
TMEM54	0.449242	0	1
TMEM56	0.113353	0	1
TMEM56-RWDD3	0.133394	0	1
TMEM57	0.182996	0	1
TMEM59	0.749383	0	1
TMEM61	0.560347	0	1
TMEM63A	0.10421	0	1
TMEM69	0.0297443	0.436275	1
TMEM78	0.187712	0.29335	1
TMEM79	0.831863	0	1
TMEM81	0.153813	0.595078	1
TMEM82	0.103694	0	1
TMEM88B	0.393816	0	1
TMEM9	0.790098	0	1
TMOD4	0.234274	0	1
TNFAIP8L2	0.109516	0	1
TNFRSF14	0.0198866	0	1
TNFRSF18	0.0227259	0	1
TNFRSF1B	0.0130167	0.393465	1
TNFRSF25	0.105192	0	1
TNFRSF4	0.0179242	0.324415	1
TNFRSF8	0.00119815	1.06998	0.427328
TNFRSF9	0.0791224	0	1
TNFSF18	0.0800147	0	1
TNFSF4	0.00847078	0	1
TNN	0.0161165	0.673279	0.55961
TNNI1	0.929433	0	1
TNNI3K	0.0282298	0	1
TNNT2	0.436767	0	1
TNR	0.576445	0	1
TOE1	0.432596	0	1
TOMM20	0.645415	0	1
TOMM40L	0.00925954	0	1
TOR1AIP1	0.0604756	0	1
TOR1AIP2	0.11161	0	1
TOR3A	0.239756	0	1
TP53BP2	0.831346	0	1
TP73	0.0619978	0.789041	0.52037
TPM3	0.0333173	0	1
TPR	0.162202	0	1
TPRG1L	0.171256	0.218992	1
TRABD2B	0.363067	0.295854	1
TRAF3IP3	0.00989854	1.25362	0.371705
TRAF5	0.140931	0	1
TRAPPC3	0.77831	0	1
TRIM11	0.899209	0	1
TRIM17	0.668248	0	1
TRIM33	0.181224	0	1
TRIM45	0.167128	0	1
TRIM46	0.255882	0.516944	1
TRIM58	0.191419	0	1
TRIM62	0.634601	0	1
TRIM63	0.232668	0	1
TRIM67	0.793543	0	1
TRIT1	0.454141	0	1
TRMT13	0.830869	0	1
TRMT1L	0.0748391	0.931515	0.468827
TRNAU1AP	0.126006	0	1
TRNP1	0.0643484	0	1
TROVE2	0.0383313	0.86774	0.487067
TSACC	0.79552	0	1
TSEN15	0.128823	0.345846	1
TSHB	0.0478362	0	1
TSNAX	0.841301	0	1
TSNAX-DISC1	0.671739	0	1
TSPAN1	0.00298454	1.52751	0.275238
TSPAN2	0.164992	0	1
TSSK3	0.0396768	0.729785	0.537387
TSTD1	0.0351485	0.951616	0.461645
TTC13	0.359328	0	1
TTC22	0.142554	0	1
TTC24	0.744431	0	1
TTC34	0.0935118	0	1
TTC39A	0.138898	0	1
TTC4	0.810536	0	1
TTF2	0.09653	0	1
TTLL10	0.0770926	0.177177	1
TTLL7	0.574123	0	1
TUFT1	0.00217124	1.43197	0.305365
TXLNA	0.0288524	1.43776	0.305365
TXNDC12	0.922441	0	1
TXNIP	0.194976	0	1
TYW3	0.893557	0	1
UAP1	0.860447	0	1
UBAP2L	0.00173536	0	1
UBE2J2	0.0123981	0	1
UBE2Q1	0.00552514	1.91602	0.163763
UBE2T	0.710495	0	1
UBE2U	0.222582	0	1
UBE4B	0.119656	0	1
UBIAD1	0.241995	0	1
UBL4B	0.352112	0	1
UBQLN4	0.274773	0	1
UBR4	0.816843	0	1
UBXN10	0.753658	0	1
UBXN11	0.434981	0	1
UCHL5	0.0566078	1.02036	0.438322
UCK2	0.0139983	1.67405	0.224624
UFC1	0.0120164	0	1
UHMK1	0.415102	0	1
UQCRH	0.222303	0	1
URB2	0.883854	0	1
UROD	0.90815	0	1
USF1	0.000145572	1.64873	0.232267
USP1	0.717633	0	1
USP21	0.027433	0	1
USP24	0.154019	0	1
USP33	0.00466761	2.18287	0.114103
USP48	0.157613	0	1
UTP11L	0.32037	0	1
UTS2	0.00139406	0.646148	0.562378
VAMP3	0.136764	0	1
VAMP4	0.725764	0	1
VANGL1	0.594528	0	1
VANGL2	0.77995	0	1
VASH2	0.389723	0	1
VAV3	0.60709	0	1
VCAM1	0.772943	0	1
VHLL	0.627196	0	1
VPS13D	0.154504	0	1
VPS45	0.159531	0	1
VPS72	0.0042665	1.61495	0.243132
VSIG8	0.774628	0	1
VTCN1	0.894387	0	1
VWA1	0.390336	0	1
VWA5B1	0.0938681	0	1
WARS2	0.912632	0	1
WASF2	0.176834	0	1
WDR26	0.161572	0	1
WDR3	0.467218	0	1
WDR47	0.56351	0	1
WDR63	0.418587	0	1
WDR64	0.164257	0	1
WDR65	0.714185	0	1
WDR77	0.336097	0	1
WDR78	0.835382	0	1
WDTC1	0.605963	0	1
WLS	0.448915	0	1
WNT2B	0.86251	0	1
WNT3A	0.892478	0	1
WNT4	0.203513	0	1
WNT9A	0.901619	0	1
WRAP73	0.279971	0	1
XCL1	0.906211	0	1
XCL2	0.943645	0	1
XKR8	0.235408	0	1
XPR1	0.0625675	0	1
YARS	0.633102	0	1
YBX1	0.79227	0	1
YIPF1	0.451551	0	1
YOD1	0.366791	0	1
YRDC	0.0517921	0.510747	1
YTHDF2	0.283138	0	1
YY1AP1	0.39005	0	1
ZBED6	0.281459	0	1
ZBTB17	0.142155	0	1
ZBTB18	0.02597	0	1
ZBTB37	0.175963	0	1
ZBTB40	0.788499	0	1
ZBTB41	0.125369	0	1
ZBTB48	0.719349	0	1
ZBTB7B	0.335381	0	1
ZBTB8A	0.769696	0	1
ZBTB8B	0.68308	0	1
ZBTB8OS	0.174696	0	1
ZC3H11A	0.82442	0	1
ZC3H12A	0.0520255	0	1
ZCCHC11	0.865226	0	1
ZCCHC17	0.0972549	0	1
ZDHHC18	0.128719	0	1
ZFP69	0.577832	0	1
ZFP69B	0.191082	0.583778	1
ZFYVE9	0.93785	0	1
ZMPSTE24	0.418914	0	1
ZMYM1	0.641429	0	1
ZMYM4	0.324388	0	1
ZMYM6	0.675267	0	1
ZMYM6NB	0.38752	0	1
ZMYND12	0.04007	0.590938	1
ZNF124	0.244547	0.402573	1
ZNF281	0.955769	0	1
ZNF326	0.429263	0	1
ZNF362	0.0189383	1.62354	0.241558
ZNF436	0.0707679	0	1
ZNF496	0.0899782	0	1
ZNF593	0.693515	0	1
ZNF644	0.351178	0	1
ZNF648	0.0278164	1.09417	0.423045
ZNF669	0.43047	0	1
ZNF670	0.44483	0.238935	1
ZNF672	0.108529	0.903775	0.479635
ZNF678	0.908564	0	1
ZNF683	0.0102479	1.87698	0.174533
ZNF684	0.304143	0	1
ZNF687	0.100125	0.295253	1
ZNF691	0.711322	0	1
ZNF692	0.145071	0	1
ZNF695	0.707927	0	1
ZNF697	0.629876	0	1
ZNHIT6	0.411276	0	1
ZP4	0.877277	0	1
ZRANB2	0.236423	0	1
ZSCAN20	0.347638	0	1
ZSWIM5	0.0233831	0	1
ZYG11A	0.746808	0	1
ZYG11B	0.793925	0	1
ZZZ3	0.00149615	2.00288	0.143925
AAK1	0.110873	0	1
AAMP	0.0303024	0	1
ABCA12	0.747011	0	1
ABCB11	0.0585342	1.01877	0.438322
ABCB6	0.759154	0	1
ABCG5	0.574115	0	1
ABCG8	0.625492	0	1
ABHD1	0.0533672	0.291127	1
ABI2	0.00862157	0	1
ACADL	0.00174661	0	1
ACKR3	0.0613228	0.593738	1
ACMSD	0.00934757	1.8502	0.181669
ACOXL	7.14723e-07	2.55493	0.0565445
ACP1	0.797817	0	1
ACSL3	0.88271	0	1
ACTG2	0.215224	0	1
ACTR1B	0.447914	0	1
ACTR2	0.140299	0	1
ACTR3	0.764428	0	1
ACVR1	0.208026	0	1
ACVR1C	0.0135457	0	1
ACVR2A	0.439645	0	1
ACYP2	0.583918	0	1
ADAM17	0.357658	0	1
ADAM23	0.776939	0	1
ADCY3	0.0484615	0.374601	1
ADD2	0.320681	0	1
ADI1	0.914399	0	1
ADRA2B	0.631921	0	1
AFTPH	0.0842075	0.37359	1
AGBL5	0.523365	0	1
AGFG1	0.000427091	2.15111	0.11782
AGPS	0.79326	0	1
AGXT	0.0868614	0	1
AHSA2	0.445257	0.215199	1
ALLC	0.921091	0	1
ALMS1	0.0751581	0.840379	0.500446
ALPI	0.858626	0	1
ALPP	0.741049	0	1
ALPPL2	0.583576	0.178065	1
ALS2	0.110848	0.47202	1
ALS2CR11	0.778118	0	1
ALS2CR12	0.121575	0	1
AMER3	0.445987	0	1
AMMECR1L	0.0707426	0.746277	0.532124
ANAPC1	0.794869	0	1
ANKAR	0.0616006	0.91478	0.477942
ANKMY1	0.188974	0	1
ANKRD23	0.236179	0	1
ANKRD30BL	0.195264	0	1
ANKRD36	0.215122	0	1
ANKRD36C	0.842664	0	1
ANKRD39	0.710848	0	1
ANKRD44	0.104308	0	1
ANKRD53	0.0159246	0	1
ANKZF1	0.0598733	0	1
ANO7	0.00614631	0	1
ANTXR1	0.0132648	0	1
ANXA4	0.417448	0	1
AOX1	0.0863152	0	1
AP1S3	0.0336619	0.749388	0.531822
APLF	0.149705	0.300385	1
APOB	0.221383	0	1
AQP12A	0.192709	0	1
AQP12B	0.270115	0	1
ARHGAP25	0.344033	0	1
ARHGEF33	0.633049	0	1
ARHGEF4	0.593868	0	1
ARID5A	0.73231	0	1
ARL4C	0.230618	0	1
ARL5A	0.735568	0	1
[truncated: 15,755 more rows]

## Sheet: Supplementary Table 9
Binary trait. Type 2 diabetes
gene.id	GeneScan3D.orginal	W	Qvalue
A3GALT2	0.0226375	0.73648	0.466998
AADACL3	0.475242	0	1
AADACL4	0.676558	0	1
ABCA4	0.30382	0	1
ABCB10	0.00227485	1.63389	0.239801
ABCD3	0.14828	0.107097	1
ABL2	0.755991	0	1
ACADM	0.929356	0	1
ACAP3	0.525087	0.135173	1
ACBD3	0.109725	0.249618	1
ACBD6	0.165156	0.643079	0.485714
ACOT11	0.90572	0	1
ACOT7	0.262138	0	1
ACP6	0.697685	0	1
ACTA1	0.000661207	1.44919	0.274732
ACTL8	0.362583	0	1
ACTN2	0.345312	0	1
ACTRT2	0.0075673	1.66479	0.237711
ADAM15	0.359026	0	1
ADAM30	2.20725e-05	2.70297	0.0924444
ADAMTS4	0.746429	0	1
ADAMTSL4	0.00679226	0	1
ADAMTSL4-AS1	0.0181543	0	1
ADAR	0.37697	0	1
ADC	0.86414	0	1
ADCK3	0.276172	0	1
ADCY10	0.534715	0	1
ADIPOR1	0.776448	0	1
ADORA1	0.650167	0	1
ADORA3	0.00231569	0	1
ADPRHL2	0.718256	0	1
ADSS	0.179552	0	1
AGL	0.270391	0.445198	1
AGMAT	0.12665	0	1
AGO1	0.380214	0	1
AGO3	0.255146	0	1
AGO4	0.0818899	0.79902	0.444178
AGRN	0.09401	0	1
AGT	0.88542	0	1
AGTRAP	0.569153	0	1
AHCTF1	0.0652827	0.950355	0.4063
AHCYL1	0.910161	0	1
AHDC1	0.203181	0	1
AIDA	0.145946	0.570394	1
AIM1L	0.000119748	1.89869	0.197496
AIM2	0.583834	0	1
AJAP1	0.570802	0	1
AK2	0.0251761	0.402145	1
AK4	0.307413	0	1
AK5	0.518215	0	1
AKIRIN1	1.44329e-05	3.54054	0.0483333
AKNAD1	0.572431	0.0730183	1
AKR1A1	0.523717	0.172358	1
AKR7A2	0.0220787	0.254437	1
AKR7A3	0.00491079	1.27119	0.317039
AKT3	0.0376892	1.06067	0.376539
ALDH4A1	0.107946	0	1
ALDH9A1	0.206105	0	1
ALG14	0.281594	0	1
ALG6	0.822823	0	1
ALPL	0.0995373	0.405803	1
ALX3	0.887219	0	1
AMIGO1	0.0295027	0	1
AMPD1	0.164395	0	1
AMPD2	0.435093	0	1
AMY1A	0.156985	0	1
AMY1C	0.0979969	0.256831	1
AMY2A	0.183963	0.649692	0.485133
AMY2B	0.282038	0	1
ANGEL2	0.727311	0	1
ANGPTL1	0.853927	0	1
ANGPTL3	0.0322744	0.969189	0.4
ANGPTL7	0.111981	0	1
ANKRD13C	0.793032	0	1
ANKRD34A	0.0350524	1.27514	0.315528
ANKRD35	0.797687	0	1
ANKRD45	0.064853	0	1
ANKRD65	0.226186	0	1
ANP32E	0.144409	0	1
ANXA9	0.00441698	1.85475	0.203448
AP4B1	0.0705481	0	1
APCS	0.37263	0	1
APH1A	0.0190434	0	1
APITD1	0.473147	0	1
APITD1-CORT	0.496705	0	1
APOA1BP	0.657106	0	1
APOA2	0.711752	0	1
APOBEC4	0.503958	0	1
AQP10	0.00779227	1.89138	0.197496
ARF1	0.174005	0	1
ARHGAP29	0.138625	0.460424	1
ARHGAP30	0.799929	0	1
ARHGEF10L	0.0656198	0	1
ARHGEF11	0.105586	0.421029	1
ARHGEF16	0.680418	0	1
ARHGEF19	0.432505	0.280084	1
ARHGEF2	0.490474	0	1
ARID1A	0.347206	0	1
ARID4B	0.196797	0	1
ARL8A	0.0417375	0	1
ARNT	0.000517606	2.52904	0.113433
ARPC5	0.668883	0	1
ARTN	0.00524506	0	1
ARV1	0.869632	0	1
ASAP3	0.0978984	0	1
ASB17	0.86334	0	1
ASCL5	0.352398	0	1
ASH1L	0.15163	0	1
ASPM	0.934179	0	1
ASTN1	0.358364	0	1
ATAD3A	0.0829848	0.659087	0.482638
ATAD3B	0.727566	0	1
ATAD3C	0.672413	0	1
ATF3	0.278521	0	1
ATF6	0.85356	0	1
ATG4C	0.832397	0	1
ATP13A2	0.815762	0	1
ATP1A1	0.00552643	0.680347	0.481167
ATP1A2	0.783433	0	1
ATP1A4	0.163415	0	1
ATP1B1	0.210507	0	1
ATP2B4	0.146799	0	1
ATP5F1	0.00372074	0	1
ATP6V0B	0.00721981	0	1
ATP6V1G3	0.587041	0	1
ATP8B2	0.0098077	0.992288	0.394062
ATPAF1	0.55806	0	1
ATPIF1	0.513976	0	1
ATXN7L2	0.521966	0	1
AUNIP	0.767072	0	1
AURKAIP1	0.000545791	1.72242	0.228571
AVPR1B	0.00604211	0.419885	1
AXDND1	0.826356	0	1
B3GALNT2	0.169368	0	1
B3GALT2	0.522195	0	1
B3GALT6	0.223543	0	1
B4GALT2	0.0991739	0	1
B4GALT3	0.848458	0	1
BAI2	0.0242791	1.10978	0.36069
BARHL2	0.116984	0.369275	1
BATF3	0.832412	0	1
BCAN	0.652436	0	1
BCAR3	0.541711	0	1
BCAS2	0.156173	0	1
BCL10	0.0251883	0	1
BCL2L15	0.0508032	0	1
BCL9	0.257325	0	1
BEND5	0.0382881	1.26203	0.318541
BEST4	0.724523	0	1
BGLAP	0.131195	0.252373	1
BLZF1	0.022934	1.47331	0.273503
BMP8A	2.26556e-06	1.48609	0.273503
BMP8B	3.31275e-06	1.39993	0.282784
BNIPL	0.0255612	0	1
BOLA1	0.0255574	0.474282	1
BPNT1	0.0345479	0	1
BRDT	0.807953	0	1
BRINP2	0.0369979	1.14596	0.353467
BRINP3	0.0441379	0.934354	0.408776
BROX	0.191243	0	1
BSDC1	0.032315	1.07259	0.374087
BSND	0.104639	0.73452	0.466998
BTBD19	0.474379	0	1
BTBD8	0.886595	0	1
BTF3L4	0.617688	0	1
BTG2	0.240917	0.418953	1
C1orf100	0.784924	0	1
C1orf101	0.378045	0	1
C1orf105	0.0129167	0.641664	0.486008
C1orf106	0.0565132	0.736808	0.466998
C1orf109	0.760571	0	1
C1orf110	0.913304	0	1
C1orf111	0.528835	0.218839	1
C1orf112	0.857044	0	1
C1orf115	0.263049	0	1
C1orf116	0.263511	0	1
C1orf122	0.80856	0	1
C1orf123	0.466926	0	1
C1orf127	0.808749	0	1
C1orf131	0.716843	0.0229543	1
C1orf134	0.755202	0	1
C1orf137	0.0436869	0	1
C1orf141	0.46128	0	1
C1orf143	0.00164371	0.909029	0.414752
C1orf145	0.0267772	0.6773	0.481261
C1orf146	0.451738	0	1
C1orf147	0.0859715	0.468047	1
C1orf158	0.188451	0	1
C1orf159	0.186905	0	1
C1orf162	0.00506263	0	1
C1orf167	0.826053	0	1
C1orf168	0.205801	0	1
C1orf170	0.802296	0	1
C1orf172	0.580221	0	1
C1orf173	0.699741	0.0891695	1
C1orf174	0.7311	0	1
C1orf177	0.520629	0	1
C1orf180	0.563444	0	1
C1orf185	0.000713697	1.73609	0.226567
C1orf186	0.0107554	1.18791	0.342302
C1orf189	0.264611	0	1
C1orf192	0.0720392	1.09226	0.366386
C1orf194	0.0252254	0	1
C1orf195	0.952561	0	1
C1orf198	0.803471	0	1
C1orf200	0.490317	0	1
C1orf204	0.825719	0	1
C1orf21	0.00664274	1.09414	0.364997
C1orf210	0.896094	0	1
C1orf213	1.76418e-05	2.77066	0.0855814
C1orf216	0.22047	0	1
C1orf220	0.915314	0	1
C1orf222	0.712164	0	1
C1orf226	0.897083	0	1
C1orf227	0.76797	0	1
C1orf228	0.777111	0	1
C1orf229	0.146545	0.415966	1
C1orf233	0.000247428	1.75348	0.225192
C1orf234	0.223355	0	1
C1orf27	0.0477932	0	1
C1orf35	0.00406085	1.04016	0.380034
C1orf43	0.291715	0	1
C1orf50	0.662856	0	1
C1orf51	0.0205932	1.29748	0.310383
C1orf52	0.0332971	1.01492	0.385862
C1orf53	0.495505	0	1
C1orf54	0.0135177	1.03634	0.380223
C1orf56	0.0228847	0	1
C1orf61	0.163215	0	1
C1orf63	0.799111	0	1
C1orf64	0.139182	0	1
C1orf65	0.614922	0	1
C1orf68	0.913423	0	1
C1orf74	0.117486	0	1
C1orf85	0.102483	0	1
C1orf86	0.760932	0	1
C1orf87	0.770996	0	1
C1orf94	0.196436	0	1
C1orf95	0.734598	0	1
C1QA	0.45603	0	1
C1QB	0.480103	0	1
C1QC	0.119615	0	1
C2CD4D	0.131374	0	1
C4BPA	0.0671997	0.880402	0.421043
C4BPB	0.633619	0	1
C8A	0.690866	0	1
C8B	0.223354	0	1
CA14	0.0222203	0	1
CA6	0.0736236	0	1
CACHD1	0.429899	0	1
CACNA1E	0.917646	0	1
CACNA1S	0.0732712	0	1
CACYBP	0.105786	0	1
CADM3	0.411151	0	1
CALML6	0.941947	0	1
CAMK1G	0.190237	0	1
CAMK2N1	0.816275	0	1
CAMSAP2	0.166143	0	1
CAP1	0.86493	0	1
CAPN2	0.716305	0	1
CAPN8	0.780502	0	1
CAPN9	0.254083	0	1
CAPZA1	0.602025	0	1
CAPZB	0.212581	0	1
CASP9	0.120849	0	1
CASQ1	0.0564252	0	1
CASQ2	0.575498	0	1
CASZ1	0.516569	0	1
CATSPER4	1.11026e-05	0	1
CC2D1B	0.717073	0	1
CCBL2	0.688008	0	1
CCDC163P	0.872897	0	1
CCDC17	0.107905	0	1
CCDC18	0.767522	0	1
CCDC181	0.00998995	1.50356	0.268737
CCDC19	0.919228	0	1
CCDC23	0.846243	0	1
CCDC24	0.0539773	0	1
CCDC27	0.893611	0	1
CCDC28B	0.269444	0	1
CCDC30	0.567369	0	1
CCNL2	0.18209	0	1
CCSAP	0.0815525	0	1
CCT3	0.198682	0	1
CD101	0.00752273	0.525043	1
CD160	0.516239	0	1
CD164L2	0.911291	0	1
CD1A	0.772907	0	1
CD1B	0.854524	0	1
CD1C	0.903854	0	1
CD1D	0.911174	0	1
CD1E	0.509106	0	1
CD2	0.0140756	0	1
CD244	0.855942	0	1
CD247	0.460716	0	1
CD34	0.0983521	0	1
CD46	0.366635	0	1
CD48	0.737365	0	1
CD52	0.000272373	0.885508	0.419581
CD53	0.0219547	1.52561	0.262845
CD55	0.593143	0	1
CD58	0.00867032	0	1
CD5L	0.610298	0	1
CD84	0.890799	0	1
CDA	0.192139	0	1
CDC14A	0.404834	0	1
CDC20	0.409838	0	1
CDC42	0.270664	0	1
CDC42BPA	0.00478379	0.757149	0.458265
CDC42SE1	0.00977976	0	1
CDC7	0.563427	0	1
CDC73	0.645326	0	1
CDCA8	0.869496	0	1
CDCP2	0.175349	0	1
CDK11A	0.462339	0.268632	1
CDK11B	0.000259992	2.2898	0.136657
CDK18	0.0578806	0.419795	1
CDKN2C	0.0023982	0	1
CELA2A	0.539166	0	1
CELA2B	0.841784	0	1
CELA3A	0.850757	0	1
CELA3B	0.633126	0	1
CELF3	0.0359229	0	1
CELSR2	0.31282	0	1
CENPF	0.66079	0	1
CENPL	0.4463	0	1
CEP104	0.805144	0	1
CEP170	0.650962	0	1
CEP350	0.773779	0	1
CEP85	0.000464116	0	1
CEPT1	0.290552	0	1
CERS2	0.00142046	0	1
CFH	0.605978	0	1
CFHR1	0.813094	0	1
CFHR2	0.911922	0	1
CFHR3	0.932319	0	1
CFHR4	0.949464	0	1
CFHR5	0.932872	0	1
CGN	0.0589369	0	1
CHD1L	0.0367119	0.633438	1
CHD5	0.700508	0	1
CHI3L1	0.820667	0	1
CHI3L2	0.658185	0	1
CHIA	0.00208654	0	1
CHIT1	0.47529	0	1
CHML	0.51659	0.194968	1
CHRNB2	0.19886	0	1
CHTOP	0.0897728	0.574213	1
CITED4	0.904354	0	1
CKS1B	0.41372	0	1
CLCA1	0.0704618	0	1
CLCA2	0.0552206	0.973655	0.398863
CLCA4	0.958019	0	1
CLCC1	0.145692	0	1
CLCN6	0.607509	0	1
CLCNKA	0.0133007	0.376071	1
CLCNKB	0.0401294	0	1
CLDN19	0.251758	0	1
CLIC4	0.762522	0	1
CLK2	0.0704898	0	1
CLSPN	0.647778	0	1
CLSTN1	0.568449	0	1
CMPK1	0.900866	0	1
CNIH3	0.683109	0	1
CNIH4	0.725013	0	1
CNKSR1	0.000242009	0	1
CNN3	0.11401	0	1
CNR2	0.807337	0	1
CNST	0.639475	0	1
CNTN2	0.00851955	0	1
COA6	0.8716	0	1
COA7	0.595927	0	1
COG2	0.842836	0	1
COL11A1	0.284282	0	1
COL16A1	0.00183038	1.06587	0.375131
COL24A1	0.493236	0	1
COL8A2	0.493583	0.11914	1
COL9A2	0.872995	0	1
COLGALT2	0.807638	0	1
COPA	0.713729	0	1
CORT	0.654156	0	1
COX20	0.608382	0	1
CPSF3L	0.939797	0	1
CPT2	0.731349	0	1
CR1	0.562145	0	1
CR1L	0.14045	0.694264	0.477997
CR2	0.658164	0	1
CRABP2	0.786577	0	1
CRB1	0.961404	0	1
CRCT1	0.108976	0	1
CREB3L4	0.225058	0	1
CREG1	0.19542	0.544188	1
CRNN	0.84541	0	1
CROCC	0.44826	0.218606	1
CRP	0.888615	0	1
CRTC2	0.363016	0	1
CRYZ	0.00829438	1.16101	0.348704
CSDE1	0.137224	0.342035	1
CSF1	0.832667	0	1
CSF3R	0.371951	0	1
CSRP1	0.021784	1.24437	0.327043
CTBS	0.227089	0	1
CTH	0.754679	0	1
CTNNBIP1	0.190018	0	1
CTPS1	0.862918	0	1
CTRC	0.634818	0	1
CTSE	0.0121825	1.16118	0.348704
CTSK	0.0234778	0	1
CTSS	0.00242281	1.7034	0.232801
CTTNBP2NL	0.154982	0.513798	1
CYB561D1	0.603435	0	1
CYB5R1	0.804745	0	1
CYB5RL	0.0558491	0	1
CYP2J2	0.181027	0.596706	1
CYP4A11	0.548629	0	1
CYP4A22	0.789505	0	1
CYP4B1	0.827128	0	1
CYP4X1	0.838661	0	1
CYP4Z1	0.786289	0	1
CYR61	0.859241	0	1
DAP3	0.324881	0	1
DARC	0.0455473	0	1
DARS2	0.468756	0	1
DBT	0.375393	0	1
DCAF6	0.0949414	0	1
DCAF8	0.65121	0	1
DCDC2B	0.12455	0	1
DCLRE1B	0.0380116	0	1
DCST1	0.0557706	0	1
DCST2	0.208147	0	1
DDAH1	0.20821	0	1
DDI2	0.0903154	0	1
DDOST	0.0881628	0	1
DDR2	0.665191	0	1
DDX20	0.00027676	0	1
DDX59	0.764536	0	1
DEDD	0.871965	0	1
DEGS1	0.791161	0	1
DENND1B	0.498746	0	1
DENND2C	0.132065	0.719843	0.472304
DENND2D	0.0792548	0	1
DENND4B	0.283496	0	1
DEPDC1	0.133028	0	1
DESI2	0.179171	0.586414	1
DFFA	0.436685	0.215106	1
DFFB	0.873585	0	1
DHCR24	0.674171	0	1
DHDDS	0.00108631	0	1
DHRS3	0.182174	0	1
DHX9	0.896034	0	1
DIEXF	0.0411587	0	1
DIO1	0.27344	0	1
DIRAS3	0.0461761	1.22076	0.332752
DISC1	0.176449	0	1
DISP1	0.348381	0	1
DLEU2L	0.6283	0	1
DLGAP3	0.696707	0	1
DMAP1	0.00898847	1.44578	0.274732
DMBX1	0.833697	0	1
DMRTA2	0.0124105	0	1
DMRTB1	0.851261	0	1
DNAJB4	0.667157	0	1
DNAJC11	0.00756758	1.11934	0.359429
DNAJC16	0.0963542	0	1
DNAJC6	0.0518412	0	1
DNAJC8	0.727973	0	1
DNALI1	0.730855	0	1
DNASE2B	0.0948564	0	1
DNTTIP2	0.86238	0	1
DOCK7	0.484733	0	1
DPH2	0.192354	0	1
DPH5	0.401197	0	1
DPM3	0.295458	0	1
DPT	0.730446	0	1
DR1	0.173391	0	1
DRAM2	0.389263	0	1
DRAXIN	0.830932	0	1
DSTYK	0.0143819	0	1
DTL	0.0309784	0.499516	1
DUSP10	0.257977	0	1
DUSP12	0.867453	0	1
DUSP23	0.551091	0	1
DUSP27	0.797546	0	1
DVL1	0.000712315	1.67674	0.237569
DYRK3	0.393742	0	1
E2F2	0.00118649	1.85132	0.204811
EBNA1BP2	0.775442	0	1
ECE1	0.301044	0	1
ECHDC2	0.432128	0	1
ECM1	0.00439642	0	1
EDARADD	0.890174	0	1
EDEM3	0.525499	0	1
EDN2	0.302106	0	1
EFCAB14	0.586757	0	1
EFCAB2	0.564317	0	1
EFCAB7	0.0130472	1.35474	0.297391
EFHD2	0.867646	0	1
EFNA1	0.476378	0	1
EFNA3	0.515069	0	1
EFNA4	0.494894	0	1
EGLN1	0.262395	0.467312	1
EIF2B3	0.619326	0	1
EIF2D	0.795693	0	1
EIF3I	0.10616	0	1
EIF4G3	0.257392	0	1
ELAVL4	0.0266685	1.30448	0.308078
ELF3	0.035647	0	1
ELK4	0.110574	0	1
ELOVL1	0.396083	0	1
ELTD1	0.673838	0	1
EMC1	0.00218907	1.52208	0.26302
ENAH	0.210941	0	1
ENO1	0.100326	0.187272	1
ENSA	0.00963261	1.65209	0.237711
EPB41	0.101881	0	1
EPHA10	0.779925	0	1
EPHA2	0.866553	0	1
EPHA8	0.282468	0	1
EPHB2	0.507752	0	1
EPHX1	0.149193	0	1
EPHX4	0.77852	0	1
EPRS	0.628224	0	1
EPS15	0.00999429	0.954498	0.405239
EPS8L3	0.0245464	1.27044	0.317039
ERI3	0.031711	0.71717	0.472693
ERMAP	0.426642	0	1
ERO1LB	0.0124478	0	1
ERRFI1	0.699296	0	1
ESPN	0.000690368	1.70209	0.233189
ETNK2	0.0658833	0.964365	0.40051
ETV3	0.862702	0	1
ETV3L	0.127505	0.609876	1
EVA1B	0.337989	0	1
EVI5	0.0551167	0	1
EXO1	0.429496	0	1
EXO5	0.842591	0	1
EXOC8	0.25698	0	1
EXOSC10	0.251734	0	1
EXTL1	0.00171002	0.596567	1
EXTL2	0.170511	0	1
EYA3	0.2408	0	1
F11R	0.737276	0	1
F13B	0.923754	0	1
F3	0.223778	0	1
F5	0.486666	0	1
FAAH	0.426559	0	1
FABP3	0.0170038	0	1
FAIM3	0.152122	0	1
FAM102B	0.391367	0	1
FAM110D	5.3318e-06	3.17526	0.0579545
FAM129A	0.378056	0	1
FAM131C	0.0938307	0	1
FAM132A	0.922891	0	1
FAM151A	0.630933	0	1
FAM159A	0.173861	0	1
FAM163A	0.715411	0	1
FAM167B	0.251044	0.429554	1
FAM177B	0.517931	0	1
FAM183A	0.819117	0	1
FAM189B	0.154547	0	1
FAM19A3	0.918307	0	1
FAM20B	0.884719	0	1
FAM212B	0.00180208	1.87207	0.200697
FAM213B	0.657763	0	1
FAM229A	0.22424	0	1
FAM231B	0.40605	0	1
FAM43B	0.0685207	0	1
FAM46B	0.35936	0	1
FAM46C	0.00243413	1.12659	0.357288
FAM63A	0.00412931	1.33815	0.301437
FAM69A	0.030248	0	1
FAM71A	0.872169	0	1
FAM72A	0.228069	0	1
FAM72B	0.826621	0	1
FAM73A	0.430656	0	1
FAM76A	0.0199306	0.829664	0.435329
FAM78B	0.442708	0	1
FAM89A	0.834536	0	1
FASLG	0.152514	0	1
FBLIM1	0.0746897	0	1
FBXO2	0.535395	0	1
FBXO28	0.697196	0	1
FBXO42	0.456205	0.221503	1
FBXO44	0.624519	0	1
FBXO6	0.683051	0	1
FCAMR	0.316149	0	1
FCER1A	0.0212847	0.89722	0.417371
FCER1G	0.804807	0	1
FCGR1A	0.889376	0	1
FCGR1B	0.824458	0	1
FCGR2A	0.759651	0	1
FCGR2B	0.515398	0	1
FCGR3A	0.344617	0	1
FCGR3B	0.360176	0	1
FCN3	0.158608	0.726036	0.470855
FCRL1	0.800919	0	1
FCRL2	0.849361	0	1
FCRL3	0.72172	0	1
FCRL4	0.633721	0	1
FCRL5	0.239265	0	1
FCRL6	0.00426727	0	1
FCRLA	0.891665	0	1
FCRLB	0.868095	0	1
FDPS	0.103661	0	1
FGGY	0.700101	0	1
FGR	0.255225	0	1
FH	0.493542	0	1
FHAD1	0.883886	0	1
FHL3	0.915463	0	1
FLAD1	0.376035	0.375373	1
FLG	0.830239	0	1
FLG2	0.811539	0	1
FLVCR1	0.00742396	1.75889	0.225192
FMN2	0.550448	0	1
FMO1	0.902767	0	1
FMO2	0.81842	0	1
FMO3	0.35051	0	1
FMO4	0.0745159	0	1
FMO5	0.0833046	0	1
FMO6P	0.589489	0	1
FMOD	0.183125	0	1
FNBP1L	0.581202	0	1
FNDC5	0.0222891	0	1
FNDC7	0.493914	0	1
FOXD2	0.886577	0	1
FOXD3	0.862721	0	1
FOXE3	0.925892	0	1
FOXJ3	0.260854	0	1
FOXO6	0.765109	0	1
FPGT	0.0161991	1.33297	0.301769
FPGT-TNNI3K	0.00166919	0	1
FRRS1	0.182417	0	1
FUBP1	0.797013	0	1
FUCA1	0.453432	0	1
G0S2	0.0426054	0	1
GABPB2	0.0284147	0	1
GABRD	0.922852	0	1
GADD45A	0.713499	0	1
GALE	0.25848	0.352344	1
GALNT2	0.119725	0	1
GATAD2B	0.204147	0	1
GBA	0.11067	0	1
GBP1	0.124107	0.792139	0.447987
GBP2	0.195617	0.5123	1
GBP3	0.705498	0	1
GBP4	0.107549	0.774072	0.452927
GBP5	0.0999508	0.682481	0.480794
GBP6	0.0815724	0.432633	1
GBP7	0.87592	0	1
GCLM	0.893339	0	1
GCSAML	0.888474	0	1
GDAP2	0.00300902	0.821827	0.438233
GFI1	0.0270776	0	1
GGPS1	0.370506	0	1
GIPC2	0.712045	0	1
GJA4	0.0979829	0	1
GJA5	0.776402	0	1
GJA8	0.789814	0	1
GJA9	8.62319e-05	1.81497	0.212278
GJB3	0.0825131	0	1
GJB4	0.23008	0	1
GJB5	0.778653	0	1
GJC2	0.0738834	0	1
GLIS1	0.827649	0	1
GLMN	0.165424	0	1
GLRX2	0.4333	0.298583	1
GLTPD1	0.864664	0	1
GLUL	0.509762	0	1
GMEB1	0.00273409	1.56937	0.252791
GNAI3	0.514778	0	1
GNAT2	0.0361636	1.3346	0.301437
GNB1	0.285964	0.428953	1
GNG12	0.0541429	0.838123	0.433319
GNG4	0.203469	0	1
GNG5	0.0769127	0	1
GNL2	0.560307	0	1
GNPAT	0.660856	0	1
GOLPH3L	0.00388757	0	1
GOLT1A	0.0578734	1.14381	0.353467
GON4L	0.140203	0	1
GORAB	0.807445	0	1
GPA33	0.703899	0	1
GPATCH2	0.544821	0	1
GPATCH3	0.0245954	0.901946	0.415809
GPATCH4	0.290061	0	1
GPBP1L1	0.690294	0	1
GPN2	0.184222	0	1
GPR137B	0.794029	0	1
GPR153	0.492833	0	1
GPR157	0.0943126	0	1
GPR161	0.300962	0	1
GPR25	0.0890535	0	1
GPR3	0.862624	0	1
GPR37L1	0.0301502	0	1
GPR52	0.00504273	1.39826	0.283181
GPR61	0.277905	0	1
GPR88	0.553207	0	1
GPR89A	0.161097	0.57765	1
GPR89B	0.137437	0	1
GPSM2	0.281583	0	1
GPX7	0.800366	0	1
GREM2	0.690421	0	1
GRHL3	0.679513	0	1
GRIK3	0.754491	0	1
GSTM1	0.0797131	0.734725	0.466998
GSTM2	0.0239108	1.20491	0.33797
GSTM3	0.0910235	0.722661	0.472021
GSTM4	0.884027	0	1
GSTM5	0.0983229	0.754522	0.459859
GTF2B	0.100821	0.867449	0.4247
GUCA2A	0.406771	0	1
GUCA2B	0.281781	0	1
GUK1	0.063377	0.410835	1
H3F3A	0.0695343	0.579552	1
H6PD	0.0947104	0	1
HAO2	0.0744466	0	1
HAPLN2	0.129932	0	1
HAX1	0.0954257	0	1
HCN3	0.0628195	0	1
HCRTR1	0.00839148	0	1
HDAC1	0.533097	0	1
HDGF	0.0989771	0.633139	1
HEATR1	0.0421155	0	1
HECTD3	0.481206	0	1
HENMT1	0.0962366	0	1
HES2	0.304053	0.379316	1
HES3	0.157985	0	1
HES4	0.0961977	0	1
HES5	0.20612	0.595661	1
HEYL	0.000935979	0.977983	0.397919
HFE2	0.262195	0	1
HFM1	0.894436	0	1
HHAT	0.295808	0	1
HHIPL2	0.572331	0	1
HHLA3	0.0676109	0	1
HIAT1	0.0418648	1.12958	0.356135
HIPK1	0.137331	0	1
HIST2H2AA3	0.026472	0	1
HIST2H2AA4	0.0260722	0	1
HIST2H2AB	0.0167126	0	1
HIST2H2AC	0.0430204	0	1
HIST2H2BE	0.0258585	0.865714	0.4247
HIST2H2BF	0.00389088	2.06938	0.169545
HIST2H3A	0.478511	0	1
HIST2H3C	0.00881507	1.83274	0.209365
HIST2H3D	0.0444276	0	1
HIST2H4A	0.0141089	1.2328	0.33142
HIST2H4B	0.574059	0	1
HIST3H2A	0.0218849	0.768541	0.454791
HIST3H2BB	0.0161902	0	1
HIST3H3	0.00530787	1.34215	0.301437
HLX	0.632982	0	1
HMCN1	0.564107	0	1
HMGB4	0.132589	0.814406	0.439412
HMGCL	0.421025	0	1
HMGCS2	0.786909	0	1
HMGN2	0.000673895	1.39865	0.283181
HNRNPCL1	0.0509365	0	1
HNRNPR	0.00102554	1.10798	0.360934
HNRNPU	0.831223	0	1
HOOK1	0.250453	0.464908	1
HORMAD1	0.0133772	0	1
HP1BP3	0.536939	0	1
HPCA	0.0182125	1.06361	0.37593
HPCAL4	0.00120444	1.41015	0.281116
HPDL	0.82346	0	1
HRNR	0.60764	0	1
HS2ST1	0.812005	0	1
HSD11B1	0.0750055	0	1
HSD17B7	0.799514	0	1
HSD3B1	0.812716	0	1
HSD3B2	0.0215755	1.50898	0.266595
HSPA6	0.595886	0	1
HSPB11	0.369744	0	1
HSPB7	0.00682101	1.42934	0.276381
HSPG2	0.00757052	0.578315	1
HTR1D	0.358921	0	1
HTR6	0.0786067	0	1
HYI	0.00532365	1.81289	0.212278
IARS2	0.0315731	0	1
IBA57	0.015362	0.940628	0.408776
IBA57-AS1	0.0956687	0.919724	0.413244
ICMT	0.250281	0	1
ID3	0.0192538	0.956543	0.404752
IER5	0.197578	0	1
IFFO2	0.0725393	0	1
IFI16	0.00299437	2.4126	0.117726
IFI44	0.8816	0	1
IFI44L	0.900758	0	1
IFI6	0.161234	0	1
IFNLR1	0.578003	0	1
IGFN1	0.814685	0	1
IGSF21	0.171926	0	1
IGSF3	0.0183773	0	1
IGSF8	0.442265	0.125525	1
IGSF9	0.166421	0	1
IKBKE	0.117133	0.331077	1
IL10	0.828739	0	1
IL12RB2	0.06499	0.768486	0.454791
IL19	0.835074	0	1
IL20	0.51733	0	1
IL22RA1	0.332745	0.360334	1
IL23R	0.0354534	0	1
IL24	0.710162	0	1
IL6R	0.0733809	0	1
ILDR2	0.713089	0	1
ILF2	0.502092	0	1
INADL	0.000674872	2.46106	0.115825
INPP5B	0.909258	0	1
INSL5	0.0751982	0.841406	0.433319
INSRR	0.0761988	0.784341	0.450081
INTS3	0.0678915	0.579923	1
INTS7	0.0173425	0	1
IPO13	0.0307709	0.818969	0.439074
IPO9	0.00214564	1.74277	0.226567
IPP	0.839874	0	1
IQCC	0.174942	0	1
IQGAP3	0.105901	0.677124	0.481261
IRF2BP2	0.501252	0	1
IRF6	0.0908904	0	1
ISG15	0.0459274	0	1
ISG20L2	0.281286	0	1
ITGA10	0.859953	0	1
ITGB3BP	0.773948	0	1
ITLN1	0.876487	0	1
ITLN2	0.2873	0	1
ITPKB	0.510191	0	1
IVL	0.344347	0	1
IVNS1ABP	0.767156	0	1
JAK1	0.449665	0	1
JMJD4	0.00217313	1.02991	0.381247
JTB	0.517427	0	1
JUN	0.771362	0	1
KANK4	0.022642	0	1
KCNA10	0.186939	0	1
KCNA2	0.004085	0	1
KCNA3	0.0866055	0	1
KCNAB2	0.154854	0	1
KCNC4	0.830159	0	1
KCND3	0.0010443	0	1
KCNH1	0.116664	0	1
KCNJ10	0.368863	0	1
KCNJ9	0.415907	0	1
KCNK1	0.634107	0	1
KCNK2	0.567521	0	1
KCNN3	0.109596	0	1
KCNQ4	0.922232	0	1
KCNT2	0.589927	0	1
KCTD3	0.181371	0	1
KDM1A	0.00406592	2.20268	0.147872
KDM4A	0.00226384	1.59892	0.243659
KDM5B	0.783302	0	1
KHDRBS1	0.032727	0	1
KIAA0040	0.838067	0	1
KIAA0319L	0.216549	0	1
KIAA0754	7.68259e-06	1.86106	0.202773
KIAA0907	0.57713	0	1
KIAA1107	0.728452	0	1
KIAA1324	0.375238	0	1
KIAA1522	0.0168922	0.968092	0.4
KIAA1614	0.103439	0.532303	1
KIAA2013	0.578448	0	1
KIF14	0.266872	0	1
KIF17	0.108551	0	1
KIF1B	0.10545	0	1
KIF21B	0.131002	0	1
KIF2C	0.49839	0	1
KIFAP3	0.600205	0	1
KIRREL	0.244998	0	1
KISS1	0.614222	0	1
KLF17	0.06003	0	1
KLHDC7A	0.784278	0	1
KLHDC8A	0.0378167	0.422131	1
KLHDC9	0.47539	0.15951	1
KLHL12	0.742186	0	1
KLHL17	0.642621	0	1
KLHL20	0.0542165	0	1
KLHL21	0.00791388	0.811401	0.439582
KMO	0.463313	0	1
KNCN	0.444298	0	1
KPNA6	0.117312	0	1
KPRP	0.757235	0	1
KRTCAP2	0.0927311	0	1
KTI12	0.843449	0	1
L1TD1	0.0549658	0	1
LACTBL1	0.404508	0	1
LAD1	0.595369	0	1
LAMB3	0.0421569	0	1
LAMC1	0.841302	0	1
LAMC2	0.774617	0	1
LAMTOR2	0.399797	0	1
LAMTOR5	0.913614	0	1
LAPTM5	0.0919333	0	1
LAX1	0.0684258	0	1
LBR	0.184366	0	1
LCE1A	0.737588	0	1
LCE1B	0.0275542	1.06907	0.374194
LCE1C	0.0656483	0.949846	0.4063
LCE1D	0.533986	0	1
LCE1E	0.894414	0	1
LCE1F	0.939219	0	1
LCE2A	0.345609	0	1
LCE2B	0.288504	0	1
LCE2C	0.688298	0	1
LCE2D	0.707369	0	1
LCE3A	0.4904	0	1
LCE3B	0.250917	0.118987	1
LCE3D	0.548705	0	1
LCE3E	0.914853	0	1
LCE4A	0.939704	0	1
LCE5A	0.864491	0	1
LCE6A	0.714642	0	1
LCK	0.579242	0	1
LDLRAD1	0.136587	0	1
LDLRAD2	0.0199366	0.753902	0.459859
LDLRAP1	0.74542	0	1
LEFTY1	0.543055	0	1
LEFTY2	0.389824	0	1
LELP1	0.710088	0	1
LEMD1	0.262303	0	1
LENEP	0.734174	0	1
LEPR	0.0759309	0	1
LEPRE1	0.581831	0	1
LEPROT	0.160054	0.282554	1
LGALS8	0.0573357	0	1
LGR6	0.298902	0	1
LHX4	0.773043	0	1
LHX8	0.277622	0	1
LHX9	0.835585	0	1
LIN28A	8.24926e-05	2.24966	0.137222
LIN9	0.143165	0	1
LINGO4	0.15459	0	1
LIX1L	0.787153	0	1
LMNA	0.0732503	0	1
LMO4	0.0212034	1.56255	0.253534
LMOD1	0.00331824	0.488046	1
LMX1A	0.0113312	0.829654	0.435329
LOR	0.46752	0	1
LPAR3	0.0905493	0	1
LPGAT1	0.000522836	2.24711	0.137222
LRIF1	0.709895	0	1
LRIG2	0.713992	0	1
LRP8	0.860023	0	1
LRRC38	0.00326996	2.43747	0.115825
LRRC39	0.65736	0	1
LRRC40	0.880817	0	1
LRRC41	0.173034	0	1
LRRC42	0.756103	0	1
LRRC47	0.788914	0	1
LRRC52	0.694153	0	1
LRRC53	0.0908773	0.675682	0.481317
LRRC71	0.863411	0	1
LRRC8B	0.0863333	0.944559	0.407849
LRRC8C	0.0786372	0	1
LRRC8D	0.484921	0	1
LRRIQ3	0.844082	0	1
LRRN2	0.00678148	1.1169	0.359429
LSM10	0.521961	0	1
LURAP1	0.309849	0	1
LUZP1	0.254049	0	1
LY9	0.831373	0	1
LYPD8	0.176991	0	1
LYPLA2	0.381855	0	1
LYPLAL1	0.238891	0.528912	1
LYSMD1	0.0270375	0	1
LYST	0.488022	0	1
LZIC	0.118448	0.347055	1
MAB21L3	0.46418	0	1
MACF1	7.21463e-05	1.27512	0.315528
MAD2L2	0.847291	0	1
MAEL	0.491797	0.0929122	1
MAGI3	0.11823	0	1
MAGOH	0.711673	0	1
MAN1A2	0.0057557	0	1
MAN1C1	0.606888	0	1
MANEAL	0.845382	0	1
MAP10	0.819212	0	1
MAP1LC3C	0.0138235	0	1
MAP3K6	0.50433	0	1
MAP7D1	0.782843	0	1
MAPKAPK2	0.211808	0	1
MARC1	0.433169	0	1
MARC2	0.421534	0	1
MARCKSL1	0.0156747	0.263106	1
MARK1	0.0847034	0	1
MASP2	0.230171	0	1
MAST2	0.879932	0	1
MATN1	0.0339688	0.698859	0.476176
MCL1	0.00518546	0	1
MCOLN2	0.257233	0	1
MCOLN3	0.779414	0	1
MDM4	0.0104726	0	1
MDS2	0.536924	0	1
MEAF6	0.558483	0	1
MECR	0.281434	0	1
MED18	0.0776449	0	1
MED8	0.00966269	0.786795	0.450081
MEF2D	0.24317	0	1
MEGF6	0.868468	0	1
METTL11B	0.87459	0	1
METTL13	0.000373083	1.68249	0.236212
METTL18	0.829681	0	1
MEX3A	0.341839	0	1
MFAP2	0.777122	0	1
MFN2	0.357971	0	1
MFSD2A	0.0170602	1.5026	0.268737
MFSD4	0.213266	0	1
MGST3	0.506489	0	1
MIA3	0.302244	0	1
MIB2	0.00065152	1.43406	0.276381
MIER1	0.127605	0.677083	0.481261
MIIP	0.518348	0	1
MINOS1	0.100339	0	1
MINOS1-NBL1	0.942605	0	1
MIXL1	0.0837268	0	1
MKNK1	0.0338402	0.745151	0.464936
MLLT11	0.147947	0	1
MMACHC	0.72843	0	1
MMEL1	0.704632	0	1
MMP23B	0.00127076	0	1
MNDA	0.0029894	2.36164	0.122152
MOB3C	0.521479	0	1
MORN1	0.0406497	0	1
MOV10	0.80377	0	1
MPC2	0.184291	0.569239	1
MPL	0.0915425	0	1
MPZ	0.697655	0	1
MPZL1	0.749448	0	1
MR1	0.191008	0	1
MROH7	0.827186	0	1
MROH7-TTC4	0.720942	0	1
MROH9	0.830508	0	1
MRPL20	0.724453	0	1
MRPL24	0.319135	0	1
MRPL37	0.152141	0	1
MRPL55	0.564212	0	1
MRPL9	0.0370854	0	1
MRPS14	0.0454339	0	1
MRPS15	0.88392	0	1
MRPS21	0.00111623	0.87936	0.421286
MRTO4	0.033316	0	1
MSH4	0.746921	0	1
MSTO1	0.205795	0	1
MT1HL1	0.0388903	0	1
MTF1	0.247981	0	1
MTF2	0.362868	0	1
MTFR1L	0.00159783	0	1
MTHFR	0.665851	0	1
MTMR11	0.0377128	1.067	0.375131
MTOR	0.0489321	0.164032	1
MTR	0.729965	0	1
MTRNR2L11	0.349595	0	1
MTX1	0.0890699	0	1
MUC1	0.126665	0	1
MUL1	0.229782	0	1
MUTYH	0.676967	0.0924943	1
MXRA8	0.422804	0	1
MYBPH	0.801644	0	1
MYBPHL	0.0670537	1.03794	0.380157
MYCBP	1.15292e-05	2.14793	0.154568
MYCL	0.785766	0	1
MYOC	0.00273526	0	1
MYOG	0.213897	0	1
MYOM3	0.819484	0	1
MYSM1	0.200861	0	1
NADK	0.00016208	1.65899	0.237711
NASP	0.645773	0	1
NAV1	0.00957652	1.18541	0.343845
NBL1	0.175079	0.54457	1
NBPF10	0.286784	0	1
NBPF15	0.333951	0	1
NBPF3	0.0874276	0	1
NBPF4	0.494415	0	1
NBPF6	0.330634	0	1
NCDN	0.0775399	0	1
NCF2	0.532311	0	1
NCMAP	0.54091	0	1
NCSTN	0.684572	0	1
NDC1	0.111274	0	1
NDUFS2	0.786309	0	1
NDUFS5	0.159266	0	1
NECAP2	0.785176	0	1
NEK2	0.188391	0	1
NEK7	0.92345	0	1
NENF	0.777728	0	1
NES	0.0537107	0.620671	1
NEXN	0.825051	0	1
NFASC	0.0519125	0.254766	1
NFYC	0.915044	0	1
NGF	0.0280807	0	1
NHLH1	0.738443	0	1
NHLH2	0.889677	0	1
NID1	0.372323	0	1
NIPAL3	0.790096	0	1
NIT1	0.837558	0	1
NKAIN1	0.427846	0	1
NLRP3	0.230666	0	1
NME7	0.679082	0	1
NMNAT1	0.131178	0	1
NMNAT2	0.619149	0.108055	1
NOC2L	0.37135	0	1
NOL9	0.00516438	1.05145	0.377994
NOS1AP	0.825196	0	1
NOTCH2	0.00125215	0	1
NOTCH2NL	0.28208	0	1
NPHP4	0.468846	0	1
NPHS2	0.414656	0	1
NPL	0.874423	0	1
NPPA	0.396121	0	1
NPPB	0.467723	0	1
NPR1	0.304139	0	1
NR0B2	0.301097	0	1
NR1I3	0.188937	0	1
NR5A2	0.16719	0	1
NRAS	0.0332649	0	1
NRD1	0.75254	0	1
NSL1	0.0693584	0.458786	1
NSUN4	0.194557	0	1
NT5C1A	0.000947281	1.34093	0.301437
NTNG1	0.0654669	0	1
NTPCR	0.845363	0	1
NTRK1	0.275864	0	1
NUAK2	0.0135558	0.767684	0.454791
NUCKS1	0.0731354	0	1
NUDC	0.149129	0	1
NUDT17	0.174202	0	1
NUF2	0.927182	0	1
NUP133	0.00348952	0	1
NUP210L	0.0322671	0	1
NVL	0.094448	0	1
OAZ3	0.0734768	0	1
OBSCN	0.00080961	2.06943	0.169545
OCLM	0.37416	0	1
ODF2L	0.0490218	0	1
OLFM3	0.0259057	0.571264	1
OLFML2B	0.162866	0	1
OLFML3	0.115889	0	1
OMA1	0.0429623	0.973488	0.398863
OPN3	0.449745	0.179584	1
OPRD1	0.029336	0	1
OPTC	0.776564	0	1
OR10J1	0.249165	0	1
OR10J3	0.0697803	0	1
OR10J5	0.584243	0	1
OR10K1	0.11992	0	1
OR10K2	0.907161	0	1
OR10R2	0.185353	0	1
OR10T2	0.906907	0	1
OR10X1	0.0771875	0.856393	0.426696
OR10Z1	0.0169876	1.04185	0.379458
OR11L1	0.833574	0	1
OR13G1	0.855695	0	1
OR14A16	0.506301	0	1
OR14A2	0.581204	0	1
OR14C36	0.863234	0	1
OR14I1	0.0992287	0.552951	1
OR14K1	0.819176	0	1
OR1C1	0.910131	0	1
OR2AJ1	0.872849	0	1
OR2AK2	0.589113	0	1
OR2B11	0.347196	0	1
OR2C3	0.230066	0	1
OR2G2	0.55165	0	1
OR2G3	0.785154	0	1
OR2G6	0.222476	0.435619	1
OR2L13	0.318337	0	1
OR2L2	0.144271	0	1
OR2L3	0.0545243	0	1
OR2L5	0.0994362	0.464733	1
OR2L8	0.578636	0.130981	1
OR2M2	0.0984553	0	1
OR2M3	0.105669	0	1
OR2M4	0.794114	0	1
OR2M5	0.214107	0	1
OR2M7	0.752608	0	1
OR2T1	0.654672	0	1
OR2T10	0.000934915	2.89788	0.0757576
OR2T11	0.0026985	0.728302	0.470289
OR2T12	0.896867	0	1
OR2T27	0.00250589	1.62679	0.239801
OR2T3	0.456395	0	1
OR2T33	0.590366	0	1
OR2T34	0.0759142	0	1
OR2T4	0.786421	0	1
OR2T5	0.0647181	0	1
OR2T6	0.690134	0	1
OR2T8	0.880522	0	1
OR2W3	0.779548	0	1
OR6F1	0.730475	0	1
OR6K2	0.260301	0	1
OR6K3	0.0475541	0	1
OR6K6	0.00871599	1.98556	0.189256
OR6N1	0.000737395	3.02424	0.0640884
OR6N2	0.00131527	2.18974	0.147917
OR6P1	0.0549642	1.16667	0.347721
OR6Y1	0.0782175	0.373712	1
ORC1	0.779247	0	1
OSBPL9	0.0587899	0.94291	0.408333
OSCP1	0.770664	0	1
OTUD3	0.784191	0	1
OTUD7B	0.0383077	0	1
OVGP1	0.00392609	0	1
OXCT2	0.000562713	1.25369	0.324679
PABPC4	1.99691e-06	0	1
PADI1	0.0771454	0.960765	0.402135
PADI2	0.41862	0.0978984	1
PADI3	0.467796	0	1
PADI4	0.0661036	0	1
PAFAH2	0.00112933	0	1
PALMD	0.158389	0	1
PANK4	0.638087	0	1
PAPPA2	0.179334	0	1
PAQR6	0.284869	0	1
PAQR7	0.320666	0	1
PARK7	0.800726	0	1
PARP1	0.178741	0	1
PARS2	0.243984	0	1
PAX7	0.172142	0	1
PBX1	0.0449703	0.502061	1
PBXIP1	0.535001	0	1
PCNXL2	0.864479	0	1
PCP4L1	0.864054	0	1
PCSK9	0.759194	0	1
PDC	0.0129874	0	1
PDE4DIP	0.546327	0.11942	1
PDIK1L	0.000258134	1.4349	0.276381
PDPN	0.0257667	1.40863	0.28144
PDZK1	0.736977	0	1
PDZK1IP1	0.414426	0	1
PEA15	0.433405	0	1
PEAR1	0.694632	0	1
PEF1	0.0109284	0	1
PER3	0.235958	0.508772	1
PEX10	0.0327004	0.917678	0.413615
PEX11B	0.472944	0	1
PEX14	0.707029	0	1
PEX19	0.453056	0	1
PFDN2	0.708004	0	1
PFKFB2	0.617746	0	1
PGBD2	0.198856	0	1
PGBD5	0.80373	0	1
PGD	0.533038	0	1
PGLYRP3	0.161833	0	1
PGLYRP4	0.279671	0	1
PGM1	0.721697	0	1
PHACTR4	0.0588569	0	1
PHC2	0.0376002	0.984354	0.396764
PHF13	0.0152024	0.459688	1
PHGDH	0.421249	0	1
PHLDA3	0.852246	0	1
PHTF1	0.0267716	0	1
PI4KB	0.132982	0	1
PIAS3	0.8318	0	1
PIFO	0.00298123	0	1
PIGC	0.0144372	0	1
PIGK	0.653613	0	1
PIGM	0.764074	0	1
PIGR	0.377604	0	1
PIGV	0.197459	0	1
PIK3C2B	0.00761817	1.64996	0.237711
PIK3CD	0.741799	0	1
PIK3R3	0.462364	0	1
PINK1	0.0249385	0	1
PIP5K1A	0.00101374	2.53051	0.112782
PITHD1	0.340985	0.320524	1
PKLR	0.0901209	0	1
PKN2	0.0986597	0.738849	0.466998
PKP1	0.295281	0	1
PLA2G2A	0.816567	0	1
PLA2G2C	0.543251	0	1
PLA2G2D	0.713518	0	1
PLA2G2E	0.537428	0	1
PLA2G2F	0.400526	0	1
PLA2G4A	0.0295625	0.617763	1
PLA2G5	0.651544	0	1
PLCH2	0.447157	0	1
PLD5	0.181805	0	1
PLEKHA6	0.525617	0	1
PLEKHG5	0.00770047	1.13019	0.356135
PLEKHM2	0.0894328	0	1
PLEKHN1	0.608107	0	1
PLEKHO1	0.0429919	0	1
PLK3	0.607115	0	1
PLOD1	0.707085	0	1
PLXNA2	0.0674545	0.471566	1
PM20D1	0.0243663	0.583872	1
PMF1	0.663763	0	1
PMF1-BGLAP	0.257837	0.430784	1
PMVK	0.579618	0	1
PODN	0.210479	0	1
POGK	0.89463	0	1
POGZ	0.00440863	1.12824	0.356444
POLR3C	0.140511	0.60765	1
POLR3GL	0.0290782	0	1
POMGNT1	0.271246	0	1
POU2F1	0.649699	0	1
POU3F1	0.932888	0	1
PPAP2B	0.518964	0	1
PPCS	0.18192	0	1
PPFIA4	0.60811	0	1
PPIE	1.15069e-05	3.29831	0.0534247
PPIH	0.511654	0	1
PPM1J	0.702373	0	1
PPOX	0.867339	0	1
PPP1R12B	0.429469	0	1
PPP1R15B	0.0126978	0	1
PPP1R8	0.131256	0.614739	1
PPP2R5A	0.165658	0	1
PPT1	0.900635	0	1
PQLC2	0.0207301	0.57467	1
PRAMEF1	0.755406	0	1
PRAMEF11	0.335619	0	1
PRAMEF12	0.37618	0	1
PRAMEF2	0.372718	0	1
PRAMEF3	0.983037	0	1
PRAMEF6	0.107144	0	1
PRCC	0.0756571	0	1
PRDM16	0.147011	0	1
PRDM2	0.00317743	1.96085	0.194769
PRDX1	0.8142	0	1
PRDX6	0.453305	0	1
PRELP	0.743957	0	1
PRG4	0.208312	0	1
PRKAA2	0.58638	0	1
PRKAB2	0.0805744	0	1
PRKACB	0.0521367	0	1
PRKCZ	0.466121	0	1
PRMT6	0.0393329	0	1
PROK1	0.592861	0	1
PROX1	2.38601e-06	4.96931	0.0175439
PRPF3	0.0074419	0	1
PRPF38A	0.794748	0	1
PRPF38B	0.207273	0	1
PRR9	0.209967	0	1
PRRC2C	0.000250056	2.08382	0.165596
PRRX1	0.0886235	0	1
PRSS38	0.000449583	1.51486	0.265652
PRUNE	0.00817731	1.86778	0.200697
PSEN2	0.196242	0	1
PSMA5	0.611776	0	1
PSMB2	0.125334	0	1
PSMB4	0.0343617	0	1
PSMD4	0.156971	0	1
PSRC1	0.258948	0	1
PTAFR	0.134752	0.565022	1
PTBP2	0.136416	0	1
PTCH2	0.881355	0	1
PTCHD2	0.81219	0	1
PTGER3	0.227846	0	1
PTGFR	0.840134	0	1
PTGFRN	0.00919707	0	1
PTGS2	0.025161	0.585779	1
PTP4A2	0.069256	0.926771	0.410465
PTPN14	0.396684	0.246779	1
PTPN22	0.0354097	0.586357	1
PTPN7	0.636234	0	1
PTPRC	0.740734	0	1
PTPRF	0.337222	0	1
PTPRU	0.522105	0	1
PUM1	0.121328	0	1
PUSL1	0.713541	0	1
PVRL4	0.888136	0	1
PYCR2	0.36537	0.20789	1
PYGO2	0.178771	0	1
PYHIN1	0.00164376	2.70528	0.0924444
QSOX1	0.832147	0	1
RAB13	0.0918295	0	1
RAB25	0.334803	0	1
RAB3B	0.275869	0	1
RAB3GAP2	0.170296	0.341566	1
RAB42	0.0187413	0.805783	0.441681
RAB4A	0.516185	0	1
RAB7L1	0.0212695	0	1
RABGGTB	0.90513	0	1
RABIF	0.705128	0	1
RAD54L	0.431037	0	1
RALGPS2	0.28915	0.404671	1
RAP1A	0.00370034	0	1
RAP1GAP	0.0126536	0	1
RASAL2	0.82344	0	1
RASSF5	0.133371	0	1
RAVER2	0.719536	0	1
RBBP4	0.0118625	1.44985	0.274732
RBBP5	0.0148229	0	1
RBM15	0.66243	0.0973374	1
RBM34	0.851959	0	1
RBM8A	0.219929	0	1
RBMXL1	0.879283	0	1
RBP7	0.345914	0	1
RC3H1	0.0778657	0	1
RCAN3	0.8475	0	1
RCC1	0.0104993	0.49209	1
RCC2	0.0923736	0	1
RCOR3	0.299531	0	1
RCSD1	0.141426	0	1
RD3	0.404709	0.222841	1
REG4	0.844115	0	1
REN	0.00934528	1.49545	0.269703
RER1	0.0365598	0	1
RERE	0.791553	0	1
RFWD2	0.0980216	0	1
RFX5	0.346952	0	1
RGL1	0.566761	0	1
RGS1	0.925609	0	1
RGS13	0.8165	0	1
RGS16	0.87325	0	1
RGS18	0.240456	0	1
RGS2	0.872568	0	1
RGS21	0.828086	0	1
RGS4	0.523709	0	1
RGS5	0.67192	0	1
RGS8	0.796671	0	1
RGSL1	0.93864	0	1
RHBDL2	0.0253029	0	1
RHBG	0.0776177	0	1
RHCE	0.388036	0.298334	1
RHD	0.750688	0	1
RHOC	0.790726	0	1
RHOU	0.00933262	0	1
RIIAD1	0.0330629	0	1
RIMKLA	0.518401	0	1
RIMS3	0.927458	0	1
RIT1	0.139351	0	1
RLF	6.03619e-05	3.59049	0.0483333
RNASEL	0.745672	0	1
RNF11	0.00166931	1.21629	0.334924
RNF115	0.559121	0	1
RNF186	0.910185	0	1
RNF187	0.0520972	0.800722	0.443259
RNF19B	0.0232916	1.11659	0.359429
RNF2	0.543472	0	1
RNF207	0.420894	0	1
RNF220	0.0162996	0.933473	0.408776
RNF223	0.0552456	0	1
RNPC3	0.294538	0	1
RNPEP	0.041256	0	1
ROR1	0.00387177	1.40247	0.282752
RORC	0.16307	0	1
RPA2	0.252892	0	1
RPAP2	0.145099	0	1
RPE65	0.716647	0	1
RPF1	0.0365028	0	1
RPL11	0.0586287	0.91013	0.414752
RPL22	0.636339	0	1
RPL5	0.0494439	0	1
RPRD2	0.00339677	1.39187	0.287818
RPS27	0.0838878	0.494233	1
RPS6KA1	0.0028791	1.45514	0.274627
RPS6KC1	0.408028	0.205686	1
RPS8	0.35804	0	1
RPTN	0.136446	0.708332	0.473887
RRAGC	0.00638971	1.24617	0.326877
RRNAD1	0.593784	0	1
RRP15	0.680106	0	1
RSBN1	0.120663	0	1
RSC1A1	0.0576048	0	1
RSG1	0.707916	0	1
RSPO1	0.30264	0	1
RTCA	0.533845	0	1
RUNX3	0.844461	0	1
RUSC1	0.123929	0	1
RWDD3	0.16718	0	1
RXFP4	0.761568	0	1
RXRG	0.104464	0.556537	1
S100A1	0.486168	0	1
S100A10	0.27047	0	1
S100A11	0.392483	0.318476	1
S100A12	0.212998	0	1
S100A13	0.154723	0.499413	1
S100A14	0.124105	0	1
S100A16	0.212256	0	1
S100A2	0.123666	0	1
S100A3	0.183124	0	1
S100A4	0.0298981	0.913784	0.414632
S100A5	0.266517	0	1
S100A6	0.182719	0	1
S100A7	0.542392	0	1
S100A7A	0.633703	0	1
S100A7L2	0.0581497	0	1
S100A8	0.187067	0	1
S100A9	0.268857	0	1
S100PBP	0.0109298	0.579204	1
S1PR1	0.240661	0	1
SAMD11	0.100145	0.887809	0.419039
SAMD13	0.105451	0	1
SARS	0.142439	0	1
SASS6	0.0920828	0.681064	0.481167
SCAMP3	0.144375	0	1
SCCPDH	0.866666	0	1
SCMH1	0.895303	0	1
SCNM1	0.0396339	0	1
SCNN1D	0.692586	0	1
SCP2	0.327687	0	1
SCYL3	0.792419	0	1
SDC3	0.196031	0	1
SDCCAG8	0.324608	0	1
SDE2	0.0748065	0	1
SDF4	0.127983	0	1
SDHB	0.521946	0	1
SDHC	0.79172	0	1
SEC16B	0.00419339	0	1
SELE	0.851541	0	1
SELENBP1	0.0083135	0	1
SELL	0.934772	0	1
SELP	0.0225432	1.57386	0.251773
SEMA4A	0.736155	0	1
SEMA6C	0.03429	0	1
SEPN1	0.809783	0	1
SERBP1	0.0898572	0	1
SERINC2	0.0272755	0	1
SERPINC1	0.026581	0.931073	0.409042
SERTAD4	0.0378177	0	1
SESN2	0.158965	0	1
SETDB1	0.00915805	0	1
SF3A3	0.825468	0	1
SF3B4	0.0220485	0	1
SFN	0.287929	0	1
SFPQ	0.320119	0	1
SFT2D2	0.318429	0.409301	1
SGIP1	0.19325	0	1
SH2D1B	0.841777	0	1
SH2D2A	0.552876	0	1
SH2D5	0.260112	0	1
SH3BGRL3	0.000893562	0	1
SH3BP5L	0.803018	0	1
SH3D21	0.4411	0	1
SH3GLB1	0.348232	0	1
SHC1	0.511611	0.21552	1
SHCBP1L	0.686482	0	1
SHE	0.120132	0	1
SHISA4	0.00302743	0.524972	1
SIKE1	0.0955721	0	1
SIPA1L2	0.808332	0	1
SKI	0.733951	0	1
SLAMF1	0.853371	0	1
SLAMF6	0.928174	0	1
SLAMF7	0.889183	0	1
SLAMF8	0.361964	0	1
SLAMF9	0.342503	0	1
SLC16A1	0.729776	0	1
SLC16A4	0.645213	0	1
SLC19A2	0.0132508	0	1
SLC1A7	0.290702	0	1
SLC22A15	0.616152	0	1
SLC25A24	0.525213	0	1
SLC25A33	0.771541	0	1
SLC25A34	0.187408	0	1
SLC25A44	0.54064	0	1
SLC26A9	0.00538894	0.549867	1
SLC27A3	0.0986542	0	1
SLC2A1	0.602558	0	1
SLC2A5	0.457455	0	1
SLC2A7	0.49868	0	1
SLC30A1	0.792021	0	1
SLC30A10	0.0638477	0	1
SLC30A2	0.000218451	0	1
SLC30A7	0.0263398	0	1
SLC35A3	0.151194	0	1
SLC35D1	0.0436266	0	1
SLC35E2	0.000888386	1.64615	0.237711
SLC35E2B	5.87823e-05	2.35381	0.124765
SLC35F3	0.740697	0	1
SLC39A1	0.344028	0	1
SLC41A1	0.0122948	0.745777	0.464701
SLC44A3	0.163623	0.521003	1
SLC44A5	0.781686	0	1
SLC45A1	0.803395	0	1
SLC45A3	0.297203	0	1
SLC50A1	0.821216	0	1
SLC5A9	0.52439	0	1
SLC6A17	0.191406	0	1
SLC6A9	0.144189	0.394294	1
SLC9A1	0.9278	0	1
SLC9C2	0.674482	0	1
SLFNL1	0.909881	0	1
SMAP2	0.920639	0	1
SMCP	0.411202	0	1
SMG5	0.337783	0	1
SMG7	0.512237	0	1
SMIM1	0.800703	0	1
SMIM12	0.0849577	0.998907	0.390598
SMPDL3B	0.105719	0	1
SMYD2	0.417813	0	1
SNAP47	0.00275486	0.923687	0.41177
SNAPIN	0.216619	0.34713	1
SNIP1	0.818721	0	1
SNRNP40	0.0686043	0	1
SNRPE	0.073086	0.925848	0.410928
SNX27	0.0720137	0	1
SNX7	0.0068113	0.789354	0.449692
SOAT1	0.831427	0	1
SORT1	0.10134	0.872894	0.423492
SOX13	0.312361	0	1
SPAG17	0.954793	0	1
SPATA17	0.249125	0.341128	1
SPATA21	0.856913	0	1
SPATA6	0.437286	0	1
SPEN	0.0402157	1.15432	0.350364
SPHAR	0.926604	0	1
SPOCD1	0.0452866	1.22982	0.33226
SPRR1A	0.240565	0	1
SPRR1B	0.234137	0.598696	1
SPRR2A	0.299658	0	1
SPRR2B	0.851186	0	1
SPRR2D	0.508111	0	1
SPRR2E	0.364536	0	1
SPRR2F	0.738193	0	1
SPRR2G	0.562302	0	1
SPRR3	0.702169	0	1
SPRR4	0.595741	0	1
SPRTN	0.314365	0	1
SPSB1	0.0463506	0.400948	1
SPTA1	0.0188158	0	1
SRGAP2	0.221506	0	1
SRM	0.219576	0	1
SRP9	0.312397	0	1
SRRM1	0.633022	0	1
SRSF10	0.732246	0	1
SRSF11	0.744224	0	1
SRSF4	0.141888	0	1
SSBP3	0.136599	0	1
SSBP3-AS1	0.40111	0	1
SSR2	0.264902	0	1
SSU72	0.07559	0.85673	0.426543
SSX2IP	0.454233	0	1
ST3GAL3	0.189347	0	1
ST6GALNAC5	0.0205272	0	1
ST7L	0.630411	0	1
STIL	0.933487	0	1
STK40	0.633405	0	1
STMN1	0.0020075	0	1
STPG1	0.125372	0.469879	1
STRIP1	0.865954	0	1
STX12	0.0997606	0	1
STX6	0.47319	0	1
STXBP3	0.487498	0	1
SUCO	0.0134208	0	1
SUSD4	0.668085	0	1
SV2A	0.024235	0.660299	0.482262
SWT1	0.320883	0	1
SYCP1	0.0163895	0	1
SYDE2	0.197946	0	1
SYF2	0.00412568	1.02222	0.383187
SYNC	0.0172143	1.21363	0.335833
SYPL2	0.128087	0	1
SYT11	0.0706916	0	1
SYT14	0.00212944	1.05975	0.376798
SYT2	0.345637	0	1
SYT6	0.217136	0	1
SYTL1	0.60803	0	1
SZRD1	0.362952	0	1
SZT2	0.328696	0	1
TACSTD2	0.105993	0	1
TADA1	0.814857	0	1
TAF12	0.0258134	0	1
TAF13	0.0642368	0	1
TAF1A	0.247057	0	1
TAF5L	0.0587189	0.458771	1
TAGLN2	0.762332	0	1
TAL1	0.282696	0	1
TARBP1	0.737607	0	1
TARDBP	0.207067	0	1
TARS2	0.0046639	0	1
TAS1R1	0.00346178	1.33664	0.301437
TAS1R2	0.0334318	0	1
TAS1R3	0.816658	0	1
TATDN3	0.846241	0	1
TBCE	0.157722	0	1
TBX15	0.0191596	0.51245	1
TBX19	0.364852	0	1
TCEA3	0.0133295	0.812818	0.439582
TCEANC2	0.199669	0	1
TCEB3	0.448554	0	1
TCHH	0.914347	0	1
TCHHL1	0.510741	0	1
TCTEX1D1	0.101395	0	1
TCTEX1D4	0.843222	0	1
TDRD10	0.269522	0	1
TDRD5	0.675306	0	1
TDRKH	0.0775579	0	1
TEDDM1	0.405902	0.276648	1
TEKT2	0.598287	0	1
TESK2	0.692953	0	1
TEX35	0.906605	0	1
TEX38	0.166578	0	1
TFAP2E	0.225692	0	1
TFB2M	0.784963	0	1
TGFB2	0.0271256	0	1
TGFBR3	0.810964	0	1
THAP3	0.00564935	1.42169	0.277516
THBS3	0.0801743	0	1
THEM4	0.378683	0	1
THEM5	0.141207	0	1
THEMIS2	0.0210429	1.42444	0.277516
THRAP3	0.404576	0	1
TIE1	0.0344565	1.33052	0.302852
TIMM17A	0.00301742	0	1
TINAGL1	0.00340954	1.27391	0.315814
TIPRL	0.651183	0	1
TLR5	0.305881	0	1
TM2D1	0.703088	0	1
TMCC2	0.0310513	0	1
TMCO1	0.453441	0	1
TMCO2	0.837934	0	1
TMCO4	0.502543	0	1
TMED5	0.643064	0	1
TMEM125	0.731183	0	1
TMEM167B	0.0448103	0	1
TMEM183A	0.760926	0	1
TMEM200B	0.203475	0	1
TMEM201	0.0421887	0	1
TMEM206	0.677156	0	1
TMEM222	0.792205	0	1
TMEM234	0.138214	0	1
TMEM240	0.683706	0	1
TMEM39B	0.0532306	0.614525	1
TMEM50A	0.0202447	0	1
TMEM51	0.903515	0	1
TMEM52	0.804045	0	1
TMEM53	0.515654	0	1
TMEM54	0.0162492	0.601011	1
TMEM56	0.121058	0.357526	1
TMEM56-RWDD3	0.150749	0	1
TMEM57	0.717563	0	1
TMEM59	0.123059	0	1
TMEM61	0.243945	0	1
TMEM63A	0.112038	0.631756	1
TMEM69	0.209781	0.476524	1
TMEM78	0.306079	0	1
TMEM79	0.643924	0	1
TMEM81	0.00831446	0	1
TMEM82	0.12171	0	1
TMEM88B	0.343003	0	1
TMEM9	0.73481	0	1
TMOD4	0.0150068	0.816553	0.439074
TNFAIP8L2	0.03749	0	1
TNFRSF14	0.0974267	0	1
TNFRSF18	0.00939868	1.82061	0.212278
TNFRSF1B	0.478377	0	1
TNFRSF25	0.014241	1.14078	0.353467
TNFRSF4	0.0282468	0	1
TNFRSF8	0.763484	0	1
TNFRSF9	0.71734	0	1
TNFSF18	0.689212	0	1
TNFSF4	0.28167	0	1
TNN	0.425216	0	1
TNNI1	0.204151	0	1
TNNI3K	0.000813359	0	1
TNNT2	0.243419	0	1
TNR	0.520051	0	1
TOE1	0.652835	0	1
TOMM20	0.506962	0	1
TOMM40L	0.723968	0	1
TOR1AIP1	0.727992	0	1
TOR1AIP2	0.865498	0	1
TOR3A	0.876309	0	1
TP53BP2	0.808845	0	1
TP73	0.793315	0	1
TPM3	0.0789721	0.737713	0.466998
TPR	0.602486	0	1
TPRG1L	0.79943	0	1
TRABD2B	0.886218	0	1
TRAF3IP3	0.0391738	0	1
TRAF5	0.811929	0	1
TRAPPC3	0.232421	0	1
TRIM11	0.185682	0.636859	1
TRIM17	0.829804	0	1
TRIM33	0.0627031	0	1
TRIM45	0.432265	0	1
TRIM46	0.278382	0	1
TRIM58	0.836846	0	1
TRIM62	0.0224794	1.54121	0.258108
TRIM63	0.000261845	0	1
TRIM67	0.4834	0.165379	1
TRIT1	0.72062	0	1
TRMT13	0.785807	0	1
TRMT1L	0.269986	0.454694	1
TRNAU1AP	0.0462798	0.223336	1
TRNP1	0.80992	0	1
TROVE2	0.880945	0	1
TSACC	0.224657	0	1
TSEN15	0.554559	0	1
TSHB	0.0188245	0	1
TSNAX	0.16009	0.50629	1
TSNAX-DISC1	0.0869648	0.31932	1
TSPAN1	0.696795	0	1
TSPAN2	0.0282642	0	1
TSSK3	0.0572382	0	1
TSTD1	0.900642	0	1
TTC13	0.861117	0	1
TTC22	0.659858	0	1
TTC24	0.0644076	0	1
TTC34	0.766186	0	1
TTC39A	0.0120109	1.09724	0.364286
TTC4	0.444081	0	1
TTF2	0.0304	0	1
TTLL10	0.480688	0	1
TTLL7	0.0107192	0	1
TUFT1	0.056066	0	1
TXLNA	0.542194	0	1
TXNDC12	0.629927	0	1
TXNIP	0.597241	0	1
TYW3	0.00768604	1.86359	0.201043
UAP1	0.7604	0	1
UBAP2L	0.054383	0.64725	0.485133
UBE2J2	0.000704286	1.70118	0.233189
UBE2Q1	0.582643	0	1
UBE2T	0.0760955	0	1
UBE2U	0.0169501	0	1
UBE4B	0.181808	0	1
UBIAD1	0.249565	0	1
UBL4B	0.634976	0	1
UBQLN4	0.819052	0	1
UBR4	0.00234833	1.4608	0.274576
UBXN10	0.510685	0	1
UBXN11	0.000341415	0.504083	1
UCHL5	0.783977	0	1
UCK2	0.449259	0	1
UFC1	0.885718	0	1
UHMK1	0.881281	0	1
UQCRH	0.222181	0.409963	1
URB2	0.0566732	0.880275	0.421043
UROD	0.846984	0	1
USF1	0.754807	0	1
USP1	0.13121	0	1
USP21	0.851046	0	1
USP24	0.526658	0	1
USP33	0.880495	0	1
USP48	0.0192052	1.30667	0.307218
UTP11L	0.700136	0	1
UTS2	0.828305	0	1
VAMP3	0.835228	0	1
VAMP4	0.0236328	0	1
VANGL1	0.445085	0.233112	1
VANGL2	0.867242	0	1
VASH2	0.236574	0.459349	1
VAV3	0.613188	0	1
VCAM1	0.297903	0	1
VHLL	0.206896	0	1
VPS13D	0.579091	0	1
VPS45	0.0178223	0.982349	0.396764
VPS72	0.0268601	0.443082	1
VSIG8	0.298737	0	1
VTCN1	0.137682	0.636889	1
VWA1	0.826472	0	1
VWA5B1	0.260447	0	1
WARS2	0.824625	0	1
WASF2	0.103004	0.856818	0.426543
WDR26	0.62327	0	1
WDR3	0.00360253	0.775697	0.452927
WDR47	0.514379	0	1
WDR63	0.273266	0	1
WDR64	0.846672	0	1
WDR65	0.607162	0	1
WDR77	0.00292797	0	1
WDR78	0.137802	0	1
WDTC1	0.451507	0	1
WLS	0.137642	0	1
WNT2B	0.798492	0	1
WNT3A	0.00155582	1.76575	0.223988
WNT4	0.490832	0	1
WNT9A	0.00198106	1.57937	0.250422
WRAP73	0.418433	0	1
XCL1	0.863765	0	1
XCL2	0.914838	0	1
XKR8	0.173879	0	1
XPR1	0.090593	0.487605	1
YARS	0.016612	0.851178	0.429763
YBX1	0.635333	0	1
YIPF1	0.25176	0	1
YOD1	0.369705	0	1
YRDC	0.742415	0	1
YTHDF2	0.0639111	0	1
YY1AP1	0.0664481	0	1
ZBED6	0.172502	0.61963	1
ZBTB17	0.0440886	0	1
ZBTB18	0.0854404	0	1
ZBTB37	0.0641637	0.994163	0.393408
ZBTB40	0.788522	0	1
ZBTB41	0.880265	0	1
ZBTB48	0.00540065	1.65455	0.237711
ZBTB7B	0.793378	0	1
ZBTB8A	0.0183744	1.29078	0.310635
ZBTB8B	0.0475189	1.02738	0.381247
ZBTB8OS	0.00790129	1.40849	0.28144
ZC3H11A	0.389168	0	1
ZC3H12A	0.763786	0	1
ZCCHC11	0.731888	0	1
ZCCHC17	0.01902	0	1
ZDHHC18	0.00553075	1.54596	0.257823
ZFP69	0.886567	0	1
ZFP69B	0.823171	0	1
ZFYVE9	0.710643	0	1
ZMPSTE24	0.848034	0	1
ZMYM1	0.183151	0	1
ZMYM4	0.266264	0	1
ZMYM6	0.08601	0.757978	0.458153
ZMYM6NB	0.381555	0.260477	1
ZMYND12	0.0158369	0.827517	0.435571
ZNF124	0.122764	0.57773	1
ZNF281	0.11565	0.551461	1
ZNF326	0.725224	0	1
ZNF362	0.0195384	0.733722	0.467356
ZNF436	6.21988e-05	3.26727	0.0550336
ZNF496	0.135312	0.647119	0.485133
ZNF593	0.000348	0.531107	1
ZNF644	0.843643	0	1
ZNF648	0.711399	0	1
ZNF669	0.179503	0.226598	1
ZNF670	0.233295	0	1
ZNF672	0.945831	0	1
ZNF678	0.00136678	0.976295	0.398029
ZNF683	0.00403185	0	1
ZNF684	0.920326	0	1
ZNF687	0.34935	0	1
ZNF691	0.158024	0	1
ZNF692	0.918091	0	1
ZNF695	0.267648	0	1
ZNF697	0.000409278	2.51691	0.114391
ZNHIT6	0.79815	0	1
ZP4	0.378473	0	1
ZRANB2	0.652116	0	1
ZSCAN20	0.471714	0	1
ZSWIM5	0.757828	0	1
ZYG11A	0.360864	0	1
ZYG11B	0.336026	0	1
ZZZ3	0.702345	0	1
AAK1	0.502776	0	1
AAMP	0.0786927	0	1
ABCA12	0.0985941	0	1
ABCB11	0.824691	0	1
ABCB6	0.677081	0	1
ABCG5	0.841086	0	1
ABCG8	0.922248	0	1
ABHD1	0.0496128	0.510017	1
ABI2	0.571323	0	1
ACADL	0.868456	0	1
ACKR3	0.580452	0	1
ACMSD	0.0112083	1.07113	0.374194
ACOXL	0.0500676	0.826792	0.435781
ACP1	0.0759059	0.294767	1
ACSL3	0.662978	0	1
ACTG2	0.888786	0	1
ACTR1B	0.862471	0	1
ACTR2	1.76057e-05	2.55806	0.11
ACTR3	0.728087	0	1
ACVR1	0.00145369	1.43649	0.276381
ACVR1C	5.34247e-05	0	1
ACVR2A	0.00262991	1.27329	0.316099
ACYP2	0.527067	0	1
ADAM17	0.157762	0	1
ADAM23	0.486653	0	1
ADCY3	0.00826959	0	1
ADD2	0.252167	0	1
ADI1	0.199098	0.591449	1
ADRA2B	0.742185	0	1
AFTPH	0.489703	0	1
AGBL5	9.09008e-05	0	1
AGFG1	0.538662	0	1
AGPS	0.780886	0	1
AGXT	0.865522	0	1
AHSA2	0.752931	0	1
ALLC	0.472606	0	1
ALMS1	0.885022	0	1
ALPI	0.0210352	0	1
ALPP	0.467187	0	1
ALPPL2	0.587839	0	1
ALS2	0.358755	0	1
ALS2CR11	0.437355	0	1
ALS2CR12	0.887974	0	1
AMER3	0.116205	0	1
AMMECR1L	0.790193	0	1
ANAPC1	0.0704925	0	1
ANKAR	0.443578	0	1
ANKMY1	0.860569	0	1
ANKRD23	0.883506	0	1
ANKRD30BL	0.570094	0	1
ANKRD36	0.826753	0	1
ANKRD36C	0.453193	0	1
ANKRD39	0.911859	0	1
ANKRD44	0.0498909	1.04277	0.379412
ANKRD53	0.151315	0	1
ANKZF1	0.125601	0.767995	0.454791
ANO7	0.317423	0	1
ANTXR1	0.462657	0	1
ANXA4	0.37796	0	1
AOX1	0.668084	0	1
AP1S3	0.891652	0	1
APLF	0.233605	0	1
APOB	0.205568	0.564277	1
AQP12A	0.517365	0.175441	1
AQP12B	0.312288	0	1
ARHGAP25	0.0316207	0	1
ARHGEF33	0.364735	0	1
ARHGEF4	0.698951	0	1
ARID5A	0.605074	0	1
ARL4C	0.131761	0	1
ARL5A	0.000230035	1.62688	0.239801
[truncated: 15,755 more rows]

## Sheet: Supplementary Table 10
Binary trait. Hypothyroidism
gene.id	GeneScan3D.orginal	W	Qvalue
A3GALT2	0.350136	0	1
AADACL3	0.00143687	1.38087	0.264808
AADACL4	0.938383	0	1
ABCA4	0.357076	0	1
ABCB10	0.140103	0	1
ABCD3	0.470699	0	1
ABL2	0.205259	0.423025	1
ACADM	0.19799	0.566533	1
ACAP3	0.0148326	0	1
ACBD3	0.203995	0	1
ACBD6	0.778989	0	1
ACOT11	0.0938201	0	1
ACOT7	0.80564	0	1
ACP6	0.236775	0.286792	1
ACTA1	0.903161	0	1
ACTL8	0.281962	0	1
ACTN2	0.596813	0	1
ACTRT2	0.00309959	1.77786	0.171574
ADAM15	0.000872701	0.697256	0.47183
ADAM30	0.10786	0.71426	0.468556
ADAMTS4	0.0498356	0	1
ADAMTSL4	0.0237822	0	1
ADAMTSL4-AS1	0.0360826	0	1
ADAR	0.0906989	0	1
ADC	0.754845	0	1
ADCK3	0.0794077	0	1
ADCY10	0.853625	0	1
ADIPOR1	0.926596	0	1
ADORA1	0.828453	0	1
ADORA3	0.551906	0	1
ADPRHL2	0.0103361	1.31834	0.2859
ADSS	0.426385	0	1
AGL	0.842097	0	1
AGMAT	0.89936	0	1
AGO1	0.0222897	1.33568	0.27668
AGO3	0.00521663	1.92334	0.142898
AGO4	0.213791	0	1
AGRN	0.0259467	0	1
AGT	0.512706	0	1
AGTRAP	0.0822826	0.945657	0.40083
AHCTF1	0.756361	0	1
AHCYL1	0.795965	0	1
AHDC1	0.00267205	1.01629	0.375936
AIDA	0.0362168	0	1
AIM1L	0.160579	0	1
AIM2	0.70169	0	1
AJAP1	0.721456	0	1
AK2	0.708828	0	1
AK4	0.000267399	2.09265	0.11552
AK5	0.0655521	0.952325	0.397289
AKIRIN1	0.429308	0	1
AKNAD1	0.0892136	0.171292	1
AKR1A1	0.0210121	0	1
AKR7A2	0.0227251	0	1
AKR7A3	0.0313613	0.538421	1
AKT3	0.779213	0	1
ALDH4A1	0.383823	0	1
ALDH9A1	0.254664	0	1
ALG14	0.166421	0.465456	1
ALG6	0.102545	0	1
ALPL	0.555375	0	1
ALX3	0.779286	0	1
AMIGO1	0.703014	0	1
AMPD1	0.275752	0	1
AMPD2	0.864503	0	1
AMY1A	0.629998	0	1
AMY1C	0.57105	0	1
AMY2A	0.598514	0	1
AMY2B	0.856578	0	1
ANGEL2	0.00453773	0	1
ANGPTL1	0.860769	0	1
ANGPTL3	0.012062	0.492873	1
ANGPTL7	0.512357	0	1
ANKRD13C	0.499108	0	1
ANKRD34A	0.364394	0	1
ANKRD35	0.238943	0	1
ANKRD45	0.0526174	0	1
ANKRD65	0.0106367	0.263606	1
ANP32E	0.012826	0	1
ANXA9	0.0025818	1.2709	0.297991
AP4B1	9.40902e-37	0	1
APCS	0.925709	0	1
APH1A	0.00635382	0.921707	0.402582
APITD1	0.32347	0	1
APITD1-CORT	0.169438	0	1
APOA1BP	0.24095	0.431763	1
APOA2	0.0852271	0.356493	1
APOBEC4	0.359833	0	1
AQP10	0.0472108	0	1
ARF1	0.729869	0	1
ARHGAP29	0.561815	0	1
ARHGAP30	0.0607021	0	1
ARHGEF10L	0.179329	0	1
ARHGEF11	3.0862e-06	3.3536	0.027972
ARHGEF16	0.0725517	0.821931	0.42693
ARHGEF19	0.0374782	0	1
ARHGEF2	0.0139215	1.39624	0.259683
ARID1A	0.543957	0	1
ARID4B	0.0163642	0	1
ARL8A	0.53315	0	1
ARNT	0.00403276	0	1
ARPC5	0.0585395	0	1
ARTN	0.879613	0	1
ARV1	0.309082	0	1
ASAP3	0.0473994	0	1
ASB17	0.153063	0	1
ASCL5	0.266803	0	1
ASH1L	0.00517912	1.19178	0.326175
ASPM	0.196078	0	1
ASTN1	0.625538	0	1
ATAD3A	0.133359	0	1
ATAD3B	0.0259062	0	1
ATAD3C	0.068923	0	1
ATF3	0.00102478	0	1
ATF6	0.158874	0	1
ATG4C	0.00729201	1.18494	0.326944
ATP13A2	0.0315453	0	1
ATP1A1	0.788415	0	1
ATP1A2	0.756311	0	1
ATP1A4	0.88694	0	1
ATP1B1	0.0313864	0.699734	0.47092
ATP2B4	0.854733	0	1
ATP5F1	0.175291	0	1
ATP6V0B	0.881265	0	1
ATP6V1G3	0.0564634	0	1
ATP8B2	0.0157882	0.979737	0.387243
ATPAF1	0.168801	0	1
ATPIF1	0.000597082	1.0875	0.352898
ATXN7L2	0.763008	0	1
AUNIP	0.0964071	0.715065	0.468137
AURKAIP1	0.0185074	0	1
AVPR1B	0.808517	0	1
AXDND1	0.545539	0	1
B3GALNT2	0.0268636	0	1
B3GALT2	0.343131	0	1
B3GALT6	0.00646489	0	1
B4GALT2	0.844321	0	1
B4GALT3	0.0740931	0.483306	1
BAI2	0.0150019	1.43872	0.248889
BARHL2	0.129647	0	1
BATF3	1.5904e-05	1.74752	0.177479
BCAN	0.629949	0	1
BCAR3	0.327863	0	1
BCAS2	5.8304e-23	17.9009	0.00135135
BCL10	0.895089	0	1
BCL2L15	2.91838e-35	11.9692	0.00135135
BCL9	0.47632	0	1
BEND5	0.886747	0	1
BEST4	0.00185629	0	1
BGLAP	0.0347276	0	1
BLZF1	0.0725673	0	1
BMP8A	0.192687	0.56102	1
BMP8B	0.468669	0.209682	1
BNIPL	0.00422799	0	1
BOLA1	0.00480525	1.23067	0.310654
BPNT1	0.0924837	0.952148	0.397289
BRDT	0.622336	0	1
BRINP2	0.460682	0	1
BRINP3	0.215845	0.238886	1
BROX	0.0499651	0	1
BSDC1	0.615129	0	1
BSND	0.711958	0	1
BTBD19	0.00307483	0.862821	0.415145
BTBD8	0.0209546	0	1
BTF3L4	0.795397	0	1
BTG2	0.902898	0	1
C1orf100	0.286062	0	1
C1orf101	0.69191	0	1
C1orf105	0.378904	0	1
C1orf106	8.50054e-05	0	1
C1orf109	0.00127191	2.20132	0.103125
C1orf110	0.184142	0	1
C1orf111	0.547717	0	1
C1orf112	0.148202	0.460555	1
C1orf115	0.457204	0	1
C1orf116	0.491428	0	1
C1orf122	0.000306158	2.27123	0.0936709
C1orf123	0.12224	0.44722	1
C1orf127	0.212997	0.353739	1
C1orf131	0.290482	0	1
C1orf134	0.00732201	1.37682	0.265972
C1orf137	0.744522	0	1
C1orf141	0.726604	0	1
C1orf143	7.82184e-05	2.18285	0.104082
C1orf145	0.604084	0	1
C1orf146	0.00468453	0	1
C1orf147	0.0797056	0	1
C1orf158	0.00226418	1.74503	0.177479
C1orf159	0.0281145	0	1
C1orf162	0.568562	0	1
C1orf167	0.313803	0	1
C1orf168	0.00151485	0	1
C1orf170	0.575691	0	1
C1orf172	0.286662	0	1
C1orf173	0.85345	0	1
C1orf174	0.718342	0	1
C1orf177	0.243897	0	1
C1orf180	0.0631503	0.608454	1
C1orf185	0.829188	0	1
C1orf186	0.739969	0	1
C1orf189	0.199363	0	1
C1orf192	0.0600316	0	1
C1orf194	0.0530653	0.997203	0.379661
C1orf195	0.0413416	0	1
C1orf198	0.59347	0	1
C1orf200	0.483439	0.182285	1
C1orf204	0.697517	0	1
C1orf21	0.919463	0	1
C1orf210	0.0642299	0	1
C1orf213	0.662429	0	1
C1orf216	0.284355	0	1
C1orf220	0.833342	0	1
C1orf222	0.669492	0	1
C1orf226	0.213575	0	1
C1orf227	0.000263082	0.500413	1
C1orf228	0.0133333	1.42995	0.250872
C1orf229	0.0999314	0	1
C1orf233	0.357596	0	1
C1orf234	0.141573	0.460257	1
C1orf27	0.225311	0	1
C1orf35	0.764821	0	1
C1orf43	0.0719317	0	1
C1orf50	0.331394	0	1
C1orf51	0.00703515	0	1
C1orf52	0.825397	0	1
C1orf53	0.042954	0.811342	0.432972
C1orf54	0.0384498	0.59495	1
C1orf56	0.00649912	0	1
C1orf61	0.00630319	0.992258	0.380797
C1orf63	0.304405	0	1
C1orf64	0.222647	0	1
C1orf65	0.129757	0.84184	0.421114
C1orf68	0.187385	0.507447	1
C1orf74	0.905667	0	1
C1orf85	0.113568	0	1
C1orf86	0.842237	0	1
C1orf87	0.163759	0.728726	0.463229
C1orf94	0.32608	0	1
C1orf95	0.0264647	0	1
C1QA	0.717361	0	1
C1QB	0.688533	0	1
C1QC	0.44457	0	1
C2CD4D	0.0271542	0.96864	0.390415
C4BPA	0.100008	0.307595	1
C4BPB	0.176735	0	1
C8A	0.2164	0.182312	1
C8B	0.00205888	0	1
CA14	0.0104806	1.35817	0.269322
CA6	0.742968	0	1
CACHD1	0.030314	0	1
CACNA1E	0.152643	0	1
CACNA1S	0.298386	0	1
CACYBP	0.153695	0.612446	0.50095
CADM3	0.859286	0	1
CALML6	0.534253	0.136713	1
CAMK1G	0.142353	0.720551	0.465848
CAMK2N1	0.227364	0.287799	1
CAMSAP2	0.000332693	0	1
CAP1	0.808656	0	1
CAPN2	0.0554914	0	1
CAPN8	0.175984	0	1
CAPN9	0.291356	0	1
CAPZA1	0.0869586	0	1
CAPZB	2.64543e-05	0	1
CASP9	0.771708	0	1
CASQ1	0.524105	0	1
CASQ2	0.760534	0	1
CASZ1	0.331665	0	1
CATSPER4	0.795183	0	1
CC2D1B	0.293417	0	1
CCBL2	0.496918	0	1
CCDC163P	0.298609	0	1
CCDC17	0.0181725	0	1
CCDC18	0.0621902	0	1
CCDC181	0.175825	0	1
CCDC19	0.694222	0	1
CCDC23	0.176793	0.576236	1
CCDC24	0.918624	0	1
CCDC27	0.85831	0	1
CCDC28B	0.209307	0	1
CCDC30	0.393011	0	1
CCNL2	0.0502083	0	1
CCSAP	0.913218	0	1
CCT3	0.141843	0.428714	1
CD101	0.227494	0	1
CD160	0.10183	0	1
CD164L2	0.852777	0	1
CD1A	0.315861	0	1
CD1B	0.409644	0	1
CD1C	0.73633	0	1
CD1D	0.0964676	0.248424	1
CD1E	0.471755	0	1
CD2	0.438397	0	1
CD244	0.0530098	0	1
CD247	0.00783422	0	1
CD34	0.0497082	0	1
CD46	0.0671946	0	1
CD48	0.00351296	1.87081	0.148977
CD52	0.742763	0	1
CD53	0.755523	0	1
CD55	0.554	0.153809	1
CD58	0.642821	0	1
CD5L	0.124584	0	1
CD84	0.315337	0	1
CDA	0.042212	0	1
CDC14A	0.614794	0	1
CDC20	0.0671027	0	1
CDC42	0.572925	0	1
CDC42BPA	0.0383562	0.722579	0.465183
CDC42SE1	0.00170816	1.56794	0.21332
CDC7	0.242763	0	1
CDC73	0.196585	0	1
CDCA8	0.000961078	2.33158	0.0845283
CDCP2	0.858414	0	1
CDK11A	0.287098	0	1
CDK11B	0.137577	0	1
CDK18	0.230098	0.512176	1
CDKN2C	0.213479	0	1
CELA2A	0.871068	0	1
CELA2B	0.945783	0	1
CELA3A	0.891332	0	1
CELA3B	0.627143	0	1
CELF3	0.0031707	1.23412	0.309345
CELSR2	0.77767	0	1
CENPF	0.0156348	0.311897	1
CENPL	0.0106443	0	1
CEP104	0.512366	0.12287	1
CEP170	0.713834	0	1
CEP350	0.163707	0	1
CEP85	0.542393	0	1
CEPT1	0.566411	0	1
CERS2	0.00321328	0.871871	0.41218
CFH	0.575677	0	1
CFHR1	0.0293699	0	1
CFHR2	0.453673	0	1
CFHR3	0.344264	0	1
CFHR4	0.442057	0	1
CFHR5	0.107728	0	1
CGN	0.0030445	1.5173	0.225838
CHD1L	0.651974	0	1
CHD5	0.651108	0	1
CHI3L1	0.815427	0	1
CHI3L2	0.0784631	0	1
CHIA	0.338022	0	1
CHIT1	0.93843	0	1
CHML	0.0210978	0	1
CHRNB2	0.0160898	0	1
CHTOP	0.0494935	1.13506	0.337387
CITED4	0.272588	0	1
CKS1B	0.261996	0	1
CLCA1	0.592601	0	1
CLCA2	0.577796	0	1
CLCA4	0.821723	0	1
CLCC1	0.0302132	0.238265	1
CLCN6	0.059947	0.873829	0.411639
CLCNKA	0.228636	0	1
CLCNKB	0.382803	0	1
CLDN19	0.395615	0	1
CLIC4	0.0222903	0	1
CLK2	0.00511529	1.81341	0.1625
CLSPN	0.513083	0	1
CLSTN1	0.0433324	0	1
CMPK1	0.464213	0	1
CNIH3	0.126214	0	1
CNIH4	0.124067	0	1
CNKSR1	0.502579	0	1
CNN3	0.889451	0	1
CNR2	0.0294117	1.24928	0.303158
CNST	0.110973	0	1
CNTN2	0.89946	0	1
COA6	0.0486794	1.16038	0.330965
COA7	0.380298	0	1
COG2	0.621243	0	1
COL11A1	0.877791	0	1
COL16A1	0.0503731	0.533938	1
COL24A1	0.598504	0	1
COL8A2	0.0286816	0.448076	1
COL9A2	0.29711	0	1
COLGALT2	0.86916	0	1
COPA	0.682827	0	1
CORT	0.294401	0	1
COX20	0.772534	0	1
CPSF3L	0.173434	0	1
CPT2	0.0809914	0	1
CR1	0.111121	0.33025	1
CR1L	0.039948	0	1
CR2	0.44822	0	1
CRABP2	0.00954972	0	1
CRB1	0.160224	0	1
CRCT1	0.452136	0	1
CREB3L4	0.309931	0	1
CREG1	0.0085646	1.1314	0.338077
CRNN	0.768824	0	1
CROCC	0.12756	0.572901	1
CRP	0.920105	0	1
CRTC2	0.205146	0	1
CRYZ	0.866573	0	1
CSDE1	0.160435	0	1
CSF1	0.0210154	0	1
CSF3R	0.507231	0	1
CSRP1	0.559589	0	1
CTBS	0.588961	0	1
CTH	0.273892	0.429798	1
CTNNBIP1	0.880382	0	1
CTPS1	0.00508905	0	1
CTRC	0.285372	0	1
CTSE	0.933969	0	1
CTSK	0.000956024	0.930428	0.402224
CTSS	0.000729848	1.93679	0.140719
CTTNBP2NL	0.313544	0	1
CYB561D1	0.778361	0	1
CYB5R1	0.877764	0	1
CYB5RL	0.782622	0	1
CYP2J2	0.00204067	0	1
CYP4A11	0.322181	0	1
CYP4A22	0.0999975	0.564707	1
CYP4B1	0.167692	0	1
CYP4X1	0.339792	0	1
CYP4Z1	0.231313	0	1
CYR61	0.76197	0	1
DAP3	0.00121756	1.85802	0.15122
DARC	0.934876	0	1
DARS2	0.0231109	0	1
DBT	0.848755	0	1
DCAF6	0.438292	0	1
DCAF8	0.595542	0	1
DCDC2B	0.247696	0	1
DCLRE1B	7.36347e-37	7.37124	0.00135135
DCST1	0.000232527	3.09918	0.0342029
DCST2	0.00216375	1.52655	0.22123
DDAH1	0.799849	0	1
DDI2	0.915948	0	1
DDOST	0.381242	0	1
DDR2	0.391457	0	1
DDX20	0.0871528	0	1
DDX59	0.00981301	0	1
DEDD	0.43056	0	1
DEGS1	0.143426	0	1
DENND1B	0.0677317	0	1
DENND2C	0.142438	0.215826	1
DENND2D	0.129001	0.750403	0.457108
DENND4B	0.150834	0	1
DEPDC1	0.0163609	1.25569	0.301741
DESI2	0.57131	0	1
DFFA	0.270017	0.395037	1
DFFB	0.633185	0	1
DHCR24	0.63255	0	1
DHDDS	0.0269623	0.632705	0.493467
DHRS3	0.159439	0	1
DHX9	0.685501	0	1
DIEXF	0.910483	0	1
DIO1	0.905545	0	1
DIRAS3	0.776043	0	1
DISC1	0.259553	0	1
DISP1	0.0525286	0	1
DLEU2L	0.063578	0	1
DLGAP3	0.0626027	0	1
DMAP1	0.0233712	0	1
DMBX1	0.345691	0	1
DMRTA2	0.141502	0	1
DMRTB1	0.322479	0	1
DNAJB4	0.0475225	0	1
DNAJC11	0.851719	0	1
DNAJC16	0.741965	0	1
DNAJC6	0.698047	0	1
DNAJC8	0.000326061	1.0359	0.369106
DNALI1	0.0852535	0	1
DNASE2B	0.390549	0	1
DNTTIP2	0.0212463	1.38573	0.262533
DOCK7	0.00712667	0.620454	0.497909
DPH2	0.0565815	0	1
DPH5	0.741234	0	1
DPM3	0.00531953	1.31682	0.2859
DPT	0.0756892	0.687192	0.475363
DR1	0.170145	0	1
DRAM2	0.644093	0	1
DRAXIN	0.315427	0	1
DSTYK	0.851836	0	1
DTL	0.370719	0	1
DUSP10	0.0895219	0	1
DUSP12	0.190468	0	1
DUSP23	0.836388	0	1
DUSP27	0.0267038	0	1
DVL1	0.0224544	0	1
DYRK3	0.426207	0	1
E2F2	0.00192287	0.701786	0.470561
EBNA1BP2	0.0547767	0.768192	0.447967
ECE1	0.014933	1.19535	0.325018
ECHDC2	0.221591	0	1
ECM1	0.00629257	0	1
EDARADD	0.00926658	0	1
EDEM3	0.00123851	0	1
EDN2	0.0664044	1.06358	0.360024
EFCAB14	0.330053	0	1
EFCAB2	0.585582	0	1
EFCAB7	0.0469329	0	1
EFHD2	0.893882	0	1
EFNA1	0.736566	0	1
EFNA3	0.0259101	0.524915	1
EFNA4	0.00550253	1.05755	0.36253
EGLN1	0.283364	0	1
EIF2B3	0.00535645	0	1
EIF2D	0.524012	0	1
EIF3I	0.0774633	0.358141	1
EIF4G3	0.0204422	0.83058	0.424633
ELAVL4	0.643181	0	1
ELF3	0.789567	0	1
ELK4	0.234138	0	1
ELOVL1	0.0464402	0	1
ELTD1	0.169417	0	1
EMC1	0.127042	0	1
ENAH	0.0176536	0	1
ENO1	9.10934e-05	0	1
ENSA	0.0465274	1.19207	0.325562
EPB41	0.74373	0	1
EPHA10	0.106054	0	1
EPHA2	0.357261	0.21521	1
EPHA8	0.323837	0	1
EPHB2	0.0190661	1.46361	0.240681
EPHX1	0.0615072	0	1
EPHX4	0.188329	0	1
EPRS	0.836938	0	1
EPS15	0.552105	0	1
EPS8L3	0.864681	0	1
ERI3	0.0788628	0	1
ERMAP	0.830514	0	1
ERO1LB	0.0288625	0	1
ERRFI1	0.0282872	0	1
ESPN	0.856563	0	1
ETNK2	0.21103	0	1
ETV3	0.701691	0	1
ETV3L	0.0605017	0.879923	0.410384
EVA1B	0.0420132	1.13698	0.337184
EVI5	0.013097	0.927438	0.402582
EXO1	0.882498	0	1
EXO5	0.0880046	0	1
EXOC8	0.470281	0	1
EXOSC10	0.589776	0	1
EXTL1	0.385732	0	1
EXTL2	0.831387	0	1
EYA3	0.00253918	0.616419	0.499859
F11R	0.0401685	0	1
F13B	0.0510759	1.07207	0.355179
F3	0.103647	0.742329	0.458971
F5	0.503408	0	1
FAAH	0.0174731	0	1
FABP3	0.684494	0	1
FAIM3	0.0776545	0.926401	0.402582
FAM102B	0.000315775	1.62446	0.202198
FAM110D	0.245357	0	1
FAM129A	0.00129488	1.37089	0.266437
FAM131C	0.180174	0	1
FAM132A	0.00332819	0	1
FAM151A	0.0304073	0	1
FAM159A	0.17141	0	1
FAM163A	0.424559	0	1
FAM167B	0.0312779	1.24263	0.306607
FAM177B	0.0358678	0	1
FAM183A	0.214184	0	1
FAM189B	0.00309336	2.30807	0.0878957
FAM19A3	0.148351	0	1
FAM20B	0.725364	0	1
FAM212B	0.0104586	0	1
FAM213B	0.000109698	1.35231	0.271332
FAM229A	0.766196	0	1
FAM231B	0.370961	0	1
FAM43B	0.767662	0	1
FAM46B	0.504415	0	1
FAM46C	0.867934	0	1
FAM63A	0.00255322	1.47565	0.239388
FAM69A	0.0511097	0	1
FAM71A	0.00222278	1.15153	0.33232
FAM72A	0.87123	0	1
FAM72B	0.101425	0.601887	1
FAM73A	0.00797398	1.86266	0.149932
FAM76A	0.759965	0	1
FAM78B	0.443454	0	1
FAM89A	0.371108	0	1
FASLG	0.672221	0	1
FBLIM1	0.287357	0	1
FBXO2	0.0782285	0.918309	0.402861
FBXO28	0.169286	0	1
FBXO42	0.0408512	0.797302	0.43675
FBXO44	0.0198532	1.34091	0.274438
FBXO6	0.177836	0	1
FCAMR	0.0927315	0	1
FCER1A	0.851549	0	1
FCER1G	0.0996599	0.461767	1
FCGR1A	0.00805873	0	1
FCGR1B	0.11339	0	1
FCGR2A	0.713812	0	1
FCGR2B	0.664326	0	1
FCGR3A	0.620238	0	1
FCGR3B	0.238704	0	1
FCN3	0.885014	0	1
FCRL1	0.0708027	0.241617	1
FCRL2	0.0409334	1.28722	0.293691
FCRL3	0.076854	0	1
FCRL4	0.691254	0	1
FCRL5	0.164101	0	1
FCRL6	0.78353	0	1
FCRLA	0.84057	0	1
FCRLB	0.915259	0	1
FDPS	0.00881917	1.68949	0.18766
FGGY	0.0951893	0	1
FGR	0.666316	0	1
FH	0.487397	0	1
FHAD1	0.79049	0	1
FHL3	0.000121019	1.52039	0.223692
FLAD1	0.00325583	0	1
FLG	0.782944	0	1
FLG2	0.78317	0	1
FLVCR1	0.00146959	0.263679	1
FMN2	0.789428	0	1
FMO1	0.0191935	0	1
FMO2	0.0659777	0	1
FMO3	0.37927	0	1
FMO4	0.0370362	0	1
FMO5	0.498125	0	1
FMO6P	0.10351	0	1
FMOD	0.920472	0	1
FNBP1L	0.300169	0	1
FNDC5	0.178593	0	1
FNDC7	0.893674	0	1
FOXD2	0.801496	0	1
FOXD3	0.879273	0	1
FOXE3	0.86748	0	1
FOXJ3	0.280737	0	1
FOXO6	0.00759146	0.776289	0.444463
FPGT	0.0443174	1.10614	0.34404
FPGT-TNNI3K	0.108267	0	1
FRRS1	0.650252	0	1
FUBP1	0.135959	0	1
FUCA1	0.00144184	1.35568	0.270558
G0S2	0.728461	0	1
GABPB2	0.00238803	0.683376	0.4768
GABRD	0.81535	0	1
GADD45A	0.487564	0.264684	1
GALE	0.000399346	0.785851	0.439663
GALNT2	0.188591	0	1
GATAD2B	0.114072	0.4646	1
GBA	0.0197022	1.34986	0.272819
GBP1	0.091277	0	1
GBP2	0.177519	0	1
GBP3	0.14944	0	1
GBP4	0.0411217	0	1
GBP5	0.298826	0	1
GBP6	0.0760896	0	1
GBP7	0.444884	0	1
GCLM	0.0499128	1.17433	0.327409
GCSAML	0.0403919	0.781936	0.441663
GDAP2	0.512179	0	1
GFI1	0.0128969	0	1
GGPS1	0.00834877	0	1
GIPC2	0.0838977	0	1
GJA4	0.16415	0	1
GJA5	0.140914	0.66941	0.480329
GJA8	0.160349	0	1
GJA9	0.220875	0	1
GJB3	0.7076	0	1
GJB4	0.243836	0.530201	1
GJB5	0.171148	0	1
GJC2	0.566365	0	1
GLIS1	0.772962	0	1
GLMN	0.0288194	0	1
GLRX2	0.315947	0	1
GLTPD1	0.0272894	0	1
GLUL	0.566254	0	1
GMEB1	0.00320619	1.55378	0.214242
GNAI3	0.746018	0	1
GNAT2	0.850643	0	1
GNB1	0.386591	0	1
GNG12	0.0926637	0.894779	0.406405
GNG4	0.852096	0	1
GNG5	0.728734	0	1
GNL2	0.0319476	0	1
GNPAT	0.532778	0	1
GOLPH3L	0.00287111	0.557154	1
GOLT1A	0.13065	0	1
GON4L	0.00782209	1.82406	0.158901
GORAB	0.795728	0	1
GPA33	0.767096	0	1
GPATCH2	0.0151848	1.05394	0.363431
GPATCH3	0.127356	0	1
GPATCH4	0.0352757	0.969423	0.389877
GPBP1L1	0.0135644	0	1
GPN2	0.225282	0	1
GPR137B	0.0153717	0	1
GPR153	0.593528	0	1
GPR157	0.00293652	1.07412	0.354988
GPR161	0.032876	0.82	0.428146
GPR25	0.000773196	0.759476	0.45212
GPR3	0.773923	0	1
GPR37L1	0.195879	0	1
GPR52	0.00562571	0.674681	0.479429
GPR61	0.0135058	0	1
GPR88	0.459969	0	1
GPR89A	0.733599	0	1
GPR89B	0.546606	0	1
GPSM2	0.0191585	0.521093	1
GPX7	0.218941	0	1
GREM2	0.72911	0	1
GRHL3	0.0574534	0.733176	0.461792
GRIK3	0.714938	0	1
GSTM1	0.905324	0	1
GSTM2	0.741232	0	1
GSTM3	0.900029	0	1
GSTM4	0.908386	0	1
GSTM5	0.89367	0	1
GTF2B	0.0849022	0	1
GUCA2A	0.0738615	0	1
GUCA2B	0.0960181	0	1
GUK1	0.307729	0	1
H3F3A	0.0936672	0	1
H6PD	0.000467412	0	1
HAO2	0.117048	0.265351	1
HAPLN2	0.0182079	1.52385	0.222376
HAX1	0.0186817	0.834361	0.423718
HCN3	0.0132052	1.61377	0.203888
HCRTR1	0.804109	0	1
HDAC1	0.0444462	0	1
HDGF	8.76083e-07	1.96152	0.1347
HEATR1	0.0300679	0	1
HECTD3	0.00493928	0	1
HENMT1	0.0117905	0	1
HES2	0.8274	0	1
HES3	0.688973	0	1
HES4	0.0838722	0	1
HES5	0.0786603	0	1
HEYL	0.714935	0	1
HFE2	0.461463	0	1
HFM1	0.131853	0	1
HHAT	0.847842	0	1
HHIPL2	0.0397169	0	1
HHLA3	0.351205	0	1
HIAT1	0.585508	0	1
HIPK1	5.45469e-37	7.37125	0.00135135
HIST2H2AA3	0.00581383	1.59212	0.209494
HIST2H2AA4	0.019811	0	1
HIST2H2AB	0.000826549	2.09068	0.11552
HIST2H2AC	0.00412334	1.42268	0.253333
HIST2H2BE	0.0034024	1.35952	0.268761
HIST2H2BF	0.000476893	0	1
HIST2H3A	0.236324	0	1
HIST2H3C	0.000533079	1.91242	0.144444
HIST2H3D	0.000214923	0	1
HIST2H4A	0.000704591	1.34648	0.273931
HIST2H4B	0.0924079	0.730997	0.46255
HIST3H2A	0.285927	0	1
HIST3H2BB	0.463665	0	1
HIST3H3	0.756048	0	1
HLX	0.103957	0	1
HMCN1	0.00581987	2.11818	0.11377
HMGB4	0.25221	0	1
HMGCL	0.00310789	1.31368	0.2859
HMGCS2	0.816087	0	1
HMGN2	0.0104352	0	1
HNRNPCL1	0.265876	0.364392	1
HNRNPR	0.818467	0	1
HNRNPU	0.842048	0	1
HOOK1	0.00456519	0	1
HORMAD1	0.000118547	2.83605	0.0442786
HP1BP3	0.0110652	0.571505	1
HPCA	0.812203	0	1
HPCAL4	0.774378	0	1
HPDL	0.0405357	0.787744	0.438413
HRNR	0.847056	0	1
HS2ST1	0.841048	0	1
HSD11B1	0.900045	0	1
HSD17B7	0.581583	0	1
HSD3B1	0.75082	0	1
HSD3B2	0.0329116	1.19425	0.325369
HSPA6	0.0955105	0	1
HSPB11	0.78968	0	1
HSPB7	0.318506	0	1
HSPG2	0.770609	0	1
HTR1D	0.285564	0	1
HTR6	0.0314028	0.513889	1
HYI	0.0165006	1.23853	0.307932
IARS2	0.0506418	1.02944	0.369488
IBA57	0.288216	0	1
IBA57-AS1	0.226374	0	1
ICMT	0.743916	0	1
ID3	0.390478	0	1
IER5	0.521602	0	1
IFFO2	0.668107	0	1
IFI16	0.442778	0	1
IFI44	0.0986191	0.691513	0.473935
IFI44L	0.0460824	0.979259	0.38779
IFI6	0.849165	0	1
IFNLR1	0.0518429	1.00516	0.377703
IGFN1	0.0249422	0.920167	0.402582
IGSF21	0.631352	0	1
IGSF3	0.271152	0	1
IGSF8	0.629794	0	1
IGSF9	0.644595	0.101513	1
IKBKE	0.0768249	0	1
IL10	0.50223	0	1
IL12RB2	0.0323383	0	1
IL19	0.180267	0	1
IL20	0.0320656	0.924512	0.402582
IL22RA1	0.252465	0	1
IL23R	0.0082287	1.98167	0.131045
IL24	0.0619084	0	1
IL6R	0.279718	0	1
ILDR2	0.854172	0	1
ILF2	0.876175	0	1
INADL	0.525391	0	1
INPP5B	0.000207898	0	1
INSL5	0.717665	0	1
INSRR	2.73664e-07	0	1
INTS3	0.793348	0	1
INTS7	0.145983	0	1
IPO13	0.831983	0.0459716	1
IPO9	0.0549805	0.986372	0.384565
IPP	0.0253437	0	1
IQCC	0.436682	0	1
IQGAP3	0.33155	0	1
IRF2BP2	0.0287565	0.870607	0.412999
IRF6	0.913165	0	1
ISG15	0.285387	0	1
ISG20L2	2.33859e-06	1.7405	0.17851
ITGA10	0.185017	0.432247	1
ITGB3BP	0.0923494	0	1
ITLN1	0.025562	0	1
ITLN2	0.0254298	1.26219	0.299847
ITPKB	0.0506489	1.10816	0.343216
IVL	0.400508	0	1
IVNS1ABP	0.00383032	0.893567	0.406405
JAK1	0.000230927	2.02466	0.121538
JMJD4	0.210559	0.548421	1
JTB	0.697012	0	1
JUN	0.105794	0.672641	0.479429
KANK4	0.88616	0	1
KCNA10	0.784737	0	1
KCNA2	0.784055	0	1
KCNA3	0.896495	0	1
KCNAB2	0.760946	0	1
KCNC4	0.90971	0	1
KCND3	0.730315	0	1
KCNH1	0.241791	0	1
KCNJ10	0.760387	0	1
KCNJ9	0.828408	0	1
KCNK1	0.0858175	0.734979	0.461087
KCNK2	0.825473	0	1
KCNN3	0.0149568	0	1
KCNQ4	0.758811	0	1
KCNT2	0.497085	0	1
KCTD3	0.0148126	0	1
KDM1A	0.426831	0	1
KDM4A	0.57451	0	1
KDM5B	0.89691	0	1
KHDRBS1	0.442956	0	1
KIAA0040	0.258228	0.468383	1
KIAA0319L	0.0567104	0	1
KIAA0754	0.151994	0.611122	0.501264
KIAA0907	3.85127e-06	1.9421	0.139394
KIAA1107	0.114348	0	1
KIAA1324	0.0123039	0.943116	0.40103
KIAA1522	0.077854	0.883977	0.408954
KIAA1614	0.0848238	0.605791	1
KIAA2013	0.115095	0	1
KIF14	0.00242852	0	1
KIF17	0.0258105	0.883783	0.408954
KIF1B	0.89144	0	1
KIF21B	0.0046843	1.1189	0.340915
KIF2C	0.00349909	0	1
KIFAP3	0.103464	0	1
KIRREL	0.243983	0	1
KISS1	0.0532194	0	1
KLF17	0.881449	0	1
KLHDC7A	0.179086	0	1
KLHDC8A	0.248573	0	1
KLHDC9	0.15371	0	1
KLHL12	0.943245	0	1
KLHL17	0.0274026	0	1
KLHL20	0.0283213	0	1
KLHL21	0.884686	0	1
KMO	0.88827	0	1
KNCN	0.119375	0	1
KPNA6	0.0694411	0	1
KPRP	0.0700605	0	1
KRTCAP2	0.0104726	1.34299	0.274333
KTI12	0.856847	0	1
L1TD1	0.86949	0	1
LACTBL1	0.113586	0	1
LAD1	0.0537163	1.03377	0.369337
LAMB3	0.875864	0	1
LAMC1	0.106767	0	1
LAMC2	0.586573	0	1
LAMTOR2	0.037716	1.08625	0.352898
LAMTOR5	0.921809	0	1
LAPTM5	0.811121	0	1
LAX1	0.0204073	0	1
LBR	0.124497	0	1
LCE1A	0.837964	0	1
LCE1B	0.871443	0	1
LCE1C	0.83225	0	1
LCE1D	0.187779	0	1
LCE1E	0.464917	0	1
LCE1F	0.0209111	0.512287	1
LCE2A	0.0222142	1.41847	0.253853
LCE2B	0.354655	0	1
LCE2C	0.158744	0	1
LCE2D	0.758821	0	1
LCE3A	0.884349	0	1
LCE3B	0.660001	0	1
LCE3D	0.824743	0	1
LCE3E	0.122492	0	1
LCE4A	0.185918	0	1
LCE5A	0.215746	0	1
LCE6A	0.91768	0	1
LCK	0.0291536	0.809927	0.432972
LDLRAD1	0.848264	0	1
LDLRAD2	0.468832	0.181904	1
LDLRAP1	0.497483	0	1
LEFTY1	0.00644753	0.82219	0.42693
LEFTY2	0.0294642	0	1
LELP1	0.660714	0	1
LEMD1	0.427761	0	1
LENEP	0.00148746	1.50202	0.231415
LEPR	0.100057	0	1
LEPRE1	0.426257	0.185648	1
LEPROT	0.084175	0	1
LGALS8	0.0143892	0.50553	1
LGR6	0.847003	0	1
LHX4	0.490114	0	1
LHX8	0.894097	0	1
LHX9	0.0507609	0.886533	0.408954
LIN28A	0.0216274	0.603903	1
LIN9	0.423385	0	1
LINGO4	0.0384594	0	1
LIX1L	0.377365	0	1
LMNA	0.602841	0	1
LMO4	0.845523	0	1
LMOD1	0.269052	0	1
LMX1A	0.910475	0	1
LOR	0.895215	0	1
LPAR3	0.848956	0	1
LPGAT1	0.0813718	0	1
LRIF1	0.870789	0	1
LRIG2	6.3231e-25	0	1
LRP8	0.0105616	0.908558	0.40399
LRRC38	0.402391	0	1
LRRC39	0.846394	0	1
LRRC40	0.358012	0	1
LRRC41	0.015827	0	1
LRRC42	0.808974	0	1
LRRC47	0.608217	0.0801115	1
LRRC52	0.880084	0	1
LRRC53	0.0950929	0.819018	0.429085
LRRC71	1.69143e-06	3.60888	0.0178862
LRRC8B	0.13883	0	1
LRRC8C	0.223045	0	1
LRRC8D	0.0480958	0.458617	1
LRRIQ3	0.0298298	0	1
LRRN2	0.743067	0	1
LSM10	0.845392	0	1
LURAP1	0.0174202	0	1
LUZP1	0.0724637	0	1
LY9	0.178715	0	1
LYPD8	0.621468	0	1
LYPLA2	0.000475524	0.91289	0.40315
LYPLAL1	0.92427	0	1
LYSMD1	0.002969	1.04335	0.36651
LYST	0.0231191	0	1
LZIC	0.790134	0	1
MAB21L3	0.02954	1.43891	0.248889
MACF1	0.316684	0	1
MAD2L2	0.222471	0	1
MAEL	0.882309	0	1
MAGI3	1.18583e-48	24.3469	0.00135135
MAGOH	0.805372	0	1
MAN1A2	0.892892	0	1
MAN1C1	0.212426	0	1
MANEAL	0.000558057	0	1
MAP10	0.106832	0.897154	0.406145
MAP1LC3C	0.903421	0	1
MAP3K6	0.895145	0	1
MAP7D1	0.24012	0	1
MAPKAPK2	0.233365	0	1
MARC1	0.0511547	1.18795	0.326944
MARC2	0.146811	0	1
MARCKSL1	0.261571	0	1
MARK1	0.663644	0	1
MASP2	0.13493	0.54128	1
MAST2	0.0179481	0	1
MATN1	0.87597	0	1
MCL1	0.00563784	1.66605	0.194266
MCOLN2	0.894593	0	1
MCOLN3	0.828968	0	1
MDM4	0.338886	0	1
MDS2	0.243748	0	1
MEAF6	0.910946	0	1
MECR	0.856288	0	1
MED18	0.0019415	1.70569	0.186541
MED8	0.0139178	1.22813	0.311648
MEF2D	0.0165333	1.35328	0.271332
MEGF6	0.0598517	0.975463	0.388758
METTL11B	0.0276344	0	1
METTL13	0.0697363	0.302571	1
METTL18	0.077739	0	1
MEX3A	7.77295e-06	4.82987	0.00324324
MFAP2	0.785303	0	1
MFN2	0.0716746	0	1
MFSD2A	0.67405	0	1
MFSD4	0.119436	0.374294	1
MGST3	0.232906	0	1
MIA3	0.0459616	0	1
MIB2	0.158916	0	1
MIER1	0.0622605	1.01007	0.37738
MIIP	0.114534	0	1
MINOS1	0.00691991	0	1
MINOS1-NBL1	0.030468	0.33046	1
MIXL1	0.751906	0	1
MKNK1	0.122456	0	1
MLLT11	0.00148188	1.04629	0.365724
MMACHC	0.0376903	0	1
MMEL1	6.07634e-05	1.59015	0.209494
MMP23B	0.929534	0	1
MNDA	0.267586	0	1
MOB3C	0.225178	0	1
MORN1	0.0261629	0	1
MOV10	0.076105	0.425328	1
MPC2	0.854995	0	1
MPL	0.0450364	0.880818	0.410384
MPZ	0.0497096	0	1
MPZL1	0.504596	0	1
MR1	0.698004	0	1
MROH7	0.122848	0	1
MROH7-TTC4	0.0695758	0.991827	0.381461
MROH9	0.0380735	0.600524	1
MRPL20	0.0307734	0	1
MRPL24	2.60133e-06	2.09525	0.11552
MRPL37	0.885018	0	1
MRPL55	0.283059	0.235012	1
MRPL9	0.00608576	1.56328	0.21332
MRPS14	0.12445	0	1
MRPS15	0.889913	0	1
MRPS21	0.0262711	0	1
MRTO4	0.0799262	0	1
MSH4	0.65788	0	1
MSTO1	0.00387398	2.18096	0.104082
MT1HL1	0.93281	0	1
MTF1	0.000119725	1.00189	0.378603
MTF2	0.138673	0	1
MTFR1L	0.142995	0	1
MTHFR	0.0459535	0	1
MTMR11	0.00367553	1.31683	0.2859
MTOR	0.803521	0	1
MTR	0.0338285	0	1
MTRNR2L11	0.812586	0	1
MTX1	0.607047	0	1
MUC1	0.0158711	1.67126	0.192857
MUL1	0.0738234	0.913117	0.40315
MUTYH	0.0116457	0	1
MXRA8	0.0075754	0	1
MYBPH	0.553659	0.0753221	1
MYBPHL	0.784915	0	1
MYCBP	0.0741843	0	1
MYCL	0.895764	0	1
MYOC	0.0400004	0.433066	1
MYOG	0.13115	0.264899	1
MYOM3	0.850567	0	1
MYSM1	0.00345579	0	1
NADK	0.320402	0	1
NASP	0.0317028	0	1
NAV1	0.845205	0	1
NBL1	4.47281e-05	0	1
NBPF10	0.701954	0	1
NBPF15	0.320175	0	1
NBPF3	0.355678	0	1
NBPF4	0.00385915	2.13859	0.109784
NBPF6	0.680198	0	1
NCDN	0.12695	0	1
NCF2	0.352856	0	1
NCMAP	0.0286476	0	1
NCSTN	0.309732	0	1
NDC1	0.746346	0	1
NDUFS2	0.0434946	0.622483	0.497232
NDUFS5	0.286079	0	1
NECAP2	0.0600014	0	1
NEK2	0.015475	0.834007	0.423718
NEK7	0.235709	0.408879	1
NENF	0.0122823	0	1
NES	0.00837844	0	1
NEXN	0.0141005	0.795008	0.43675
NFASC	0.824036	0	1
NFYC	0.227176	0	1
NGF	0.733971	0	1
NHLH1	0.19228	0	1
NHLH2	0.542756	0	1
NID1	0.066102	1.00241	0.378603
NIPAL3	0.00938052	0	1
NIT1	0.24893	0	1
NKAIN1	0.349954	0.2414	1
NLRP3	0.839942	0	1
NME7	0.214007	0	1
NMNAT1	0.663436	0	1
NMNAT2	0.232754	0	1
NOC2L	0.0383197	0	1
NOL9	0.91145	0	1
NOS1AP	0.333957	0	1
NOTCH2	0.0537634	1.08212	0.353809
NOTCH2NL	0.601645	0	1
NPHP4	0.723994	0	1
NPHS2	0.651043	0	1
NPL	0.866118	0	1
NPPA	0.616573	0	1
NPPB	0.0959165	0	1
NPR1	0.867808	0	1
NR0B2	0.474671	0.178266	1
NR1I3	0.0758306	0	1
NR5A2	0.722603	0	1
NRAS	3.24866e-23	19.1719	0.00135135
NRD1	0.487044	0	1
NSL1	0.000788121	1.27038	0.297991
NSUN4	0.0251093	0	1
NT5C1A	0.733616	0	1
NTNG1	0.0178828	1.59452	0.208751
NTPCR	0.0283558	1.0285	0.369753
NTRK1	8.26231e-08	2.7101	0.0519187
NUAK2	0.561007	0	1
NUCKS1	0.634986	0	1
NUDC	0.214493	0	1
NUDT17	0.204388	0	1
NUF2	0.406335	0	1
NUP133	0.148572	0	1
NUP210L	0.0738561	0	1
NVL	0.101183	0	1
OAZ3	0.00594551	1.51474	0.226772
OBSCN	0.492658	0	1
OCLM	0.358795	0	1
ODF2L	0.543675	0	1
OLFM3	0.639483	0	1
OLFML2B	0.478987	0.248781	1
OLFML3	1.45467e-32	10.0406	0.00135135
OMA1	0.00239547	0.868047	0.414325
OPN3	0.750943	0	1
OPRD1	0.722229	0	1
OPTC	0.712627	0	1
OR10J1	0.955294	0	1
OR10J3	0.919316	0	1
OR10J5	0.938385	0	1
OR10K1	0.864368	0	1
OR10K2	0.312925	0	1
OR10R2	0.0421614	0	1
OR10T2	0.103031	0	1
OR10X1	0.033355	0.710757	0.46933
OR10Z1	0.0995217	0.281674	1
OR11L1	0.306375	0.367579	1
OR13G1	0.185031	0	1
OR14A16	0.740199	0	1
OR14A2	0.949766	0	1
OR14C36	0.136537	0.369499	1
OR14I1	0.373051	0	1
OR14K1	0.691835	0.0455267	1
OR1C1	0.82174	0	1
OR2AJ1	0.807734	0	1
OR2AK2	0.691145	0	1
OR2B11	0.0561322	1.01743	0.375554
OR2C3	0.0172279	0.99364	0.379661
OR2G2	0.286034	0.384121	1
OR2G3	0.960628	0	1
OR2G6	0.161752	0.676518	0.47917
OR2L13	0.784537	0	1
OR2L2	0.440626	0	1
OR2L3	0.888973	0	1
OR2L5	0.942064	0	1
OR2L8	0.953076	0	1
OR2M2	0.949767	0	1
OR2M3	0.871581	0	1
OR2M4	0.548471	0	1
OR2M5	0.947355	0	1
OR2M7	0.652621	0	1
OR2T1	0.344414	0	1
OR2T10	0.681862	0	1
OR2T11	0.612737	0	1
OR2T12	0.585162	0	1
OR2T27	0.940685	0	1
OR2T3	0.817834	0	1
OR2T33	0.713242	0	1
OR2T34	0.689836	0	1
OR2T4	0.0421217	0	1
OR2T5	0.379414	0	1
OR2T6	0.102217	0.712545	0.468576
OR2T8	0.870447	0	1
OR2W3	0.731301	0	1
OR6F1	0.792029	0	1
OR6K2	0.365815	0.348566	1
OR6K3	0.202359	0	1
OR6K6	0.28601	0.252745	1
OR6N1	0.284042	0	1
OR6N2	0.313937	0	1
OR6P1	0.294831	0	1
OR6Y1	0.303911	0	1
ORC1	0.315874	0	1
OSBPL9	0.816877	0	1
OSCP1	0.791942	0	1
OTUD3	0.677708	0	1
OTUD7B	0.00645597	0	1
OVGP1	0.114551	0.530496	1
OXCT2	0.696569	0	1
PABPC4	0.431893	0	1
PADI1	0.0338928	1.00166	0.378603
PADI2	0.403683	0	1
PADI3	0.177701	0	1
PADI4	0.226241	0	1
PAFAH2	0.522604	0	1
PALMD	0.201764	0.523207	1
PANK4	0.0171553	0	1
PAPPA2	0.929245	0	1
PAQR6	0.0620015	1.03113	0.369337
PAQR7	0.0568797	0.674056	0.479429
PARK7	0.00151663	0	1
PARP1	0.61608	0	1
PARS2	0.708285	0	1
PAX7	0.147827	0	1
PBX1	0.725845	0	1
PBXIP1	0.0777933	0	1
PCNXL2	0.0807474	0	1
PCP4L1	0.0923098	0	1
PCSK9	0.0614022	0	1
PDC	0.37413	0.222929	1
PDE4DIP	0.079886	0.89721	0.406145
PDIK1L	0.786536	0	1
PDPN	0.143249	0	1
PDZK1	0.331168	0	1
PDZK1IP1	0.598946	0	1
PEA15	0.219033	0	1
PEAR1	3.25254e-06	2.06228	0.118425
PEF1	0.747386	0	1
PER3	0.000242825	0	1
PEX10	0.715185	0	1
PEX11B	0.263683	0.368192	1
PEX14	0.00602945	1.66366	0.194749
PEX19	0.259936	0	1
PFDN2	0.0412959	0.644482	0.489974
PFKFB2	0.251436	0	1
PGBD2	0.238207	0	1
PGBD5	0.826593	0	1
PGD	0.110169	0	1
PGLYRP3	0.822212	0	1
PGLYRP4	0.2659	0	1
PGM1	0.0779503	0	1
PHACTR4	0.00383404	1.16431	0.328802
PHC2	0.526506	0	1
PHF13	0.714933	0	1
PHGDH	0.08423	0	1
PHLDA3	0.476797	0	1
PHTF1	5.10978e-88	49.537	0.00135135
PI4KB	0.0227608	0	1
PIAS3	0.171515	0	1
PIFO	0.189049	0	1
PIGC	0.179756	0	1
PIGK	0.0605935	0.530203	1
PIGM	0.615665	0	1
PIGR	0.0047018	1.48171	0.237464
PIGV	0.210975	0	1
PIK3C2B	0.397075	0	1
PIK3CD	0.045468	0	1
PIK3R3	0.0190743	0	1
PINK1	0.371314	0	1
PIP5K1A	0.0207674	0	1
PITHD1	0.000583979	0.872262	0.412093
PKLR	0.00653107	1.9249	0.142653
PKN2	0.92956	0	1
PKP1	0.0230225	1.43324	0.250046
PLA2G2A	0.758951	0	1
PLA2G2C	0.840356	0	1
PLA2G2D	0.917514	0	1
PLA2G2E	0.803734	0	1
PLA2G2F	0.861434	0	1
PLA2G4A	0.271397	0	1
PLA2G5	0.893171	0	1
PLCH2	0.0226552	0	1
PLD5	0.889932	0	1
PLEKHA6	0.323541	0	1
PLEKHG5	0.79449	0	1
PLEKHM2	0.743153	0	1
PLEKHN1	0.0773096	0	1
PLEKHO1	0.0182382	1.30913	0.286521
PLK3	0.00418687	0	1
PLOD1	0.0211012	0	1
PLXNA2	0.782537	0	1
PM20D1	0.13748	0	1
PMF1	0.094975	0.939363	0.40195
PMF1-BGLAP	0.105428	0.902344	0.404836
PMVK	0.0567553	0	1
PODN	0.112014	0	1
POGK	0.696542	0	1
POGZ	0.00859826	0.652357	0.486082
POLR3C	0.144715	0	1
POLR3GL	0.485472	0	1
POMGNT1	0.0137223	0	1
POU2F1	0.0311819	0	1
POU3F1	0.00770142	0.974391	0.388758
PPAP2B	0.388265	0	1
PPCS	0.22786	0	1
PPFIA4	0.82233	0	1
PPIE	0.636445	0	1
PPIH	0.0818769	0	1
PPM1J	0.1621	0.466303	1
PPOX	0.0204998	0.911578	0.403335
PPP1R12B	0.392499	0	1
PPP1R15B	0.812646	0	1
PPP1R8	0.892225	0	1
PPP2R5A	0.0190698	1.15962	0.331191
PPT1	0.880814	0	1
PQLC2	0.0245117	0	1
PRAMEF1	0.489416	0	1
PRAMEF11	0.284766	0	1
PRAMEF12	0.0448116	1.22379	0.312238
PRAMEF2	0.823898	0	1
PRAMEF3	0.0654192	1.11186	0.342516
PRAMEF6	0.942349	0	1
PRCC	3.57318e-05	2.38124	0.0805447
PRDM16	0.610364	0	1
PRDM2	0.877042	0	1
PRDX1	0.202488	0	1
PRDX6	0.0284295	0	1
PRELP	0.58777	0.0793846	1
PRG4	0.125377	0.825489	0.426637
PRKAA2	0.23891	0	1
PRKAB2	0.0898321	0.848441	0.419629
PRKACB	0.76937	0	1
PRKCZ	0.464269	0	1
PRMT6	0.0110663	1.71383	0.184487
PROK1	0.913643	0	1
PROX1	0.241691	0.430331	1
PRPF3	0.0019958	1.34968	0.272819
PRPF38A	0.717036	0	1
PRPF38B	0.137057	0	1
PRR9	0.877443	0	1
PRRC2C	0.0299779	0.289409	1
PRRX1	0.0517854	0	1
PRSS38	0.0809836	0	1
PRUNE	0.00022595	2.11697	0.113776
PSEN2	0.0818161	0.844526	0.421114
PSMA5	0.8738	0	1
PSMB2	0.0610053	0.982953	0.38549
PSMB4	0.00149537	1.16442	0.328802
PSMD4	0.00962964	0	1
PSRC1	0.828754	0	1
PTAFR	0.00103881	1.57294	0.212487
PTBP2	0.886791	0	1
PTCH2	0.0133373	0	1
PTCHD2	0.0928712	0	1
PTGER3	0.435694	0	1
PTGFR	0.42265	0	1
PTGFRN	0.218298	0	1
PTGS2	0.742496	0	1
PTP4A2	0.0575432	0.888595	0.408464
PTPN14	0.0176176	0.399806	1
PTPN22	1.33533e-83	59.3253	0.00135135
PTPN7	0.715131	0	1
PTPRC	0.000993781	1.48946	0.235942
PTPRF	0.150066	0.642512	0.491418
PTPRU	0.00733463	1.65283	0.198422
PUM1	0.278103	0	1
PUSL1	0.0385403	0	1
PVRL4	0.120156	0	1
PYCR2	0.0279334	0	1
PYGO2	0.0057319	0	1
PYHIN1	0.166948	0	1
QSOX1	0.0358759	0	1
RAB13	0.709655	0	1
RAB25	0.449802	0.263953	1
RAB3B	0.657675	0	1
RAB3GAP2	0.102257	0.737288	0.460743
RAB42	0.395673	0	1
RAB4A	0.9071	0	1
RAB7L1	0.278204	0	1
RABGGTB	0.125581	0.647602	0.488231
RABIF	0.865712	0	1
RAD54L	0.00932751	0	1
RALGPS2	0.870485	0	1
RAP1A	0.0650711	0	1
RAP1GAP	0.271905	0	1
RASAL2	0.458757	0	1
RASSF5	0.129535	0	1
RAVER2	0.000252969	2.06361	0.118297
RBBP4	0.246265	0	1
RBBP5	0.852721	0	1
RBM15	0.9288	0	1
RBM34	0.0200714	0.804304	0.435304
RBM8A	0.835125	0	1
RBMXL1	0.517845	0	1
RBP7	0.924376	0	1
RC3H1	0.0118454	0	1
RCAN3	0.00929969	0	1
RCC1	0.0554229	0	1
RCC2	0.0913546	0	1
RCOR3	0.455345	0	1
RCSD1	0.0256473	0	1
RD3	0.0271247	0	1
REG4	0.276921	0	1
REN	0.095138	0	1
RER1	0.606375	0	1
RERE	6.62922e-05	0.941642	0.40103
RFWD2	0.490237	0	1
RFX5	0.00955785	0	1
RGL1	0.442743	0	1
RGS1	0.123166	0.230032	1
RGS13	0.0577436	0	1
RGS16	0.661524	0	1
RGS18	0.219571	0	1
RGS2	0.39986	0	1
RGS21	0.159907	0	1
RGS4	0.419481	0	1
RGS5	0.115153	0	1
RGS8	0.777623	0	1
RGSL1	0.28075	0	1
RHBDL2	0.495281	0	1
RHBG	0.13454	0	1
RHCE	0.491431	0	1
RHD	0.615864	0	1
RHOC	0.125858	0	1
RHOU	0.771813	0	1
RIIAD1	0.0112205	1.02764	0.370149
RIMKLA	0.0369888	0	1
RIMS3	0.826001	0	1
RIT1	1.12105e-05	4.44187	0.0052356
RLF	0.0187369	1.17022	0.328659
RNASEL	0.790902	0	1
RNF11	0.205564	0	1
RNF115	0.364705	0	1
RNF186	0.753377	0	1
RNF187	0.626286	0	1
RNF19B	0.440458	0	1
RNF2	0.000776088	1.91457	0.144444
RNF207	0.72193	0	1
RNF220	0.0126543	0	1
RNF223	0.0963477	0	1
RNPC3	0.654764	0	1
RNPEP	0.600971	0	1
ROR1	0.820209	0	1
RORC	0.00586558	0.639665	0.491573
RPA2	0.00509958	2.00623	0.124924
RPAP2	0.0158577	1.39354	0.260105
RPE65	0.800426	0	1
RPF1	0.403235	0.262969	1
RPL11	0.00237551	0	1
RPL22	0.293615	0	1
RPL5	0.0212436	0	1
RPRD2	0.0220132	0	1
RPS27	0.636108	0	1
RPS6KA1	0.0332224	0.547222	1
RPS6KC1	0.0013755	0	1
RPS8	0.00845247	0	1
RPTN	0.662257	0	1
RRAGC	0.0383898	0	1
RRNAD1	1.89241e-06	1.59015	0.209494
RRP15	0.0119837	0	1
RSBN1	9.51391e-85	58.8193	0.00135135
RSC1A1	0.924896	0	1
RSG1	0.0136669	0.89287	0.406498
RSPO1	0.0142955	0	1
RTCA	0.688899	0	1
RUNX3	0.0115501	0	1
RUSC1	0.00328611	1.90825	0.144444
RWDD3	0.64844	0	1
RXFP4	0.0644097	0	1
RXRG	0.707731	0	1
S100A1	0.662768	0	1
S100A10	0.742582	0	1
S100A11	0.145601	0.690142	0.473975
S100A12	0.600177	0	1
S100A13	0.849253	0	1
S100A14	0.858704	0	1
S100A16	0.894462	0	1
S100A2	0.828442	0	1
S100A3	0.83165	0	1
S100A4	0.8593	0	1
S100A5	0.671739	0	1
S100A6	0.828405	0	1
S100A7	0.279526	0	1
S100A7A	0.123906	0.803817	0.435634
S100A7L2	0.734993	0	1
S100A8	0.753853	0	1
S100A9	0.686795	0	1
S100PBP	0.0668988	0	1
S1PR1	0.129311	0	1
SAMD11	0.809317	0	1
SAMD13	0.49892	0	1
SARS	0.205726	0.582085	1
SASS6	0.70291	0	1
SCAMP3	0.00226172	2.54997	0.0637317
SCCPDH	0.663498	0	1
SCMH1	0.00758029	0.623986	0.496547
SCNM1	0.00657385	0.84777	0.419629
SCNN1D	0.0226099	0	1
SCP2	0.1043	0	1
SCYL3	0.277328	0.242457	1
SDC3	0.701289	0	1
SDCCAG8	0.810458	0	1
SDE2	0.0769708	0.864361	0.414995
SDF4	0.0150098	0	1
SDHB	0.068259	0.823058	0.426637
SDHC	0.0331874	0.962736	0.392401
SEC16B	0.90204	0	1
SELE	0.209684	0.56682	1
SELENBP1	0.00290652	0	1
SELL	0.13487	0	1
SELP	0.202087	0.592781	1
SEMA4A	0.547932	0	1
SEMA6C	0.00431544	0	1
SEPN1	0.809726	0	1
SERBP1	0.0786734	0	1
SERINC2	0.319612	0	1
SERPINC1	0.0073502	0.558856	1
SERTAD4	0.892141	0	1
SESN2	0.00181031	1.49459	0.234241
SETDB1	0.00722471	0	1
SF3A3	0.00325207	0	1
SF3B4	0.00148905	1.5663	0.21332
SFN	0.0982749	0	1
SFPQ	0.0193532	0.825562	0.426637
SFT2D2	0.205412	0	1
SGIP1	0.132031	0	1
SH2D1B	0.147836	0	1
SH2D2A	1.33812e-08	4.61604	0.00324324
SH2D5	0.00832069	1.3065	0.286795
SH3BGRL3	0.737174	0	1
SH3BP5L	0.727375	0	1
SH3D21	0.0338143	1.18157	0.327373
SH3GLB1	0.83194	0	1
SHC1	0.157329	0	1
SHCBP1L	0.151486	0	1
SHE	0.0153911	1.13244	0.338077
SHISA4	0.176374	0	1
SIKE1	5.64415e-25	0	1
SIPA1L2	0.627092	0	1
SKI	0.00273535	0	1
SLAMF1	0.0299626	0	1
SLAMF6	0.436914	0	1
SLAMF7	0.156197	0	1
SLAMF8	0.782748	0	1
SLAMF9	0.682395	0	1
SLC16A1	0.47783	0	1
SLC16A4	0.937507	0	1
SLC19A2	0.459933	0	1
SLC1A7	0.0798443	0	1
SLC22A15	0.749249	0	1
SLC25A24	1.87296e-29	26.5786	0.00135135
SLC25A33	0.0754593	0	1
SLC25A34	0.936563	0	1
SLC25A44	0.0831035	0.273356	1
SLC26A9	0.476963	0	1
SLC27A3	0.844145	0	1
SLC2A1	0.728699	0	1
SLC2A5	0.875578	0	1
SLC2A7	0.0841813	0	1
SLC30A1	0.221569	0	1
SLC30A10	0.265518	0	1
SLC30A2	0.164182	0	1
SLC30A7	0.706657	0	1
SLC35A3	0.747464	0	1
SLC35D1	0.192084	0.631738	0.493974
SLC35E2	0.120488	0	1
SLC35E2B	0.398703	0	1
SLC35F3	0.021117	1.14207	0.335677
SLC39A1	0.529209	0	1
SLC41A1	0.499626	0	1
SLC44A3	0.297496	0.385637	1
SLC44A5	0.805637	0	1
SLC45A1	0.000111083	0	1
SLC45A3	0.787946	0	1
SLC50A1	0.370949	0	1
SLC5A9	0.894372	0	1
SLC6A17	0.94992	0	1
SLC6A9	0.898577	0	1
SLC9A1	0.267232	0	1
SLC9C2	0.0327665	0	1
SLFNL1	0.0025372	0.728695	0.463229
SMAP2	0.41892	0	1
SMCP	0.572237	0	1
SMG5	0.115632	0.598186	1
SMG7	0.376943	0	1
SMIM1	0.500493	0	1
SMIM12	0.347976	0	1
SMPDL3B	0.670038	0	1
SMYD2	0.0330789	1.16437	0.328802
SNAP47	0.199775	0.445495	1
SNAPIN	0.859834	0	1
SNIP1	0.00221535	1.73314	0.179444
SNRNP40	0.0939103	0	1
SNRPE	0.00888534	1.14582	0.334252
SNX27	0.00393267	1.14895	0.333465
SNX7	0.302789	0.409461	1
SOAT1	0.0359165	1.3709	0.266437
SORT1	0.605428	0	1
SOX13	0.150806	0	1
SPAG17	0.950056	0	1
SPATA17	0.0902783	0	1
SPATA21	0.338485	0	1
SPATA6	0.263675	0	1
SPEN	0.304256	0	1
SPHAR	0.81983	0	1
SPOCD1	0.0114304	1.22458	0.311971
SPRR1A	0.385532	0	1
SPRR1B	0.710463	0	1
SPRR2A	0.85953	0	1
SPRR2B	0.622252	0	1
SPRR2D	0.857104	0	1
SPRR2E	0.879889	0	1
SPRR2F	0.873132	0	1
SPRR2G	0.87944	0	1
SPRR3	0.885078	0	1
SPRR4	0.696154	0	1
SPRTN	0.0573293	0	1
SPSB1	0.252677	0	1
SPTA1	0.718585	0	1
SRGAP2	0.247228	0.313802	1
SRM	0.337228	0	1
SRP9	0.694983	0	1
SRRM1	0.0125401	0	1
SRSF10	0.713043	0	1
SRSF11	0.391787	0.163958	1
SRSF4	0.83376	0	1
SSBP3	0.597754	0	1
SSBP3-AS1	0.662584	0	1
SSR2	9.21054e-06	4.52984	0.00324324
SSU72	0.139132	0	1
SSX2IP	0.789724	0	1
ST3GAL3	0.838716	0	1
ST6GALNAC5	0.0705477	1.02479	0.371494
ST7L	0.0273419	0	1
STIL	0.461347	0	1
STK40	0.0180923	0.7058	0.470369
STMN1	0.218972	0.331414	1
STPG1	0.00735732	0	1
STRIP1	0.884363	0	1
STX12	0.0779364	0.663842	0.482856
STX6	0.280966	0	1
STXBP3	0.0222744	1.10138	0.347309
SUCO	0.364851	0	1
SUSD4	0.0516264	1.17102	0.328659
SV2A	0.000795086	1.67819	0.190278
SWT1	0.00915724	1.82667	0.158901
SYCP1	0.221296	0	1
SYDE2	0.784551	0	1
SYF2	0.0402545	0	1
SYNC	0.0492341	0.74762	0.458541
SYPL2	0.701759	0	1
SYT11	0.570241	0	1
SYT14	0.871974	0	1
SYT2	0.830629	0	1
SYT6	3.09167e-10	3.66103	0.0168776
SYTL1	0.764223	0	1
SZRD1	0.0712743	0.254489	1
SZT2	0.0427198	1.09123	0.351519
TACSTD2	0.000808567	0	1
TADA1	0.8049	0	1
TAF12	0.14519	0	1
TAF13	0.0180491	0.763837	0.451282
TAF1A	0.0330381	0.800254	0.436161
TAF5L	0.0349296	0	1
TAGLN2	0.705107	0	1
TAL1	0.77498	0	1
TARBP1	0.0364486	0	1
TARDBP	0.171983	0	1
TARS2	0.0281824	0.510814	1
TAS1R1	0.898146	0	1
TAS1R2	0.0434638	0.744274	0.458971
TAS1R3	0.0262029	0	1
TATDN3	0.000289374	0	1
TBCE	0.0137331	0	1
TBX15	0.0248714	0.599228	1
TBX19	0.596943	0	1
TCEA3	0.239216	0	1
TCEANC2	0.769717	0	1
TCEB3	0.0022697	0	1
TCHH	0.87954	0	1
TCHHL1	0.795142	0	1
TCTEX1D1	0.74432	0	1
TCTEX1D4	0.00516492	1.22201	0.312238
TDRD10	0.24676	0	1
TDRD5	0.530423	0	1
TDRKH	0.011434	1.36029	0.268761
TEDDM1	0.595166	0	1
TEKT2	0.0281978	0	1
TESK2	0.0187368	0	1
TEX35	0.860346	0	1
TEX38	0.354904	0	1
TFAP2E	0.0376771	1.21437	0.314594
TFB2M	0.249527	0	1
TGFB2	0.000118106	1.15099	0.332629
TGFBR3	0.0542555	0	1
THAP3	0.825554	0	1
THBS3	0.00851465	1.7261	0.180144
THEM4	0.538419	0.0694271	1
THEM5	0.0150346	0.821637	0.42693
THEMIS2	0.0445332	0	1
THRAP3	0.0288412	1.29493	0.29101
TIE1	0.0608045	0.926528	0.402582
TIMM17A	0.120095	0.561114	1
TINAGL1	0.106845	0.555982	1
TIPRL	0.853424	0	1
TLR5	0.258133	0	1
TM2D1	0.211264	0	1
TMCC2	0.830091	0	1
TMCO1	0.441141	0	1
TMCO2	0.849486	0	1
TMCO4	0.0935853	0	1
TMED5	0.332237	0	1
TMEM125	0.0242999	1.44304	0.248134
TMEM167B	0.0183319	1.32906	0.279305
TMEM183A	0.933931	0	1
TMEM200B	0.00335335	1.56014	0.21332
TMEM201	0.252409	0	1
TMEM206	0.0122006	0.901341	0.404836
TMEM222	0.732297	0	1
TMEM234	0.582298	0	1
TMEM240	0.407851	0	1
TMEM39B	0.495305	0	1
TMEM50A	0.0163883	0	1
TMEM51	0.829978	0	1
TMEM52	0.5433	0	1
TMEM53	0.0206777	0	1
TMEM54	0.586087	0	1
TMEM56	0.492945	0	1
TMEM56-RWDD3	0.218201	0.267518	1
TMEM57	0.51329	0	1
TMEM59	0.288371	0	1
TMEM61	0.754998	0	1
TMEM63A	0.157383	0	1
TMEM69	0.00938373	0	1
TMEM78	0.859409	0	1
TMEM79	0.292756	0.431961	1
TMEM81	0.755746	0	1
TMEM82	0.925641	0	1
TMEM88B	0.0370514	0.372251	1
TMEM9	0.024391	0.387732	1
TMOD4	0.029937	0	1
TNFAIP8L2	0.00242116	0.497254	1
TNFRSF14	7.49805e-05	1.94605	0.138841
TNFRSF18	0.00341905	0	1
TNFRSF1B	9.17903e-05	1.77858	0.171574
TNFRSF25	0.70604	0	1
TNFRSF4	0.0013572	0.578221	1
TNFRSF8	0.0443703	0	1
TNFRSF9	0.00892943	1.31132	0.286084
TNFSF18	0.0324819	0.797297	0.43675
TNFSF4	0.0360809	0	1
TNN	0.19029	0	1
TNNI1	0.688891	0	1
TNNI3K	0.0602616	0	1
TNNT2	0.881675	0	1
TNR	0.46434	0	1
TOE1	0.0150844	0	1
TOMM20	0.0123882	0	1
TOMM40L	0.0625772	0.677848	0.47917
TOR1AIP1	0.03828	0	1
TOR1AIP2	0.0321056	0.658269	0.484265
TOR3A	0.369537	0.2077	1
TP53BP2	0.0799794	0.326702	1
TP73	0.137763	0	1
TPM3	0.0962372	0	1
TPR	0.342084	0	1
TPRG1L	0.499554	0	1
TRABD2B	0.882967	0	1
TRAF3IP3	0.915064	0	1
TRAF5	0.380687	0	1
TRAPPC3	0.399015	0	1
TRIM11	0.626882	0	1
TRIM17	0.644695	0	1
TRIM33	1.15167e-32	4.51871	0.0052356
TRIM45	0.445263	0	1
TRIM46	0.0434048	1.11388	0.341793
TRIM58	0.934982	0	1
TRIM62	0.450779	0	1
TRIM63	0.328783	0	1
TRIM67	0.157785	0	1
TRIT1	0.848008	0	1
TRMT13	0.599952	0	1
TRMT1L	0.00735952	1.95664	0.136245
TRNAU1AP	0.0103082	1.63582	0.2
TRNP1	0.712786	0	1
TROVE2	0.129554	0.673481	0.479429
TSACC	6.04495e-06	4.82347	0.00324324
TSEN15	0.752524	0	1
TSHB	0.106503	0	1
TSNAX	0.550186	0	1
TSNAX-DISC1	0.642592	0	1
TSPAN1	0.0409514	0	1
TSPAN2	0.638204	0	1
TSSK3	0.0725034	0.859314	0.415996
TSTD1	0.106821	0	1
TTC13	0.336725	0	1
TTC22	0.511767	0	1
TTC24	0.840386	0	1
TTC34	0.000357159	1.12069	0.340637
TTC39A	0.0892602	0.732279	0.462063
TTC4	0.832118	0	1
TTF2	0.753119	0	1
TTLL10	0.0200821	0	1
TTLL7	0.284255	0	1
TUFT1	0.00423827	1.14351	0.334987
TXLNA	0.109205	0.449241	1
TXNDC12	0.809498	0	1
TXNIP	0.239275	0	1
TYW3	0.505945	0	1
UAP1	0.846748	0	1
UBAP2L	0.0236853	0	1
UBE2J2	0.00760032	0	1
UBE2Q1	0.00714396	0	1
UBE2T	0.852474	0	1
UBE2U	0.646069	0	1
UBE4B	0.875204	0	1
UBIAD1	0.175893	0.452764	1
UBL4B	0.891978	0	1
UBQLN4	0.0332677	1.34887	0.272819
UBR4	0.0549239	0	1
UBXN10	0.920336	0	1
UBXN11	0.417212	0	1
UCHL5	0.159087	0	1
UCK2	0.800278	0	1
UFC1	0.157112	0	1
UHMK1	0.164589	0	1
UQCRH	0.0156363	0	1
URB2	0.894446	0	1
UROD	0.0061872	0	1
USF1	0.0735272	0	1
USP1	0.0622615	0.882543	0.409699
USP21	0.0186364	1.13267	0.338077
USP24	0.0334771	0.809538	0.432972
USP33	0.0294739	1.25861	0.300986
USP48	0.60679	0	1
UTP11L	0.275123	0	1
UTS2	0.000194787	1.6782	0.190278
VAMP3	0.264794	0	1
VAMP4	0.115582	0.276139	1
VANGL1	0.715351	0	1
VANGL2	0.070202	0.433672	1
VASH2	0.00144592	0	1
VAV3	9.58448e-25	5.90991	0.00135135
VCAM1	0.29142	0	1
VHLL	0.401263	0	1
VPS13D	0.00126642	0	1
VPS45	0.00499357	0.508405	1
VPS72	0.0293777	0	1
VSIG8	0.471676	0	1
VTCN1	0.7301	0	1
VWA1	0.0872328	0	1
VWA5B1	0.815265	0	1
WARS2	0.00933098	1.27482	0.297991
WASF2	0.00584845	1.39484	0.259683
WDR26	0.343614	0	1
WDR3	0.601106	0	1
WDR47	0.00937034	0.804274	0.435304
WDR63	0.853911	0	1
WDR64	0.864483	0	1
WDR65	0.0336147	0	1
WDR77	0.132078	0	1
WDR78	0.876295	0	1
WDTC1	0.754274	0	1
WLS	0.752264	0	1
WNT2B	0.135722	0.508326	1
WNT3A	0.356576	0	1
WNT4	0.310633	0	1
WNT9A	0.170553	0.551989	1
WRAP73	0.795205	0	1
XCL1	0.0973489	0	1
XCL2	0.0214815	1.11102	0.342516
XKR8	0.677614	0	1
XPR1	0.104294	0.791127	0.438338
YARS	0.120145	0	1
YBX1	0.249344	0	1
YIPF1	0.860815	0	1
YOD1	0.649333	0	1
YRDC	0.000523091	2.05498	0.119003
YTHDF2	0.383887	0.273984	1
YY1AP1	0.45266	0	1
ZBED6	0.0543095	0.970949	0.389547
ZBTB17	0.539536	0	1
ZBTB18	0.758673	0	1
ZBTB37	0.00528294	0.683952	0.4768
ZBTB40	0.728544	0	1
ZBTB41	0.0859264	0.809844	0.432972
ZBTB48	0.854771	0	1
ZBTB7B	0.00133887	0.921038	0.402582
ZBTB8A	0.269598	0	1
ZBTB8B	0.099312	0.57277	1
ZBTB8OS	0.329739	0	1
ZC3H11A	0.0182321	0	1
ZC3H12A	0.00111094	2.57476	0.0620253
ZCCHC11	0.327134	0	1
ZCCHC17	0.648629	0	1
ZDHHC18	0.31207	0	1
ZFP69	0.770805	0	1
ZFP69B	0.711419	0	1
ZFYVE9	0.306837	0.266819	1
ZMPSTE24	0.781528	0	1
ZMYM1	0.0397278	1.1596	0.331191
ZMYM4	0.0173059	0	1
ZMYM6	0.0209726	1.53678	0.217871
ZMYM6NB	0.105489	0	1
ZMYND12	0.161092	0	1
ZNF124	0.268211	0.305689	1
ZNF281	0.00346985	1.3887	0.261821
ZNF326	0.0979168	0.386129	1
ZNF362	0.332138	0	1
ZNF436	0.107864	0	1
ZNF496	0.730263	0	1
ZNF593	0.379354	0	1
ZNF644	0.0292503	0	1
ZNF648	0.0856138	0.621489	0.497232
ZNF669	0.619906	0	1
ZNF670	0.21528	0	1
ZNF672	0.281074	0	1
ZNF678	0.0297436	1.16086	0.330651
ZNF683	0.0803523	0	1
ZNF684	0.58233	0	1
ZNF687	0.0369334	0	1
ZNF691	0.574807	0	1
ZNF692	0.544241	0	1
ZNF695	0.340824	0	1
ZNF697	0.0497338	0.55726	1
ZNHIT6	0.451379	0	1
ZP4	0.332913	0	1
ZRANB2	0.210659	0.326835	1
ZSCAN20	0.771986	0	1
ZSWIM5	0.0186866	0	1
ZYG11A	0.23646	0	1
ZYG11B	0.116692	0	1
ZZZ3	0.0267687	0.879777	0.410384
AAK1	0.039184	0.752131	0.456092
AAMP	0.615364	0	1
ABCA12	0.644013	0	1
ABCB11	0.521052	0	1
ABCB6	0.803359	0	1
ABCG5	0.222998	0	1
ABCG8	0.438273	0	1
ABHD1	0.0689759	0.941611	0.40103
ABI2	0.0435971	0.610797	0.501264
ACADL	0.805255	0	1
ACKR3	0.138007	0	1
ACMSD	0.771952	0	1
ACOXL	0.475237	0	1
ACP1	0.0534414	0	1
ACSL3	0.780312	0	1
ACTG2	0.364165	0	1
ACTR1B	0.031237	0	1
ACTR2	0.0569898	0	1
ACTR3	0.534543	0	1
ACVR1	0.0224708	0.758692	0.452406
ACVR1C	0.895525	0	1
ACVR2A	0.760985	0	1
ACYP2	0.782537	0	1
ADAM17	0.471259	0	1
ADAM23	0.120105	0	1
ADCY3	0.043171	0.613311	0.50081
ADD2	0.426048	0	1
ADI1	0.926731	0	1
ADRA2B	0.895903	0	1
AFTPH	0.677883	0	1
AGBL5	0.0410231	1.15616	0.331915
AGFG1	0.681876	0	1
AGPS	0.0268246	0	1
AGXT	0.0388005	0	1
AHSA2	0.000612374	1.30048	0.288038
ALLC	0.141128	0	1
ALMS1	0.243528	0	1
ALPI	0.787497	0	1
ALPP	0.273743	0	1
ALPPL2	0.605162	0	1
ALS2	0.465711	0	1
ALS2CR11	0.733999	0	1
ALS2CR12	0.709541	0	1
AMER3	0.0135747	1.8018	0.166838
AMMECR1L	0.000257304	0.706322	0.470369
ANAPC1	0.0683295	0.982995	0.38549
ANKAR	0.00360357	0	1
ANKMY1	0.536193	0	1
ANKRD23	0.761666	0	1
ANKRD30BL	0.62461	0	1
ANKRD36	0.0530451	0	1
ANKRD36C	0.798831	0	1
ANKRD39	0.732137	0	1
ANKRD44	0.23086	0	1
ANKRD53	0.564387	0	1
ANKZF1	0.895074	0	1
ANO7	0.0049302	0.0650329	1
ANTXR1	0.0263639	0.483263	1
ANXA4	0.128347	0	1
AOX1	0.250261	0	1
AP1S3	0.290916	0.332246	1
APLF	0.699116	0	1
APOB	0.672023	0	1
AQP12A	0.911886	0	1
AQP12B	0.750001	0	1
ARHGAP25	0.41997	0	1
ARHGEF33	0.00455975	0	1
ARHGEF4	0.0344426	0.726611	0.464086
ARID5A	0.855515	0	1
ARL4C	0.45874	0	1
ARL5A	0.398089	0	1
[truncated: 15,755 more rows]

## Sheet: Supplementary Table 11
Binary trait. Hyperlipidemia
gene.id	GeneScan3D.orginal	W	Qvalue
A3GALT2	0.0826268	0	1
AADACL3	0.148616	0	1
AADACL4	0.927084	0	1
ABCA4	0.849495	0	1
ABCB10	0.429669	0	1
ABCD3	0.859689	0	1
ABL2	0.00681081	0	1
ACADM	0.174694	0.338293	1
ACAP3	0.486427	0	1
ACBD3	0.254134	0	1
ACBD6	0.33357	0	1
ACOT11	0.508586	0.193485	1
ACOT7	0.296266	0	1
ACP6	0.87019	0	1
ACTA1	0.597998	0	1
ACTL8	0.614715	0	1
ACTN2	0.571213	0	1
ACTRT2	0.382338	0	1
ADAM15	0.407068	0	1
ADAM30	0.819323	0	1
ADAMTS4	0.0141191	0	1
ADAMTSL4	0.0324203	0.935177	0.431629
ADAMTSL4-AS1	0.0108557	1.43867	0.285358
ADAR	0.541543	0	1
ADC	0.655334	0	1
ADCK3	0.469649	0	1
ADCY10	0.155276	0.650018	0.495262
ADIPOR1	0.492804	0	1
ADORA1	0.0169266	1.08138	0.396111
ADORA3	0.000190881	0	1
ADPRHL2	0.0142562	1.58521	0.245658
ADSS	0.819482	0	1
AGL	0.813561	0	1
AGMAT	0.237315	0	1
AGO1	0.0205968	0	1
AGO3	0.17059	0	1
AGO4	0.204896	0	1
AGRN	0.308639	0	1
AGT	0.268917	0.412057	1
AGTRAP	0.00494016	0	1
AHCTF1	0.787564	0	1
AHCYL1	0.00388885	0	1
AHDC1	4.47646e-05	3.51326	0.0363636
AIDA	0.00227203	0	1
AIM1L	7.35758e-05	0	1
AIM2	0.787543	0	1
AJAP1	0.0559968	1.1153	0.385085
AK2	0.328358	0	1
AK4	0.240302	0	1
AK5	0.00495115	1.53049	0.264244
AKIRIN1	0.0752748	0	1
AKNAD1	1.80583e-21	0	1
AKR1A1	0.197926	0	1
AKR7A2	0.775872	0	1
AKR7A3	0.757818	0	1
AKT3	0.731468	0	1
ALDH4A1	0.025382	0	1
ALDH9A1	0.732848	0	1
ALG14	0.923096	0	1
ALG6	0.480624	0	1
ALPL	0.793855	0	1
ALX3	0.157313	0	1
AMIGO1	2.57284e-21	14.6756	0.00188679
AMPD1	0.467677	0	1
AMPD2	2.82785e-07	2.8282	0.0532374
AMY1A	0.706119	0	1
AMY1C	0.164182	0	1
AMY2A	0.323621	0	1
AMY2B	0.711544	0	1
ANGEL2	0.843661	0	1
ANGPTL1	0.0168508	0	1
ANGPTL3	1.33577e-09	0	1
ANGPTL7	0.296315	0.307545	1
ANKRD13C	0.288021	0	1
ANKRD34A	0.847882	0	1
ANKRD35	0.572291	0	1
ANKRD45	0.709803	0	1
ANKRD65	0.175579	0.626546	1
ANP32E	0.126559	0.743386	0.473583
ANXA9	0.661367	0	1
AP4B1	0.00530014	0	1
APCS	0.57935	0	1
APH1A	0.305646	0	1
APITD1	0.657576	0	1
APITD1-CORT	0.554193	0	1
APOA1BP	0.48817	0	1
APOA2	0.0116451	0.854833	0.458955
APOBEC4	0.0828022	0.671208	0.49179
AQP10	0.0719601	0.915397	0.442089
ARF1	0.92083	0	1
ARHGAP29	0.901582	0	1
ARHGAP30	0.0300045	0.491164	1
ARHGEF10L	0.447309	0.150663	1
ARHGEF11	0.0567851	1.02922	0.406393
ARHGEF16	0.801382	0	1
ARHGEF19	0.0469743	0	1
ARHGEF2	0.549226	0	1
ARID1A	3.41423e-05	0	1
ARID4B	0.0125043	1.71322	0.220175
ARL8A	0.000105026	2.16534	0.136993
ARNT	0.0152735	1.18968	0.364291
ARPC5	0.092596	0	1
ARTN	0.190537	0	1
ARV1	0.334044	0.263964	1
ASAP3	0.790556	0	1
ASB17	0.170321	0.20556	1
ASCL5	0.204454	0	1
ASH1L	0.368391	0	1
ASPM	0.398502	0	1
ASTN1	0.546354	0	1
ATAD3A	0.500172	0	1
ATAD3B	0.476023	0	1
ATAD3C	0.65025	0	1
ATF3	0.870352	0	1
ATF6	0.00598148	0.821194	0.463439
ATG4C	5.98008e-08	3.95744	0.0154639
ATP13A2	0.570341	0	1
ATP1A1	0.43949	0	1
ATP1A2	0.25313	0	1
ATP1A4	0.476821	0	1
ATP1B1	0.0130357	0	1
ATP2B4	0.0629109	0	1
ATP5F1	0.000318591	0	1
ATP6V0B	0.0501128	0.71317	0.478894
ATP6V1G3	0.100023	0.735832	0.473583
ATP8B2	0.132974	0.705691	0.480707
ATPAF1	0.186178	0	1
ATPIF1	0.091032	0	1
ATXN7L2	2.12539e-21	14.6752	0.00188679
AUNIP	0.155428	0	1
AURKAIP1	0.0703994	0.741937	0.473583
AVPR1B	0.642337	0	1
AXDND1	0.00943355	1.63675	0.234392
B3GALNT2	0.0114813	0.937256	0.431517
B3GALT2	0.130158	0.319564	1
B3GALT6	0.585776	0	1
B4GALT2	0.11368	0.698012	0.481985
B4GALT3	0.0440267	0.593933	1
BAI2	0.61892	0	1
BARHL2	0.650733	0	1
BATF3	0.633091	0	1
BCAN	0.682806	0	1
BCAR3	0.755036	0	1
BCAS2	0.372623	0	1
BCL10	0.302173	0	1
BCL2L15	0.00273518	0	1
BCL9	0.909239	0	1
BEND5	0.739026	0	1
BEST4	0.0682118	0	1
BGLAP	0.110524	0.738919	0.473583
BLZF1	0.0593237	0	1
BMP8A	0.848097	0	1
BMP8B	0.0449886	0.86237	0.457869
BNIPL	0.0159934	1.10836	0.387475
BOLA1	0.113209	0.836631	0.461517
BPNT1	0.0632135	0.952745	0.426101
BRDT	0.294676	0	1
BRINP2	0.529683	0	1
BRINP3	0.523476	0	1
BROX	0.00355262	0	1
BSDC1	0.76867	0	1
BSND	0.0687183	0	1
BTBD19	0.0354889	0.646647	0.495409
BTBD8	0.092152	0	1
BTF3L4	0.906201	0	1
BTG2	0.732893	0	1
C1orf100	0.714707	0	1
C1orf101	0.240006	0.413806	1
C1orf105	0.256834	0	1
C1orf106	0.628331	0	1
C1orf109	0.43885	0	1
C1orf110	0.105439	0.742999	0.473583
C1orf111	0.317428	0	1
C1orf112	0.324508	0	1
C1orf115	0.0378178	1.29978	0.323934
C1orf116	0.573793	0	1
C1orf122	0.18612	0	1
C1orf123	0.0843857	0.632063	0.502291
C1orf127	0.648409	0	1
C1orf131	0.834691	0	1
C1orf134	0.667171	0	1
C1orf137	0.205571	0.228469	1
C1orf141	0.684972	0	1
C1orf143	0.262265	0.446609	1
C1orf145	0.609992	0	1
C1orf146	0.206482	0	1
C1orf147	0.392119	0	1
C1orf158	0.139172	0	1
C1orf159	0.455809	0	1
C1orf162	0.000503442	0	1
C1orf167	0.00157463	1.05555	0.400125
C1orf168	0.408836	0	1
C1orf170	0.0466887	0	1
C1orf172	2.04231e-07	3.1368	0.0421941
C1orf173	0.00143099	2.26272	0.123158
C1orf174	0.792688	0	1
C1orf177	0.0334592	0	1
C1orf180	0.263288	0	1
C1orf185	0.690646	0	1
C1orf186	0.546266	0	1
C1orf189	0.202092	0	1
C1orf192	0.177279	0	1
C1orf194	1.71554e-20	0	1
C1orf195	0.808032	0	1
C1orf198	0.776456	0	1
C1orf200	0.729833	0	1
C1orf204	0.0457581	0	1
C1orf21	0.0877234	0.858952	0.458337
C1orf210	0.733758	0	1
C1orf213	0.847209	0	1
C1orf216	0.750145	0	1
C1orf220	0.0264048	0	1
C1orf222	0.656537	0	1
C1orf226	0.857713	0	1
C1orf227	0.28611	0	1
C1orf228	0.241247	0	1
C1orf229	0.0550759	0	1
C1orf233	0.200498	0.520677	1
C1orf234	0.145079	0	1
C1orf27	0.892174	0	1
C1orf35	0.764594	0	1
C1orf43	0.246946	0.450478	1
C1orf50	0.0203556	0	1
C1orf51	0.909254	0	1
C1orf52	0.355168	0	1
C1orf53	0.3443	0	1
C1orf54	0.0797504	0	1
C1orf56	0.0316193	1.34786	0.311421
C1orf61	0.676126	0	1
C1orf63	0.0244039	0	1
C1orf64	0.876774	0	1
C1orf65	0.433932	0	1
C1orf68	0.881753	0	1
C1orf74	0.0182325	0	1
C1orf85	0.0285003	1.41949	0.291423
C1orf86	0.0185696	0.442781	1
C1orf87	0.908014	0	1
C1orf94	0.0911629	0.89754	0.446735
C1orf95	0.615862	0	1
C1QA	0.732568	0	1
C1QB	0.680722	0	1
C1QC	0.895435	0	1
C2CD4D	0.0129364	0.839536	0.461517
C4BPA	0.287768	0	1
C4BPB	0.691089	0	1
C8A	0.696162	0	1
C8B	0.8306	0	1
CA14	0.32553	0.404349	1
CA6	0.867175	0	1
CACHD1	0.0825119	0	1
CACNA1E	0.16084	0	1
CACNA1S	0.102016	0.843514	0.460609
CACYBP	0.701005	0	1
CADM3	0.539865	0	1
CALML6	0.441019	0.266217	1
CAMK1G	0.0543723	0	1
CAMK2N1	0.350978	0	1
CAMSAP2	0.601133	0	1
CAP1	0.769328	0	1
CAPN2	0.82624	0	1
CAPN8	0.133443	0	1
CAPN9	0.69896	0	1
CAPZA1	0.62036	0	1
CAPZB	0.729371	0	1
CASP9	0.772276	0	1
CASQ1	0.476088	0	1
CASQ2	0.0692708	0.840813	0.461356
CASZ1	0.106326	0.798506	0.464908
CATSPER4	0.000285921	1.45648	0.278858
CC2D1B	0.863002	0	1
CCBL2	0.458914	0	1
CCDC163P	0.0861438	0	1
CCDC17	0.0700377	0.351285	1
CCDC18	0.470189	0	1
CCDC181	0.00736014	0.908743	0.444456
CCDC19	0.404239	0	1
CCDC23	0.29749	0	1
CCDC24	0.0241877	0.693808	0.483207
CCDC27	0.878879	0	1
CCDC28B	0.783077	0	1
CCDC30	0.0244099	0	1
CCNL2	0.240592	0	1
CCSAP	0.858427	0	1
CCT3	0.735474	0	1
CD101	0.337899	0.24525	1
CD160	0.605712	0	1
CD164L2	0.000723883	1.34567	0.312015
CD1A	0.85367	0	1
CD1B	0.462324	0	1
CD1C	0.931159	0	1
CD1D	0.917575	0	1
CD1E	0.664323	0	1
CD2	0.168438	0.547931	1
CD244	0.0268584	0	1
CD247	0.629052	0	1
CD34	0.376708	0	1
CD46	0.530228	0	1
CD48	0.0568434	0	1
CD52	0.00091527	1.40044	0.298035
CD53	0.783509	0	1
CD55	0.310696	0	1
CD58	0.644166	0	1
CD5L	0.0123111	1.51787	0.267977
CD84	0.0945365	0.942993	0.428433
CDA	0.85622	0	1
CDC14A	0.862727	0	1
CDC20	0.197315	0	1
CDC42	0.631863	0	1
CDC42BPA	0.848957	0	1
CDC42SE1	0.0859727	0.538422	1
CDC7	0.529093	0	1
CDC73	0.37352	0	1
CDCA8	0.808075	0	1
CDCP2	0.0780969	1.00124	0.413729
CDK11A	0.386378	0	1
CDK11B	0.0104566	1.33212	0.314519
CDK18	0.0114541	0	1
CDKN2C	0.933704	0	1
CELA2A	0.80943	0	1
CELA2B	0.579973	0	1
CELA3A	0.099862	0	1
CELA3B	0.0498557	0.965218	0.422112
CELF3	0.00588621	1.43022	0.28782
CELSR2	3.47022e-59	27.9281	0.00188679
CENPF	0.341376	0	1
CENPL	0.265006	0	1
CEP104	0.654986	0	1
CEP170	0.695291	0	1
CEP350	0.895964	0	1
CEP85	0.000453226	0	1
CEPT1	0.00415918	1.8973	0.184532
CERS2	0.0354197	0	1
CFH	0.872475	0	1
CFHR1	0.567374	0	1
CFHR2	0.59931	0	1
CFHR3	0.308619	0	1
CFHR4	0.484775	0	1
CFHR5	0.308102	0	1
CGN	0.0127158	0	1
CHD1L	0.916971	0	1
CHD5	0.64501	0	1
CHI3L1	0.0482949	1.12348	0.384721
CHI3L2	0.680167	0	1
CHIA	0.000239281	0.398529	1
CHIT1	0.715682	0	1
CHML	0.610556	0	1
CHRNB2	0.723614	0	1
CHTOP	0.749536	0	1
CITED4	0.0371774	0	1
CKS1B	0.739092	0	1
CLCA1	0.0956185	0.808592	0.464908
CLCA2	0.0652392	0	1
CLCA4	0.0057161	1.89	0.1875
CLCC1	0.136832	0	1
CLCN6	0.00205942	0	1
CLCNKA	0.667903	0	1
CLCNKB	0.749353	0	1
CLDN19	0.0165122	1.66659	0.227831
CLIC4	0.549442	0	1
CLK2	0.487357	0.202591	1
CLSPN	0.757734	0	1
CLSTN1	0.257922	0	1
CMPK1	0.465006	0	1
CNIH3	0.317494	0	1
CNIH4	0.750537	0	1
CNKSR1	1.7751e-05	2.36589	0.107222
CNN3	0.938652	0	1
CNR2	0.159923	0.463894	1
CNST	0.816742	0	1
CNTN2	0.0318779	0.432338	1
COA6	0.00571867	0.866955	0.456146
COA7	0.676523	0	1
COG2	0.626515	0	1
COL11A1	0.776804	0	1
COL16A1	0.534933	0	1
COL24A1	0.753341	0	1
COL8A2	0.00835522	1.31011	0.321517
COL9A2	0.774349	0	1
COLGALT2	0.00452035	1.30033	0.323934
COPA	0.117728	0	1
CORT	0.499842	0	1
COX20	0.652186	0	1
CPSF3L	0.115527	0	1
CPT2	0.664936	0	1
CR1	0.610131	0	1
CR1L	0.0544755	0	1
CR2	0.141192	0	1
CRABP2	0.072777	0	1
CRB1	0.568513	0	1
CRCT1	0.915654	0	1
CREB3L4	0.917335	0	1
CREG1	0.594487	0	1
CRNN	0.376119	0.367622	1
CROCC	0.620582	0	1
CRP	0.634636	0	1
CRTC2	0.800004	0	1
CRYZ	0.0616569	0	1
CSDE1	0.613237	0	1
CSF1	0.014921	0	1
CSF3R	0.19996	0	1
CSRP1	0.000588272	2.94664	0.0471042
CTBS	0.0368242	0	1
CTH	0.439702	0	1
CTNNBIP1	0.197193	0	1
CTPS1	0.0264045	0	1
CTRC	0.538109	0	1
CTSE	0.749868	0	1
CTSK	0.0152074	0.631473	0.502291
CTSS	0.0472637	0	1
CTTNBP2NL	0.721012	0	1
CYB561D1	3.09487e-21	0	1
CYB5R1	0.29949	0	1
CYB5RL	3.89525e-07	5.28454	0.00775194
CYP2J2	0.386712	0	1
CYP4A11	0.713169	0	1
CYP4A22	0.32446	0	1
CYP4B1	0.558948	0	1
CYP4X1	0.780819	0	1
CYP4Z1	0.477347	0	1
CYR61	0.465563	0	1
DAP3	0.239665	0	1
DARC	0.688103	0	1
DARS2	0.296192	0	1
DBT	0.871061	0	1
DCAF6	0.73349	0	1
DCAF8	0.63924	0	1
DCDC2B	0.79479	0	1
DCLRE1B	0.00544612	0	1
DCST1	0.409781	0	1
DCST2	0.65263	0	1
DDAH1	0.134833	0.394741	1
DDI2	0.272435	0	1
DDOST	0.552054	0	1
DDR2	0.144757	0	1
DDX20	0.000300442	0	1
DDX59	0.670551	0	1
DEDD	0.220901	0	1
DEGS1	0.144177	0.752552	0.471317
DENND1B	0.38512	0	1
DENND2C	0.63294	0	1
DENND2D	0.00244029	2.0763	0.152967
DENND4B	0.774346	0	1
DEPDC1	0.135806	0	1
DESI2	0.66385	0	1
DFFA	0.862468	0	1
DFFB	0.321562	0.268231	1
DHCR24	0.000921194	0	1
DHDDS	4.06316e-06	2.65015	0.069967
DHRS3	0.577994	0	1
DHX9	0.00422575	1.91631	0.178022
DIEXF	0.0264641	0	1
DIO1	0.834346	0	1
DIRAS3	0.749694	0	1
DISC1	0.0931355	0	1
DISP1	0.0537604	0	1
DLEU2L	0.089357	0	1
DLGAP3	0.80255	0	1
DMAP1	0.862519	0	1
DMBX1	0.734879	0	1
DMRTA2	0.899921	0	1
DMRTB1	0.787884	0	1
DNAJB4	0.000350136	1.79702	0.20638
DNAJC11	0.00375782	1.43649	0.285537
DNAJC16	0.444217	0	1
DNAJC6	0.618442	0	1
DNAJC8	0.0260628	0.780203	0.467729
DNALI1	0.214097	0	1
DNASE2B	0.599879	0.0952941	1
DNTTIP2	0.520603	0	1
DOCK7	2.34425e-08	2.20291	0.133168
DPH2	0.0326411	0.534397	1
DPH5	0.420361	0	1
DPM3	0.279772	0	1
DPT	0.859024	0	1
DR1	0.619803	0.0664441	1
DRAM2	0.00243688	2.47105	0.0972477
DRAXIN	0.0208021	0	1
DSTYK	0.0368709	0.404606	1
DTL	0.00469547	0	1
DUSP10	0.5988	0	1
DUSP12	0.00256535	1.39494	0.298828
DUSP23	0.342558	0	1
DUSP27	0.781556	0	1
DVL1	0.0935982	0.515173	1
DYRK3	0.162429	0	1
E2F2	0.704187	0	1
EBNA1BP2	0.634949	0	1
ECE1	0.900677	0	1
ECHDC2	0.668832	0	1
ECM1	0.203223	0	1
EDARADD	0.0505356	0	1
EDEM3	0.388577	0	1
EDN2	0.0133201	0	1
EFCAB14	0.203532	0	1
EFCAB2	0.573415	0	1
EFCAB7	0.751477	0	1
EFHD2	0.428577	0	1
EFNA1	0.406279	0	1
EFNA3	0.428194	0	1
EFNA4	0.403107	0	1
EGLN1	0.402591	0.157491	1
EIF2B3	0.111686	0.673595	0.489852
EIF2D	0.206465	0	1
EIF3I	0.895253	0	1
EIF4G3	0.792085	0	1
ELAVL4	0.741065	0	1
ELF3	0.01047	1.33417	0.313922
ELK4	0.0078662	0	1
ELOVL1	0.211885	0.434574	1
ELTD1	0.614274	0	1
EMC1	0.818287	0	1
ENAH	0.0787441	0.561919	1
ENO1	0.473116	0	1
ENSA	0.00706634	1.67973	0.224931
EPB41	0.0185064	0	1
EPHA10	0.680079	0	1
EPHA2	0.0322856	0.843637	0.460609
EPHA8	0.0536433	0	1
EPHB2	0.859351	0	1
EPHX1	0.296098	0	1
EPHX4	0.647096	0	1
EPRS	0.192763	0.466581	1
EPS15	0.875986	0	1
EPS8L3	0.0488521	0	1
ERI3	0.821659	0	1
ERMAP	0.0144569	1.62758	0.234805
ERO1LB	0.716059	0	1
ERRFI1	0.295957	0	1
ESPN	0.0719773	0	1
ETNK2	0.337006	0	1
ETV3	0.0311333	0	1
ETV3L	0.398559	0	1
EVA1B	0.0187797	1.50251	0.271156
EVI5	0.212968	0.388444	1
EXO1	0.818069	0	1
EXO5	0.0250462	1.14652	0.379745
EXOC8	0.705503	0	1
EXOSC10	0.00699627	0	1
EXTL1	0.00710199	0.93607	0.431629
EXTL2	0.809402	0	1
EYA3	0.128904	0	1
F11R	0.477347	0.190846	1
F13B	0.82916	0	1
F3	0.874963	0	1
F5	0.0498392	0	1
FAAH	0.847084	0	1
FABP3	0.0382309	1.29605	0.325581
FAIM3	0.265887	0	1
FAM102B	0.64529	0	1
FAM110D	1.46242e-05	2.58005	0.0814103
FAM129A	0.18822	0	1
FAM131C	0.0805521	0	1
FAM132A	0.556096	0	1
FAM151A	0.00130964	0	1
FAM159A	0.615523	0	1
FAM163A	0.52771	0	1
FAM167B	0.910263	0	1
FAM177B	0.0193164	0	1
FAM183A	0.771944	0	1
FAM189B	0.187947	0.284584	1
FAM19A3	0.820331	0	1
FAM20B	0.00728428	1.66051	0.228455
FAM212B	0.000776902	0.772247	0.469669
FAM213B	0.783803	0	1
FAM229A	0.818829	0	1
FAM231B	0.671701	0	1
FAM43B	0.817582	0	1
FAM46B	7.55094e-08	4.63196	0.00979021
FAM46C	0.79513	0	1
FAM63A	0.0828338	0.907111	0.44449
FAM69A	0.348735	0	1
FAM71A	0.864954	0	1
FAM72A	0.0610116	0	1
FAM72B	0.0688112	0.944336	0.428433
FAM73A	0.00207014	1.89848	0.184532
FAM76A	0.126895	0	1
FAM78B	0.103292	0	1
FAM89A	0.791058	0	1
FASLG	0.580664	0	1
FBLIM1	0.564972	0	1
FBXO2	0.036122	0	1
FBXO28	0.0108823	1.81237	0.204509
FBXO42	0.0985672	0	1
FBXO44	0.0182957	0	1
FBXO6	0.0104782	1.09683	0.389947
FCAMR	0.498384	0	1
FCER1A	0.940069	0	1
FCER1G	0.0162657	0	1
FCGR1A	0.136463	0	1
FCGR1B	0.489609	0	1
FCGR2A	0.0178774	0	1
FCGR2B	0.0061575	0.668505	0.492815
FCGR3A	0.0349907	0.461868	1
FCGR3B	0.10679	0	1
FCN3	0.0426131	1.06037	0.400125
FCRL1	0.763713	0	1
FCRL2	0.312063	0	1
FCRL3	0.14331	0	1
FCRL4	0.00532343	1.4203	0.291111
FCRL5	0.00759375	1.47133	0.276026
FCRL6	0.316749	0	1
FCRLA	0.00913618	0	1
FCRLB	0.0169481	0	1
FDPS	0.189779	0	1
FGGY	0.732242	0	1
FGR	0.0308079	0	1
FH	0.470888	0	1
FHAD1	0.880662	0	1
FHL3	0.048645	0	1
FLAD1	0.584298	0	1
FLG	0.843786	0	1
FLG2	0.774861	0	1
FLVCR1	0.73042	0	1
FMN2	0.0909765	0	1
FMO1	0.165211	0	1
FMO2	0.224047	0	1
FMO3	0.035944	1.09782	0.38992
FMO4	0.0414369	0	1
FMO5	0.918599	0	1
FMO6P	0.0593206	0.876231	0.452924
FMOD	0.0681249	0	1
FNBP1L	0.408279	0	1
FNDC5	0.221575	0	1
FNDC7	0.387732	0.273919	1
FOXD2	0.202863	0.533072	1
FOXD3	0.417449	0	1
FOXE3	0.831866	0	1
FOXJ3	0.031141	0	1
FOXO6	0.014197	0	1
FPGT	0.0193884	0	1
FPGT-TNNI3K	0.0194247	0	1
FRRS1	0.635738	0	1
FUBP1	0.00116726	1.45996	0.278178
FUCA1	0.00231691	2.12983	0.141149
G0S2	0.0212632	0	1
GABPB2	0.0216012	0.726948	0.475873
GABRD	0.244257	0.413623	1
GADD45A	0.5598	0.168868	1
GALE	0.318227	0	1
GALNT2	0.256257	0	1
GATAD2B	0.818902	0	1
GBA	0.331097	0	1
GBP1	0.872671	0	1
GBP2	0.711997	0	1
GBP3	0.804294	0	1
GBP4	0.879875	0	1
GBP5	0.627073	0	1
GBP6	0.32663	0	1
GBP7	0.849158	0	1
GCLM	0.602988	0	1
GCSAML	0.370006	0	1
GDAP2	0.783855	0	1
GFI1	0.284825	0.346683	1
GGPS1	0.0192367	1.47829	0.2759
GIPC2	0.00074371	1.76033	0.215692
GJA4	0.604827	0	1
GJA5	0.0392364	1.1287	0.384127
GJA8	0.175308	0	1
GJA9	0.245199	0	1
GJB3	0.360753	0	1
GJB4	0.843515	0	1
GJB5	0.854902	0	1
GJC2	0.61589	0	1
GLIS1	0.175662	0	1
GLMN	0.359294	0	1
GLRX2	0.303146	0.459456	1
GLTPD1	0.115931	0	1
GLUL	0.00529123	0	1
GMEB1	0.171265	0	1
GNAI3	1.03582e-07	4.072	0.0148571
GNAT2	0.00181431	0	1
GNB1	0.286785	0	1
GNG12	0.299163	0	1
GNG4	0.0519615	0	1
GNG5	0.201332	0	1
GNL2	0.249289	0	1
GNPAT	0.715656	0	1
GOLPH3L	0.00381508	1.33918	0.313315
GOLT1A	0.202932	0.445394	1
GON4L	0.657941	0	1
GORAB	0.049425	0	1
GPA33	0.687954	0	1
GPATCH2	0.938526	0	1
GPATCH3	6.73152e-06	0	1
GPATCH4	0.199611	0	1
GPBP1L1	0.11499	0.396657	1
GPN2	6.90893e-05	0	1
GPR137B	0.108068	0	1
GPR153	0.414696	0	1
GPR157	0.340034	0	1
GPR161	0.919953	0	1
GPR25	0.890048	0	1
GPR3	0.0148133	1.36439	0.308491
GPR37L1	5.9364e-05	2.20519	0.133167
GPR52	0.922219	0	1
GPR61	2.42181e-07	3.02743	0.0456
GPR88	0.883803	0	1
GPR89A	0.774541	0	1
GPR89B	0.923171	0	1
GPSM2	0.0914967	0	1
GPX7	0.774485	0	1
GREM2	0.148504	0	1
GRHL3	0.71964	0	1
GRIK3	0.48909	0	1
GSTM1	9.84583e-07	2.81903	0.0532374
GSTM2	2.4932e-06	2.13373	0.140139
GSTM3	1.69477e-16	12.1725	0.00188679
GSTM4	4.82953e-07	2.14272	0.139578
GSTM5	5.74539e-07	3.87994	0.0154639
GTF2B	0.899285	0	1
GUCA2A	0.0380514	0.452939	1
GUCA2B	0.0143875	0.696106	0.482546
GUK1	0.912258	0	1
H3F3A	0.415934	0	1
H6PD	0.268317	0	1
HAO2	0.0328119	0	1
HAPLN2	0.250896	0	1
HAX1	0.411381	0	1
HCN3	0.101152	0	1
HCRTR1	0.782642	0	1
HDAC1	0.830845	0	1
HDGF	0.0466874	0	1
HEATR1	0.130395	0	1
HECTD3	0.208384	0.472697	1
HENMT1	0.419764	0	1
HES2	0.560028	0	1
HES3	0.272584	0	1
HES4	0.486967	0	1
HES5	0.748164	0	1
HEYL	0.7442	0	1
HFE2	0.865595	0	1
HFM1	0.0318552	1.11505	0.385085
HHAT	0.00423768	0.963313	0.422848
HHIPL2	0.00348299	0.627736	1
HHLA3	0.136732	0	1
HIAT1	0.849649	0	1
HIPK1	0.0121746	0	1
HIST2H2AA3	0.134735	0	1
HIST2H2AA4	0.785829	0	1
HIST2H2AB	0.0550748	1.12109	0.385085
HIST2H2AC	0.119484	0.853041	0.45913
HIST2H2BE	0.0840547	0.900689	0.446036
HIST2H2BF	0.157558	0	1
HIST2H3A	0.488693	0	1
HIST2H3C	0.229598	0	1
HIST2H3D	0.267678	0	1
HIST2H4A	0.297084	0	1
HIST2H4B	0.377805	0	1
HIST3H2A	0.690594	0	1
HIST3H2BB	0.483286	0	1
HIST3H3	0.571397	0	1
HLX	0.11822	0.595484	1
HMCN1	0.0940206	0	1
HMGB4	0.72214	0	1
HMGCL	0.700891	0	1
HMGCS2	0.156872	0	1
HMGN2	8.50235e-06	1.75523	0.216514
HNRNPCL1	0.821787	0	1
HNRNPR	0.586343	0	1
HNRNPU	0.42498	0	1
HOOK1	0.690172	0	1
HORMAD1	0.0241765	0.887315	0.451668
HP1BP3	0.915849	0	1
HPCA	0.189386	0	1
HPCAL4	0.0868457	0.458019	1
HPDL	0.235002	0	1
HRNR	0.486995	0	1
HS2ST1	0.771222	0	1
HSD11B1	0.0693005	0	1
HSD17B7	0.0172939	1.01748	0.410196
HSD3B1	0.876549	0	1
HSD3B2	0.244035	0	1
HSPA6	0.0507454	0	1
HSPB11	0.179649	0.567223	1
HSPB7	0.742996	0	1
HSPG2	0.774374	0	1
HTR1D	0.454479	0	1
HTR6	0.0365251	1.27605	0.335891
HYI	0.574974	0	1
IARS2	0.0542789	0.818579	0.463603
IBA57	0.933046	0	1
IBA57-AS1	0.864263	0	1
ICMT	0.221793	0	1
ID3	0.881415	0	1
IER5	0.933119	0	1
IFFO2	0.00453464	2.01008	0.162525
IFI16	0.777036	0	1
IFI44	0.00602036	0.873267	0.453043
IFI44L	0.00357777	1.11676	0.385085
IFI6	0.763496	0	1
IFNLR1	0.900193	0	1
IGFN1	0.281985	0.366895	1
IGSF21	0.130935	0	1
IGSF3	0.11741	0.783722	0.467729
IGSF8	0.371631	0	1
IGSF9	0.657029	0	1
IKBKE	0.111048	0	1
IL10	0.194574	0	1
IL12RB2	0.740121	0	1
IL19	0.252964	0.46217	1
IL20	0.295383	0	1
IL22RA1	0.845891	0	1
IL23R	0.729788	0	1
IL24	0.108985	0.645134	0.495886
IL6R	0.613464	0	1
ILDR2	0.744243	0	1
ILF2	0.303003	0	1
INADL	0.140677	0.658581	0.493916
INPP5B	0.101646	0	1
INSL5	0.658679	0	1
INSRR	0.00203129	1.43941	0.285358
INTS3	0.767072	0	1
INTS7	0.00511379	1.32463	0.315309
IPO13	0.0191735	0.477734	1
IPO9	4.94768e-05	1.63207	0.2346
IPP	0.299891	0	1
IQCC	0.769612	0	1
IQGAP3	0.321323	0	1
IRF2BP2	3.29814e-05	3.28331	0.0373333
IRF6	0.0329119	0	1
ISG15	0.473373	0	1
ISG20L2	0.0447499	0	1
ITGA10	0.758347	0	1
ITGB3BP	0.682829	0	1
ITLN1	0.170322	0	1
ITLN2	0.119013	0	1
ITPKB	0.3862	0	1
IVL	0.673448	0	1
IVNS1ABP	0.0186549	0.680425	0.487985
JAK1	0.320829	0	1
JMJD4	0.780731	0	1
JTB	0.947248	0	1
JUN	0.86431	0	1
KANK4	0.440289	0	1
KCNA10	0.85466	0	1
KCNA2	0.000387664	0.395335	1
KCNA3	0.131255	0	1
KCNAB2	0.32494	0	1
KCNC4	0.881642	0	1
KCND3	0.000148541	0.379247	1
KCNH1	0.0166366	0.290719	1
KCNJ10	0.599006	0	1
KCNJ9	0.194885	0	1
KCNK1	0.00659966	1.42719	0.288595
KCNK2	0.490463	0	1
KCNN3	0.711629	0	1
KCNQ4	0.0344606	0	1
KCNT2	0.0382595	0.576591	1
KCTD3	0.706107	0	1
KDM1A	0.560168	0	1
KDM4A	0.774175	0	1
KDM5B	0.299671	0	1
KHDRBS1	0.572309	0	1
KIAA0040	0.0258015	0	1
KIAA0319L	0.844899	0	1
KIAA0754	0.766278	0	1
KIAA0907	0.346483	0	1
KIAA1107	0.580542	0	1
KIAA1324	2.23015e-09	2.14949	0.138498
KIAA1522	0.420017	0	1
KIAA1614	0.0990004	0	1
KIAA2013	0.00957085	0.402742	1
KIF14	0.161059	0	1
KIF17	0.78125	0	1
KIF1B	0.253764	0	1
KIF21B	0.750754	0	1
KIF2C	0.0794222	0.605696	1
KIFAP3	0.56384	0	1
KIRREL	0.80189	0	1
KISS1	0.210466	0	1
KLF17	0.928413	0	1
KLHDC7A	0.359068	0	1
KLHDC8A	0.0559112	0	1
KLHDC9	0.307427	0.28117	1
KLHL12	0.524725	0	1
KLHL17	0.851085	0	1
KLHL20	0.46614	0	1
KLHL21	0.0258565	0.869771	0.455002
KMO	0.516396	0	1
KNCN	0.622383	0	1
KPNA6	0.837261	0	1
KPRP	0.945932	0	1
KRTCAP2	0.559742	0	1
KTI12	0.834559	0	1
L1TD1	0.0575169	0.801523	0.464908
LACTBL1	0.717807	0.08222	1
LAD1	0.152491	0	1
LAMB3	0.095377	0	1
LAMC1	0.298541	0	1
LAMC2	0.280156	0	1
LAMTOR2	0.696933	0	1
LAMTOR5	0.826026	0	1
LAPTM5	0.847404	0	1
LAX1	0.169945	0	1
LBR	0.505161	0	1
LCE1A	0.810627	0	1
LCE1B	0.933486	0	1
LCE1C	0.896753	0	1
LCE1D	0.683432	0	1
LCE1E	0.91026	0	1
LCE1F	0.767587	0	1
LCE2A	0.837762	0	1
LCE2B	0.833342	0	1
LCE2C	0.886684	0	1
LCE2D	0.668117	0	1
LCE3A	0.644926	0	1
LCE3B	0.727643	0	1
LCE3D	0.752778	0	1
LCE3E	0.0988743	0.901398	0.446036
LCE4A	0.0183601	0.740853	0.473583
LCE5A	0.665603	0	1
LCE6A	0.780056	0	1
LCK	0.770063	0	1
LDLRAD1	0.891954	0	1
LDLRAD2	0.863097	0	1
LDLRAP1	0.037216	1.01342	0.410744
LEFTY1	0.282546	0	1
LEFTY2	0.310818	0	1
LELP1	0.840306	0	1
LEMD1	0.00842202	0	1
LENEP	0.59488	0	1
LEPR	0.110977	0	1
LEPRE1	0.106887	0	1
LEPROT	0.61597	0	1
LGALS8	0.439112	0	1
LGR6	0.529328	0	1
LHX4	0.653431	0	1
LHX8	0.841546	0	1
LHX9	0.102343	0.490113	1
LIN28A	3.64915e-06	2.1535	0.138498
LIN9	0.751037	0	1
LINGO4	0.0249721	0.645037	0.495886
LIX1L	0.729987	0	1
LMNA	0.719991	0	1
LMO4	0.805481	0	1
LMOD1	1.85172e-05	1.50934	0.271156
LMX1A	0.927635	0	1
LOR	0.54845	0	1
LPAR3	0.401416	0	1
LPGAT1	0.058271	0.302293	1
LRIF1	0.62899	0	1
LRIG2	0.20158	0	1
LRP8	0.0924493	0	1
LRRC38	0.55839	0	1
LRRC39	0.848642	0	1
LRRC40	0.283995	0	1
LRRC41	0.768479	0	1
LRRC42	0.813829	0	1
LRRC47	0.277638	0	1
LRRC52	0.262681	0	1
LRRC53	0.0145859	1.16831	0.369578
LRRC71	0.272866	0	1
LRRC8B	0.754372	0	1
LRRC8C	0.0738463	0	1
LRRC8D	0.0809471	0	1
LRRIQ3	0.0118279	0	1
LRRN2	0.901255	0	1
LSM10	0.0106062	1.51234	0.269645
LURAP1	0.57795	0	1
LUZP1	0.469829	0.140882	1
LY9	0.00423973	1.41522	0.291675
LYPD8	0.876513	0	1
LYPLA2	0.360247	0	1
LYPLAL1	0.866987	0	1
LYSMD1	0.238669	0	1
LYST	0.460206	0	1
LZIC	0.211783	0	1
MAB21L3	0.841036	0	1
MACF1	0.155363	0	1
MAD2L2	0.0105234	0.981117	0.421076
MAEL	0.73957	0	1
MAGI3	0.00143356	1.91204	0.178832
MAGOH	0.0401221	0.496319	1
MAN1A2	0.783115	0	1
MAN1C1	0.919016	0	1
MANEAL	0.129889	0	1
MAP10	0.692329	0	1
MAP1LC3C	0.701278	0	1
MAP3K6	0.00666676	0.545065	1
MAP7D1	0.0137294	1.12127	0.385085
MAPKAPK2	0.278642	0	1
MARC1	0.0402497	0.761335	0.470809
MARC2	0.0809271	0.876988	0.452924
MARCKSL1	0.811975	0	1
MARK1	0.790679	0	1
MASP2	0.286891	0	1
MAST2	0.638777	0	1
MATN1	0.302417	0	1
MCL1	0.0332849	0	1
MCOLN2	0.319958	0	1
MCOLN3	0.695561	0	1
MDM4	0.711197	0	1
MDS2	0.905667	0	1
MEAF6	0.314285	0	1
MECR	0.0270104	0.254365	1
MED18	0.251665	0	1
MED8	0.565435	0	1
MEF2D	0.51363	0	1
MEGF6	0.868882	0	1
METTL11B	0.914522	0	1
METTL13	0.206762	0	1
METTL18	0.379837	0	1
MEX3A	0.635503	0	1
MFAP2	0.162211	0	1
MFN2	0.0213283	0.419655	1
MFSD2A	0.625642	0	1
MFSD4	0.133053	0	1
MGST3	0.476595	0	1
MIA3	0.00227572	0.623083	1
MIB2	0.0468674	0	1
MIER1	0.840165	0	1
MIIP	0.00565571	0.693563	0.483403
MINOS1	0.0938145	0.906392	0.44449
MINOS1-NBL1	0.0334245	1.3516	0.310448
MIXL1	0.726676	0	1
MKNK1	0.442312	0	1
MLLT11	0.487398	0	1
MMACHC	0.157962	0	1
MMEL1	0.220509	0	1
MMP23B	0.00375121	0	1
MNDA	0.894076	0	1
MOB3C	0.262718	0	1
MORN1	0.0499061	0	1
MOV10	0.507371	0	1
MPC2	0.806069	0	1
MPL	0.245197	0.48108	1
MPZ	0.000784986	2.09359	0.14955
MPZL1	0.872157	0	1
MR1	0.886549	0	1
MROH7	0.00104385	0	1
MROH7-TTC4	0.184138	0	1
MROH9	0.0291339	0	1
MRPL20	0.228571	0.549861	1
MRPL24	0.0513563	0	1
MRPL37	0.0343927	0.537447	1
MRPL55	0.874833	0	1
MRPL9	0.0161688	0	1
MRPS14	0.0866149	0	1
MRPS15	0.091211	0.842277	0.461093
MRPS21	0.302197	0	1
MRTO4	0.66829	0	1
MSH4	0.204261	0	1
MSTO1	0.506711	0.190595	1
MT1HL1	0.0138954	1.55646	0.255396
MTF1	0.12285	0	1
MTF2	0.528264	0	1
MTFR1L	0.0479755	0	1
MTHFR	0.00263689	0	1
MTMR11	0.0436824	1.2045	0.360367
MTOR	0.0280146	0	1
MTR	0.384031	0	1
MTRNR2L11	0.268304	0	1
MTX1	0.356945	0.306414	1
MUC1	0.168411	0.455275	1
MUL1	0.112082	0.717221	0.477799
MUTYH	0.143849	0	1
MXRA8	0.356048	0	1
MYBPH	0.0249247	1.39194	0.299611
MYBPHL	3.30391e-17	9.13331	0.00188679
MYCBP	0.111507	0	1
MYCL	0.624858	0	1
MYOC	0.900605	0	1
MYOG	0.158845	0	1
MYOM3	0.826045	0	1
MYSM1	0.572714	0	1
NADK	0.0196192	0.799422	0.464908
NASP	0.504207	0	1
NAV1	9.49782e-05	2.21554	0.132323
NBL1	0.832563	0	1
NBPF10	0.662707	0	1
NBPF15	0.209441	0	1
NBPF3	0.0468133	0	1
NBPF4	0.922582	0	1
NBPF6	0.947094	0	1
NCDN	0.847899	0	1
NCF2	0.041579	0	1
NCMAP	0.73606	0	1
NCSTN	0.406582	0.239177	1
NDC1	0.599009	0	1
NDUFS2	0.00888231	1.67599	0.227072
NDUFS5	0.198193	0	1
NECAP2	0.767545	0	1
NEK2	0.332209	0	1
NEK7	0.106642	0	1
NENF	0.722444	0	1
NES	0.180321	0	1
NEXN	0.00478959	0.976005	0.421622
NFASC	0.236655	0	1
NFYC	0.0386983	0.998652	0.414558
NGF	0.0274197	0.177014	1
NHLH1	0.756468	0	1
NHLH2	0.901111	0	1
NID1	0.0294585	0.817467	0.463853
NIPAL3	0.65994	0	1
NIT1	0.0522032	0.99751	0.414558
NKAIN1	0.0348239	0.872072	0.453557
NLRP3	0.0137182	0	1
NME7	0.0176962	1.19231	0.363759
NMNAT1	0.298018	0	1
NMNAT2	0.0998083	0	1
NOC2L	0.83573	0	1
NOL9	0.0539938	0	1
NOS1AP	0.0976424	0	1
NOTCH2	0.955017	0	1
NOTCH2NL	0.559182	0	1
NPHP4	0.692033	0	1
NPHS2	0.698061	0	1
NPL	0.00497138	2.17225	0.136993
NPPA	0.00202198	0	1
NPPB	0.00402163	0	1
NPR1	0.459038	0	1
NR0B2	1.28111e-05	0	1
NR1I3	0.00734704	1.36212	0.308491
NR5A2	0.254267	0	1
NRAS	0.642694	0	1
NRD1	0.307735	0	1
NSL1	0.648758	0	1
NSUN4	0.24094	0.452308	1
NT5C1A	0.853271	0	1
NTNG1	0.0312629	1.03436	0.404614
NTPCR	0.466249	0	1
NTRK1	0.0220677	0.975087	0.421691
NUAK2	0.051279	0	1
NUCKS1	0.00257333	0.621008	1
NUDC	1.54803e-06	1.83593	0.199003
NUDT17	0.735843	0	1
NUF2	0.546645	0	1
NUP133	0.190908	0	1
NUP210L	0.0954015	0.209912	1
NVL	0.415208	0	1
OAZ3	0.0136295	0	1
OBSCN	0.797732	0	1
OCLM	0.82496	0	1
ODF2L	0.163272	0	1
OLFM3	0.677991	0	1
OLFML2B	0.0901281	0	1
OLFML3	0.0681777	0	1
OMA1	0.407327	0	1
OPN3	0.663018	0	1
OPRD1	0.816957	0	1
OPTC	0.204481	0	1
OR10J1	0.870469	0	1
OR10J3	0.534376	0	1
OR10J5	0.363074	0.241801	1
OR10K1	0.142826	0.72091	0.477056
OR10K2	0.746723	0	1
OR10R2	0.146855	0	1
OR10T2	0.79788	0	1
OR10X1	0.405651	0	1
OR10Z1	0.761189	0	1
OR11L1	0.936006	0	1
OR13G1	0.881356	0	1
OR14A16	0.260796	0	1
OR14A2	0.0992399	0.884578	0.452924
OR14C36	0.0105641	1.4946	0.271539
OR14I1	0.586934	0	1
OR14K1	0.462961	0	1
OR1C1	0.591272	0	1
OR2AJ1	0.196589	0	1
OR2AK2	0.859098	0	1
OR2B11	0.0761883	0	1
OR2C3	0.10531	0.759952	0.470809
OR2G2	0.136945	0	1
OR2G3	0.0452906	0.653677	0.495262
OR2G6	0.346862	0.383248	1
OR2L13	0.891143	0	1
OR2L2	0.884271	0	1
OR2L3	0.255863	0	1
OR2L5	0.870394	0	1
OR2L8	0.125587	0	1
OR2M2	0.53653	0	1
OR2M3	0.559737	0	1
OR2M4	0.836073	0	1
OR2M5	0.809832	0	1
OR2M7	0.0817126	0	1
OR2T1	0.111082	0	1
OR2T10	0.314663	0	1
OR2T11	0.918074	0	1
OR2T12	0.107362	0	1
OR2T27	0.902408	0	1
OR2T3	0.813424	0	1
OR2T33	0.0145183	1.76704	0.214838
OR2T34	0.0983626	0	1
OR2T4	0.0301116	1.10055	0.38992
OR2T5	0.343555	0	1
OR2T6	0.029497	0.987212	0.418504
OR2T8	0.852355	0	1
OR2W3	0.838091	0	1
OR6F1	0.184812	0	1
OR6K2	0.815223	0	1
OR6K3	0.916141	0	1
OR6K6	0.778154	0	1
OR6N1	0.711605	0.0755191	1
OR6N2	0.940635	0	1
OR6P1	0.219248	0	1
OR6Y1	0.649488	0	1
ORC1	0.816902	0	1
OSBPL9	0.828135	0	1
OSCP1	0.0193358	1.59673	0.243434
OTUD3	0.382735	0	1
OTUD7B	0.0754553	0	1
OVGP1	0.000444496	0	1
OXCT2	0.19529	0	1
PABPC4	0.65823	0	1
PADI1	0.486341	0	1
PADI2	0.737476	0	1
PADI3	0.637244	0	1
PADI4	0.694222	0	1
PAFAH2	0.00325147	0.974569	0.421691
PALMD	0.911739	0	1
PANK4	0.00695102	0.814025	0.464334
PAPPA2	0.219761	0	1
PAQR6	0.891464	0	1
PAQR7	0.00384491	1.29262	0.325581
PARK7	0.453518	0	1
PARP1	0.745088	0	1
PARS2	0.00187219	0	1
PAX7	0.675613	0	1
PBX1	0.539406	0	1
PBXIP1	0.513596	0.166123	1
PCNXL2	0.692227	0	1
PCP4L1	0.0154862	0.659868	0.493256
PCSK9	3.81942e-26	16.7665	0.00188679
PDC	0.89203	0	1
PDE4DIP	0.794572	0	1
PDIK1L	3.77052e-05	2.3474	0.107222
PDPN	0.833054	0	1
PDZK1	0.721033	0	1
PDZK1IP1	0.172429	0	1
PEA15	0.403891	0	1
PEAR1	0.0800608	0.748351	0.472534
PEF1	0.863717	0	1
PER3	0.381333	0	1
PEX10	0.165292	0	1
PEX11B	0.767137	0	1
PEX14	0.632998	0	1
PEX19	0.621309	0	1
PFDN2	0.33451	0	1
PFKFB2	0.118673	0	1
PGBD2	0.909647	0	1
PGBD5	0.347137	0	1
PGD	0.768969	0	1
PGLYRP3	0.79601	0	1
PGLYRP4	0.727022	0.0903683	1
PGM1	0.729117	0	1
PHACTR4	0.0396737	1.23958	0.354486
PHC2	0.11934	0	1
PHF13	0.00373522	1.68739	0.224404
PHGDH	0.0768325	0	1
PHLDA3	0.891827	0	1
PHTF1	0.00604025	0	1
PI4KB	0.173788	0.299625	1
PIAS3	0.647466	0	1
PIFO	0.000354227	0.401512	1
PIGC	0.184392	0	1
PIGK	0.00341605	1.2322	0.357805
PIGM	0.0842511	0	1
PIGR	0.308602	0	1
PIGV	4.13803e-05	0	1
PIK3C2B	0.903305	0	1
PIK3CD	0.429317	0	1
PIK3R3	0.736329	0	1
PINK1	0.438532	0	1
PIP5K1A	0.160148	0	1
PITHD1	0.529169	0	1
PKLR	0.194839	0	1
PKN2	0.914637	0	1
PKP1	0.015852	1.40428	0.296736
PLA2G2A	0.0200216	0	1
PLA2G2C	0.0623857	0.980334	0.421076
PLA2G2D	0.0306992	0	1
PLA2G2E	0.259591	0	1
PLA2G2F	0.946858	0	1
PLA2G4A	0.165905	0	1
PLA2G5	0.0113332	0.70482	0.480707
PLCH2	0.643069	0	1
PLD5	0.232525	0	1
PLEKHA6	0.568809	0	1
PLEKHG5	0.0988255	0	1
PLEKHM2	0.210532	0	1
PLEKHN1	0.293468	0	1
PLEKHO1	0.148982	0.58712	1
PLK3	0.0286647	1.04945	0.402353
PLOD1	0.00949134	0.990798	0.416571
PLXNA2	0.45838	0	1
PM20D1	0.00728777	0	1
PMF1	0.07232	0	1
PMF1-BGLAP	0.0779851	0.710978	0.479364
PMVK	0.597776	0	1
PODN	0.588823	0	1
POGK	0.778481	0	1
POGZ	0.0645761	0	1
POLR3C	0.725446	0	1
POLR3GL	0.799682	0	1
POMGNT1	0.872374	0	1
POU2F1	0.866024	0	1
POU3F1	0.116635	0	1
PPAP2B	0.0110904	0	1
PPCS	0.00968109	1.31373	0.319894
PPFIA4	0.413316	0	1
PPIE	0.214293	0	1
PPIH	0.0188363	1.30495	0.323442
PPM1J	0.585262	0	1
PPOX	0.28288	0	1
PPP1R12B	0.0874639	0.891967	0.449492
PPP1R15B	0.455086	0	1
PPP1R8	0.347446	0	1
PPP2R5A	0.124641	0.24063	1
PPT1	0.856645	0	1
PQLC2	0.779683	0	1
PRAMEF1	0.874347	0	1
PRAMEF11	0.911757	0	1
PRAMEF12	0.460129	0	1
PRAMEF2	0.657614	0	1
PRAMEF3	0.53665	0	1
PRAMEF6	0.948411	0	1
PRCC	0.0378468	0	1
PRDM16	0.0631432	0	1
PRDM2	0.136301	0	1
PRDX1	0.160624	0	1
PRDX6	0.689915	0	1
PRELP	0.392314	0	1
PRG4	0.0950118	0	1
PRKAA2	0.346244	0	1
PRKAB2	0.916388	0	1
PRKACB	0.0772867	0.59558	1
PRKCZ	0.0960444	0.703185	0.480907
PRMT6	0.0405103	0	1
PROK1	0.835557	0	1
PROX1	0.322234	0	1
PRPF3	0.0276063	1.09748	0.389927
PRPF38A	0.869468	0	1
PRPF38B	2.19817e-59	34.9675	0.00188679
PRR9	0.251972	0	1
PRRC2C	0.35053	0	1
PRRX1	0.040795	0.40261	1
PRSS38	0.852438	0	1
PRUNE	0.071122	0	1
PSEN2	0.739246	0	1
PSMA5	1.60079e-21	0	1
PSMB2	0.800675	0	1
PSMB4	0.0804257	0	1
PSMD4	0.299522	0	1
PSRC1	9.0189e-46	15.4257	0.00188679
PTAFR	0.134052	0	1
PTBP2	0.0218337	1.4599	0.278178
PTCH2	0.110417	0.770552	0.469669
PTCHD2	0.877132	0	1
PTGER3	0.173083	0.162778	1
PTGFR	0.0335312	0	1
PTGFRN	0.573439	0.136448	1
PTGS2	0.922961	0	1
PTP4A2	0.479454	0	1
PTPN14	0.557112	0	1
PTPN22	0.00459511	0.887251	0.451668
PTPN7	0.0412663	0.862956	0.457869
PTPRC	0.0496025	0	1
PTPRF	0.233248	0	1
PTPRU	0.0198565	0.826181	0.462992
PUM1	0.44913	0	1
PUSL1	0.45731	0	1
PVRL4	0.189012	0.580913	1
PYCR2	0.790621	0	1
PYGO2	0.167259	0.679088	0.488045
PYHIN1	0.688053	0	1
QSOX1	0.746356	0	1
RAB13	0.394539	0	1
RAB25	0.430619	0	1
RAB3B	0.911724	0	1
RAB3GAP2	0.0119251	1.68087	0.224931
RAB42	0.323513	0	1
RAB4A	0.58956	0	1
RAB7L1	0.0543288	0	1
RABGGTB	0.0195777	0.717682	0.477743
RABIF	0.564431	0	1
RAD54L	0.815332	0	1
RALGPS2	0.0175552	0	1
RAP1A	0.000494683	0	1
RAP1GAP	0.444114	0	1
RASAL2	0.0188351	0	1
RASSF5	0.455173	0	1
RAVER2	0.0349044	0.98992	0.416571
RBBP4	0.775384	0	1
RBBP5	0.0530227	0	1
RBM15	0.801958	0	1
RBM34	0.0097514	0.920088	0.440126
RBM8A	0.764534	0	1
RBMXL1	0.867217	0	1
RBP7	0.152215	0.200007	1
RC3H1	0.722287	0	1
RCAN3	0.451913	0	1
RCC1	0.315702	0.374485	1
RCC2	0.0133526	1.76374	0.214838
RCOR3	0.0135374	0.610729	1
RCSD1	0.522442	0	1
RD3	0.52202	0	1
REG4	0.492092	0	1
REN	0.109161	0	1
RER1	0.0534471	0	1
RERE	0.763639	0	1
RFWD2	0.221727	0	1
RFX5	0.503756	0	1
RGL1	0.272641	0	1
RGS1	0.357411	0	1
RGS13	0.19982	0	1
RGS16	0.00881404	1.05818	0.400125
RGS18	0.863327	0	1
RGS2	0.330109	0	1
RGS21	0.731217	0	1
RGS4	0.228377	0.409652	1
RGS5	0.783881	0	1
RGS8	0.613967	0	1
RGSL1	0.0207065	0.710072	0.479364
RHBDL2	0.540284	0	1
RHBG	0.491631	0	1
RHCE	0.00280935	0.426292	1
RHD	0.66909	0	1
RHOC	0.546258	0	1
RHOU	0.366741	0	1
RIIAD1	0.00445086	1.15681	0.375449
RIMKLA	0.0114583	1.3059	0.323023
RIMS3	0.0137763	1.65934	0.228687
RIT1	0.315842	0	1
RLF	0.300178	0	1
RNASEL	0.0041612	2.228	0.130789
RNF11	0.914921	0	1
RNF115	0.87462	0	1
RNF186	0.115139	0.286765	1
RNF187	0.163066	0.260222	1
RNF19B	0.326943	0	1
RNF2	0.0732795	0	1
RNF207	0.305263	0	1
RNF220	0.629132	0	1
RNF223	0.149607	0	1
RNPC3	0.502831	0	1
RNPEP	0.000164184	2.10912	0.147032
ROR1	0.244259	0.202107	1
RORC	0.0217517	0	1
RPA2	0.034834	0.740688	0.473583
RPAP2	0.44919	0	1
RPE65	0.164349	0	1
RPF1	0.0906771	0	1
RPL11	0.738995	0	1
RPL22	0.348208	0	1
RPL5	0.238648	0.119731	1
RPRD2	0.173003	0	1
RPS27	0.766551	0	1
RPS6KA1	1.79068e-06	1.69411	0.222285
RPS6KC1	0.640248	0	1
RPS8	0.0566	0.577744	1
RPTN	0.887719	0	1
RRAGC	0.095766	0.501367	1
RRNAD1	0.0758398	0	1
RRP15	0.367441	0	1
RSBN1	0.00812422	0.457434	1
RSC1A1	0.319247	0.371674	1
RSG1	0.122977	0	1
RSPO1	0.21988	0.467737	1
RTCA	0.902733	0	1
RUNX3	0.00965564	0	1
RUSC1	0.238309	0	1
RWDD3	0.728132	0	1
RXFP4	0.733273	0	1
RXRG	0.0762637	0.612723	1
S100A1	0.684138	0	1
S100A10	0.668184	0	1
S100A11	0.766167	0	1
S100A12	0.910239	0	1
S100A13	0.647202	0	1
S100A14	0.84421	0	1
S100A16	0.827203	0	1
S100A2	0.904378	0	1
S100A3	0.936828	0	1
S100A4	0.838161	0	1
S100A5	0.90594	0	1
S100A6	0.781842	0	1
S100A7	0.458187	0	1
S100A7A	0.20456	0.476214	1
S100A7L2	0.860017	0	1
S100A8	0.930927	0	1
S100A9	0.0248443	0	1
S100PBP	0.153591	0	1
S1PR1	0.899058	0	1
SAMD11	0.37965	0.318746	1
SAMD13	0.0445205	1.00278	0.413729
SARS	1.70713e-21	0	1
SASS6	0.735431	0	1
SCAMP3	0.21479	0.281335	1
SCCPDH	0.891751	0	1
SCMH1	0.00981029	0	1
SCNM1	0.324178	0	1
SCNN1D	0.193299	0	1
SCP2	0.674642	0	1
SCYL3	0.0603708	0	1
SDC3	0.881798	0	1
SDCCAG8	0.70892	0	1
SDE2	0.651651	0	1
SDF4	0.574764	0	1
SDHB	0.869193	0	1
SDHC	0.00070351	2.08184	0.152889
SEC16B	0.275858	0	1
SELE	0.7054	0	1
SELENBP1	0.0350953	0	1
SELL	0.267293	0	1
SELP	0.173511	0.466126	1
SEMA4A	0.54062	0	1
SEMA6C	0.696433	0	1
SEPN1	0.249385	0	1
SERBP1	0.779264	0	1
SERINC2	0.829453	0	1
SERPINC1	0.65907	0	1
SERTAD4	0.00555484	0.471386	1
SESN2	0.42159	0	1
SETDB1	0.0198029	0	1
SF3A3	0.0902583	0	1
SF3B4	0.0143395	1.64172	0.232404
SFN	6.24481e-05	0	1
SFPQ	0.906211	0	1
SFT2D2	0.942391	0	1
SGIP1	0.0459039	0	1
SH2D1B	0.868938	0	1
SH2D2A	0.071345	0	1
SH2D5	0.88972	0	1
SH3BGRL3	1.52563e-05	2.32628	0.112637
SH3BP5L	0.905544	0	1
SH3D21	0.0428282	0	1
SH3GLB1	0.570078	0	1
SHC1	0.221747	0.539192	1
SHCBP1L	0.720227	0	1
SHE	0.653336	0	1
SHISA4	1.96033e-05	1.90077	0.184364
SIKE1	0.356907	0	1
SIPA1L2	0.00444458	1.0681	0.398722
SKI	0.0351418	0	1
SLAMF1	0.682656	0	1
SLAMF6	0.632444	0	1
SLAMF7	0.0685618	0	1
SLAMF8	0.253279	0	1
SLAMF9	0.556997	0	1
SLC16A1	0.496605	0	1
SLC16A4	0.725327	0	1
SLC19A2	0.00637198	1.44719	0.283264
SLC1A7	0.196868	0	1
SLC22A15	0.878721	0	1
SLC25A24	2.13439e-21	0	1
SLC25A33	0.178732	0.363172	1
SLC25A34	0.0611493	0	1
SLC25A44	0.343101	0	1
SLC26A9	0.331244	0.295961	1
SLC27A3	0.732758	0	1
SLC2A1	0.305192	0.408201	1
SLC2A5	0.136218	0	1
SLC2A7	0.661467	0	1
SLC30A1	0.697956	0	1
SLC30A10	0.732884	0	1
SLC30A2	0.0115302	0	1
SLC30A7	0.662534	0	1
SLC35A3	0.748236	0	1
SLC35D1	0.474323	0	1
SLC35E2	0.069737	0	1
SLC35E2B	0.0252401	0	1
SLC35F3	0.021554	0.540693	1
SLC39A1	0.922244	0	1
SLC41A1	0.00791564	0	1
SLC44A3	0.760725	0	1
SLC44A5	0.45342	0	1
SLC45A1	0.791366	0	1
SLC45A3	0.00208808	0	1
SLC50A1	0.455264	0	1
SLC5A9	0.923777	0	1
SLC6A17	0.915111	0	1
SLC6A9	0.0766545	0	1
SLC9A1	0.000135227	0	1
SLC9C2	0.438128	0	1
SLFNL1	0.0142711	0	1
SMAP2	0.216531	0.552804	1
SMCP	0.863229	0	1
SMG5	0.261976	0	1
SMG7	0.035272	0	1
SMIM1	0.63714	0	1
SMIM12	0.513673	0	1
SMPDL3B	0.0584155	0	1
SMYD2	0.803371	0	1
SNAP47	0.717378	0	1
SNAPIN	0.122119	0	1
SNIP1	0.164175	0	1
SNRNP40	0.466955	0	1
SNRPE	0.575582	0	1
SNX27	0.0106405	0	1
SNX7	0.141684	0	1
SOAT1	0.0147515	0	1
SORT1	1.16374e-59	34.9675	0.00188679
SOX13	0.168061	0	1
SPAG17	0.91481	0	1
SPATA17	0.0604849	0	1
SPATA21	0.5253	0	1
SPATA6	0.583801	0	1
SPEN	0.622582	0	1
SPHAR	0.640104	0	1
SPOCD1	0.173063	0.43673	1
SPRR1A	0.640252	0	1
SPRR1B	0.425452	0	1
SPRR2A	0.778232	0	1
SPRR2B	0.338064	0	1
SPRR2D	0.848223	0	1
SPRR2E	0.44365	0	1
SPRR2F	0.887136	0	1
SPRR2G	0.909039	0	1
SPRR3	0.908996	0	1
SPRR4	0.83761	0	1
SPRTN	0.885152	0	1
SPSB1	0.156805	0	1
SPTA1	0.289781	0	1
SRGAP2	0.101044	0.683071	0.486367
SRM	0.140306	0	1
SRP9	0.170715	0	1
SRRM1	0.743728	0	1
SRSF10	0.385726	0	1
SRSF11	0.526465	0	1
SRSF4	0.0287728	0	1
SSBP3	0.168625	0.507456	1
SSBP3-AS1	0.166847	0	1
SSR2	0.665286	0	1
SSU72	0.706948	0	1
SSX2IP	0.16669	0	1
ST3GAL3	0.250743	0	1
ST6GALNAC5	0.00579948	1.7661	0.214838
ST7L	0.326217	0	1
STIL	0.0739441	0	1
STK40	0.634047	0	1
STMN1	0.00787346	0	1
STPG1	0.309644	0	1
STRIP1	0.00737732	0	1
STX12	0.177186	0	1
STX6	0.875248	0	1
STXBP3	0.272729	0	1
SUCO	0.100582	0	1
SUSD4	0.699561	0	1
SV2A	0.121506	0	1
SWT1	0.0697489	0	1
SYCP1	0.780018	0	1
SYDE2	0.229478	0	1
SYF2	0.0101556	1.00879	0.411157
SYNC	0.446992	0	1
SYPL2	5.9508e-14	8.97984	0.00188679
SYT11	0.511049	0	1
SYT14	0.000389012	1.76289	0.215123
SYT2	0.702322	0	1
SYT6	0.747939	0	1
SYTL1	0.0194134	1.26304	0.343409
SZRD1	0.122774	0.704203	0.480707
SZT2	0.200295	0.263411	1
TACSTD2	0.251302	0	1
TADA1	0.868812	0	1
TAF12	0.131704	0.818338	0.463728
TAF13	0.008771	0.264744	1
TAF1A	0.00473606	0.808449	0.464908
TAF5L	0.251749	0	1
TAGLN2	0.314585	0	1
TAL1	0.233122	0.2398	1
TARBP1	0.0186745	0	1
TARDBP	0.159605	0	1
TARS2	0.162345	0	1
TAS1R1	0.0291201	0.691919	0.484047
TAS1R2	0.788252	0	1
TAS1R3	0.084997	0.302498	1
TATDN3	0.529234	0	1
TBCE	2.80542e-05	3.82678	0.0154639
TBX15	0.0955104	0	1
TBX19	0.147095	0	1
TCEA3	0.747844	0	1
TCEANC2	0.802086	0	1
TCEB3	0.476012	0.248665	1
TCHH	0.898843	0	1
TCHHL1	0.959009	0	1
TCTEX1D1	0.0813034	0	1
TCTEX1D4	0.0239112	0.459	1
TDRD10	0.293505	0	1
TDRD5	0.362355	0	1
TDRKH	0.0430495	0	1
TEDDM1	0.000722917	1.73461	0.216889
TEKT2	0.0080685	1.69126	0.223066
TESK2	0.0911975	0	1
TEX35	0.0937992	0.847973	0.460534
TEX38	0.115404	0	1
TFAP2E	0.605125	0	1
TFB2M	0.660975	0	1
TGFB2	0.297248	0	1
TGFBR3	0.286505	0	1
THAP3	0.00499829	1.39974	0.298035
THBS3	0.477459	0	1
THEM4	0.734803	0	1
THEM5	0.0298126	1.17012	0.369578
THEMIS2	0.0109026	0	1
THRAP3	0.103589	0	1
TIE1	0.34185	0	1
TIMM17A	3.87818e-05	1.33602	0.313922
TINAGL1	0.824433	0	1
TIPRL	0.902085	0	1
TLR5	0.0367263	0	1
TM2D1	1.1584e-07	4.66406	0.00979021
TMCC2	0.0303662	0	1
TMCO1	0.330443	0	1
TMCO2	0.920588	0	1
TMCO4	0.0634293	0	1
TMED5	0.576652	0	1
TMEM125	0.792701	0	1
TMEM167B	0.00881075	0	1
TMEM183A	0.818487	0	1
TMEM200B	0.040232	0.676036	0.489359
TMEM201	0.247938	0	1
TMEM206	0.19932	0	1
TMEM222	6.45029e-05	0	1
TMEM234	0.807259	0	1
TMEM240	0.843087	0	1
TMEM39B	0.594882	0	1
TMEM50A	0.0144681	0	1
TMEM51	0.918148	0	1
TMEM52	0.518283	0	1
TMEM53	0.149891	0	1
TMEM54	0.385338	0	1
TMEM56	0.788343	0	1
TMEM56-RWDD3	0.827203	0	1
TMEM57	0.000515572	2.28689	0.118182
TMEM59	0.810653	0	1
TMEM61	3.64692e-24	16.3985	0.00188679
TMEM63A	0.561643	0	1
TMEM69	0.379934	0	1
TMEM78	0.610526	0	1
TMEM79	0.073288	0.538808	1
TMEM81	0.0444931	0	1
TMEM82	0.559688	0	1
TMEM88B	0.401731	0	1
TMEM9	0.243681	0	1
TMOD4	0.00809075	1.74776	0.216692
TNFAIP8L2	0.508523	0	1
TNFRSF14	0.384827	0	1
TNFRSF18	0.595792	0	1
TNFRSF1B	0.701595	0	1
TNFRSF25	0.361482	0	1
TNFRSF4	0.560568	0	1
TNFRSF8	0.0575846	0	1
TNFRSF9	0.374957	0	1
TNFSF18	0.908865	0	1
TNFSF4	0.888352	0	1
TNN	0.0208448	0.814071	0.464334
TNNI1	0.845873	0	1
TNNI3K	0.00957906	0	1
TNNT2	0.321556	0	1
TNR	0.958757	0	1
TOE1	0.0544387	0.354951	1
TOMM20	0.0156062	0.941848	0.428617
TOMM40L	0.0082295	1.07492	0.396787
TOR1AIP1	0.832593	0	1
TOR1AIP2	0.826673	0	1
TOR3A	0.0100644	1.07982	0.396111
TP53BP2	0.387842	0.223243	1
TP73	0.824656	0	1
TPM3	0.609719	0.0832456	1
TPR	0.772873	0	1
TPRG1L	0.896988	0	1
TRABD2B	0.321098	0	1
TRAF3IP3	0.000351488	1.69077	0.223066
TRAF5	0.481332	0	1
TRAPPC3	0.0113885	1.64396	0.232404
TRIM11	0.874832	0	1
TRIM17	0.764188	0	1
TRIM33	0.072081	0	1
TRIM45	0.708525	0	1
TRIM46	0.220519	0.559104	1
TRIM58	0.875991	0	1
TRIM62	0.0846703	0	1
TRIM63	0.00951221	0.196236	1
TRIM67	0.0910972	0.613972	1
TRIT1	0.434545	0	1
TRMT13	0.807799	0	1
TRMT1L	0.0323396	0	1
TRNAU1AP	0.151066	0	1
TRNP1	2.12349e-05	1.62853	0.234805
TROVE2	0.340175	0	1
TSACC	0.831098	0	1
TSEN15	0.000366031	2.06085	0.154506
TSHB	0.847838	0	1
TSNAX	0.552949	0	1
TSNAX-DISC1	0.370499	0	1
TSPAN1	0.828117	0	1
TSPAN2	0.807326	0	1
TSSK3	0.873856	0	1
TSTD1	0.0965343	0	1
TTC13	0.85986	0	1
TTC22	0.0179545	0	1
TTC24	0.143524	0.62995	0.502564
TTC34	0.361376	0	1
TTC39A	0.936859	0	1
TTC4	0.00224015	0	1
TTF2	0.605105	0	1
TTLL10	0.612166	0	1
TTLL7	0.00299646	1.05214	0.401742
TUFT1	0.00951468	0	1
TXLNA	0.847714	0	1
TXNDC12	0.755332	0	1
TXNIP	0.856129	0	1
TYW3	0.541824	0	1
UAP1	0.091397	0	1
UBAP2L	0.252137	0	1
UBE2J2	0.0823551	0	1
UBE2Q1	0.587055	0	1
UBE2T	0.874323	0	1
UBE2U	0.704717	0	1
UBE4B	0.31174	0	1
UBIAD1	0.0599624	0	1
UBL4B	0.3856	0	1
UBQLN4	0.878479	0	1
UBR4	0.749986	0	1
UBXN10	0.0286593	0.786487	0.467729
UBXN11	1.70558e-05	2.65324	0.069103
UCHL5	0.290144	0	1
UCK2	0.242641	0	1
UFC1	0.715429	0	1
UHMK1	0.608398	0	1
UQCRH	0.784428	0	1
URB2	0.690518	0	1
UROD	0.131492	0	1
USF1	0.26628	0	1
USP1	4.14965e-08	4.92209	0.00979021
USP21	0.653814	0	1
USP24	3.42e-08	4.31665	0.0127907
USP33	0.00465446	1.55372	0.255396
USP48	0.283419	0	1
UTP11L	0.870628	0	1
UTS2	0.43946	0	1
VAMP3	0.551509	0	1
VAMP4	0.318431	0	1
VANGL1	0.0708373	0.660996	0.493256
VANGL2	0.781089	0	1
VASH2	0.44045	0.183542	1
VAV3	0.383123	0	1
VCAM1	0.598507	0	1
VHLL	0.585883	0	1
VPS13D	0.718278	0	1
VPS45	0.0804307	0.931319	0.434271
VPS72	0.584717	0	1
VSIG8	0.277893	0	1
VTCN1	0.692773	0	1
VWA1	0.677034	0	1
VWA5B1	0.68834	0	1
WARS2	0.0536248	0.730474	0.475873
WASF2	0.000327647	0.750274	0.471317
WDR26	0.725249	0	1
WDR3	0.899085	0	1
WDR47	0.0185244	1.55544	0.255396
WDR63	0.67507	0	1
WDR64	0.33224	0	1
WDR65	0.689732	0	1
WDR77	0.000342171	0	1
WDR78	0.158025	0	1
WDTC1	8.87803e-05	0	1
WLS	0.123674	0	1
WNT2B	0.872145	0	1
WNT3A	0.306556	0	1
WNT4	0.761892	0	1
WNT9A	0.725162	0	1
WRAP73	0.895579	0	1
XCL1	0.00906573	0	1
XCL2	0.0101017	0	1
XKR8	0.055956	0	1
XPR1	0.0764679	0	1
YARS	0.174895	0	1
YBX1	0.0238957	0.998685	0.414558
YIPF1	0.578199	0.176122	1
YOD1	0.452818	0	1
YRDC	0.22815	0	1
YTHDF2	0.0225266	0.831831	0.461776
YY1AP1	0.592776	0	1
ZBED6	0.152518	0	1
ZBTB17	0.579816	0	1
ZBTB18	0.171321	0.477744	1
ZBTB37	0.701414	0	1
ZBTB40	0.62618	0	1
ZBTB41	0.541102	0	1
ZBTB48	0.0259558	0	1
ZBTB7B	0.511385	0	1
ZBTB8A	0.711949	0	1
ZBTB8B	0.882723	0	1
ZBTB8OS	0.306331	0	1
ZC3H11A	0.111836	0	1
ZC3H12A	0.352135	0	1
ZCCHC11	0.880517	0	1
ZCCHC17	0.0512613	1.0299	0.405918
ZDHHC18	1.01525e-05	1.56164	0.252963
ZFP69	0.104365	0.649314	0.495262
ZFP69B	0.0619747	0.682793	0.486367
ZFYVE9	0.868238	0	1
ZMPSTE24	0.442841	0	1
ZMYM1	0.86591	0	1
ZMYM4	0.0130565	1.58506	0.245658
ZMYM6	0.819773	0	1
ZMYM6NB	0.924047	0	1
ZMYND12	0.0253465	1.416	0.291675
ZNF124	0.868447	0	1
ZNF281	0.509104	0	1
ZNF326	0.210956	0	1
ZNF362	0.470204	0	1
ZNF436	0.651603	0	1
ZNF496	0.0832645	0	1
ZNF593	7.09897e-05	0.807782	0.464908
ZNF644	0.49303	0	1
ZNF648	0.00277585	1.48297	0.275082
ZNF669	0.734973	0	1
ZNF670	0.906534	0	1
ZNF672	0.92616	0	1
ZNF678	0.839586	0	1
ZNF683	0.000191789	0	1
ZNF684	0.0522589	0.835314	0.461517
ZNF687	0.323344	0	1
ZNF691	0.0118382	0	1
ZNF692	0.914071	0	1
ZNF695	0.865458	0	1
ZNF697	0.0908479	0	1
ZNHIT6	0.509298	0	1
ZP4	0.88633	0	1
ZRANB2	0.736459	0	1
ZSCAN20	0.1584	0.507918	1
ZSWIM5	0.559138	0	1
ZYG11A	0.803032	0	1
ZYG11B	0.689155	0	1
ZZZ3	0.000949758	1.85226	0.196639
AAK1	0.366335	0	1
AAMP	0.00333284	0	1
ABCA12	0.697693	0	1
ABCB11	0.0780167	0	1
ABCB6	0.00419807	0.92341	0.438462
ABCG5	2.92609e-22	15.6901	0.00188679
ABCG8	4.01772e-20	13.1374	0.00188679
ABHD1	0.000629328	1.94006	0.17434
ABI2	7.14185e-05	0	1
ACADL	0.00527815	2.20997	0.133167
ACKR3	0.708658	0	1
ACMSD	0.00149958	1.59381	0.244472
ACOXL	0.00990302	1.47199	0.276026
ACP1	0.726484	0	1
ACSL3	0.389734	0	1
ACTG2	0.749935	0	1
ACTR1B	0.555667	0	1
ACTR2	0.00470006	1.53052	0.264244
ACTR3	0.0549293	0	1
ACVR1	0.0423331	0	1
ACVR1C	0.827663	0	1
ACVR2A	0.091147	0.653118	0.495262
ACYP2	0.573675	0	1
ADAM17	0.154203	0	1
ADAM23	0.210235	0.469583	1
ADCY3	0.0108394	0	1
ADD2	0.620964	0	1
ADI1	0.11116	0.78815	0.467393
ADRA2B	0.80621	0	1
AFTPH	0.473264	0	1
AGBL5	0.000162803	0	1
AGFG1	0.73143	0	1
AGPS	0.170575	0	1
AGXT	0.808352	0	1
AHSA2	0.0131281	0.801996	0.464908
ALLC	0.435389	0	1
ALMS1	0.355511	0	1
ALPI	0.612051	0	1
ALPP	0.0176513	0.877983	0.452924
ALPPL2	0.113197	0	1
ALS2	0.000206549	1.95322	0.173614
ALS2CR11	0.0963343	0.151201	1
ALS2CR12	0.421144	0	1
AMER3	0.434818	0	1
AMMECR1L	0.741989	0	1
ANAPC1	0.0359895	0.508207	1
ANKAR	0.431996	0	1
ANKMY1	0.337137	0	1
ANKRD23	0.678149	0	1
ANKRD30BL	0.698415	0	1
ANKRD36	0.252278	0.280242	1
ANKRD36C	0.427658	0	1
ANKRD39	0.617121	0	1
ANKRD44	0.00335146	0.959879	0.423516
ANKRD53	0.081147	0	1
ANKZF1	0.00599846	0.966358	0.421828
ANO7	0.0231045	1.42899	0.28782
ANTXR1	0.00567414	1.4646	0.278158
ANXA4	0.154244	0	1
AOX1	0.781943	0	1
AP1S3	0.322517	0	1
APLF	0.432446	0	1
APOB	1.96458e-30	16.2115	0.00188679
AQP12A	0.184479	0	1
AQP12B	0.463597	0	1
ARHGAP25	0.540248	0	1
ARHGEF33	0.12182	0	1
ARHGEF4	0.415574	0	1
ARID5A	0.607512	0	1
ARL4C	0.42382	0	1
ARL5A	0.496608	0	1
[truncated: 15,755 more rows]

## Sheet: Supplementary Table 12
Binary trait. Skin cancer
gene.id	GeneScan3D.orginal	W	Qvalue
A3GALT2	0.572089	0	1
AADACL3	0.055044	0.53707	1
AADACL4	0.867212	0	1
ABCA4	0.901234	0	1
ABCB10	3.67736e-31	20.5314	0.00155039
ABCD3	0.45773	0	1
ABL2	0.792345	0	1
ACADM	0.902656	0	1
ACAP3	0.308458	0	1
ACBD3	0.183208	0	1
ACBD6	0.590946	0	1
ACOT11	0.206993	0	1
ACOT7	0.14599	0	1
ACP6	0.408701	0	1
ACTA1	3.05385e-11	1.96495	0.160213
ACTL8	0.578135	0	1
ACTN2	0.895408	0	1
ACTRT2	0.574515	0	1
ADAM15	7.0176e-06	0	1
ADAM30	0.837083	0	1
ADAMTS4	0.0940072	0	1
ADAMTSL4	1.29942e-05	1.62364	0.241005
ADAMTSL4-AS1	9.77842e-06	1.2244	0.370358
ADAR	0.191136	0	1
ADC	0.805558	0	1
ADCK3	0.0358518	0	1
ADCY10	0.0673572	0	1
ADIPOR1	0.712151	0	1
ADORA1	0.301512	0.236164	1
ADORA3	0.156663	0	1
ADPRHL2	0.0823124	0.954767	0.444483
ADSS	0.557202	0	1
AGL	0.902329	0	1
AGMAT	0.00125223	0.461776	1
AGO1	0.504744	0.19033	1
AGO3	0.323181	0	1
AGO4	0.849611	0	1
AGRN	0.814034	0	1
AGT	0.837158	0	1
AGTRAP	0.755514	0	1
AHCTF1	0.561875	0	1
AHCYL1	0.0664634	0	1
AHDC1	0.00100947	2.29296	0.0969565
AIDA	0.286258	0	1
AIM1L	0.832268	0	1
AIM2	0.161992	0.607059	1
AJAP1	0.264321	0	1
AK2	0.0119842	1.74215	0.211799
AK4	0.0820839	0	1
AK5	0.734388	0	1
AKIRIN1	0.0222319	0.891258	0.460463
AKNAD1	0.25534	0.478716	1
AKR1A1	0.797101	0	1
AKR7A2	0.86664	0	1
AKR7A3	0.87044	0	1
AKT3	0.816766	0	1
ALDH4A1	0.849223	0	1
ALDH9A1	0.776733	0	1
ALG14	0.910951	0	1
ALG6	0.831342	0	1
ALPL	0.618207	0	1
ALX3	0.0172783	1.22508	0.370358
AMIGO1	0.429608	0	1
AMPD1	0.755592	0	1
AMPD2	0.304412	0	1
AMY1A	0.226313	0.562208	1
AMY1C	0.101381	0.729607	0.513261
AMY2A	0.0665529	1.08275	0.413287
AMY2B	0.142181	0	1
ANGEL2	0.0144252	0	1
ANGPTL1	0.715388	0	1
ANGPTL3	0.153048	0	1
ANGPTL7	0.0574409	0	1
ANKRD13C	0.888323	0	1
ANKRD34A	0.586809	0	1
ANKRD35	0.860049	0	1
ANKRD45	0.177664	0	1
ANKRD65	0.195812	0.471954	1
ANP32E	2.75485e-05	1.43404	0.296878
ANXA9	5.53575e-05	1.5994	0.247668
AP4B1	1.18869e-05	1.25051	0.361962
APCS	0.562532	0	1
APH1A	6.61158e-05	0.504867	1
APITD1	0.122107	0.64171	0.538062
APITD1-CORT	0.0865803	0.908113	0.454477
APOA1BP	0.187764	0	1
APOA2	0.139798	0	1
APOBEC4	0.529549	0.141221	1
AQP10	0.758129	0	1
ARF1	0.00190038	1.51382	0.275656
ARHGAP29	0.68104	0	1
ARHGAP30	0.0209331	0.889397	0.461257
ARHGEF10L	9.3902e-40	30.3875	0.00155039
ARHGEF11	0.811297	0	1
ARHGEF16	0.0944548	0	1
ARHGEF19	0.155288	0	1
ARHGEF2	0.0158388	0.712656	0.517986
ARID1A	0.841436	0	1
ARID4B	0.627928	0	1
ARL8A	0.687755	0	1
ARNT	1.09189e-05	1.17904	0.379576
ARPC5	0.160236	0.694984	0.522323
ARTN	0.31427	0	1
ARV1	0.130633	0	1
ASAP3	0.438282	0	1
ASB17	0.367643	0	1
ASCL5	0.755373	0	1
ASH1L	1.65374e-05	0	1
ASPM	0.404454	0	1
ASTN1	0.171357	0.391357	1
ATAD3A	0.00863193	1.88711	0.176689
ATAD3B	0.288525	0	1
ATAD3C	0.108602	0	1
ATF3	0.802007	0	1
ATF6	0.256604	0	1
ATG4C	0.280084	0	1
ATP13A2	0.0748112	0	1
ATP1A1	0.549982	0	1
ATP1A2	0.0943072	0.0803157	1
ATP1A4	0.032038	1.26583	0.357587
ATP1B1	0.652488	0	1
ATP2B4	0.806532	0	1
ATP5F1	0.498221	0	1
ATP6V0B	0.630383	0	1
ATP6V1G3	0.228129	0	1
ATP8B2	0.681414	0	1
ATPAF1	0.230091	0	1
ATPIF1	0.0190889	1.34903	0.322736
ATXN7L2	0.574384	0	1
AUNIP	0.41868	0.233837	1
AURKAIP1	0.317818	0	1
AVPR1B	0.821269	0	1
AXDND1	0.749577	0	1
B3GALNT2	0.670048	0	1
B3GALT2	0.728393	0	1
B3GALT6	0.410061	0	1
B4GALT2	0.389503	0	1
B4GALT3	0.644748	0	1
BAI2	0.238054	0	1
BARHL2	0.151328	0.523072	1
BATF3	0.0318793	0.589025	1
BCAN	0.490852	0	1
BCAR3	0.0325393	0.160805	1
BCAS2	0.000869958	2.37498	0.0844244
BCL10	0.0618328	0	1
BCL2L15	2.66969e-05	1.82917	0.191626
BCL9	0.221878	0	1
BEND5	0.898398	0	1
BEST4	0.128276	0	1
BGLAP	0.341861	0	1
BLZF1	0.612236	0	1
BMP8A	0.0234629	0	1
BMP8B	0.0388685	0	1
BNIPL	6.58599e-05	1.45662	0.29129
BOLA1	0.000560339	0	1
BPNT1	0.523394	0	1
BRDT	0.823108	0	1
BRINP2	0.479067	0	1
BRINP3	0.925608	0	1
BROX	0.396491	0	1
BSDC1	0.0297292	0.971249	0.440164
BSND	0.136355	0	1
BTBD19	0.0980619	0.278298	1
BTBD8	0.511074	0	1
BTF3L4	0.950353	0	1
BTG2	0.506298	0	1
C1orf100	0.698358	0	1
C1orf101	0.73707	0	1
C1orf105	0.826719	0	1
C1orf106	0.686005	0	1
C1orf109	0.00661355	0	1
C1orf110	0.733352	0	1
C1orf111	0.761864	0	1
C1orf112	0.559572	0	1
C1orf115	0.700181	0	1
C1orf116	0.815856	0	1
C1orf122	0.0201227	0.779329	0.496931
C1orf123	0.366478	0	1
C1orf127	0.529223	0	1
C1orf131	0.807062	0	1
C1orf134	0.0586163	1.16083	0.385736
C1orf137	0.440269	0	1
C1orf141	0.350111	0	1
C1orf143	0.0524607	0	1
C1orf145	0.00245101	1.44036	0.296417
C1orf146	0.403385	0	1
C1orf147	0.553524	0	1
C1orf158	0.863678	0	1
C1orf159	0.438079	0	1
C1orf162	0.647556	0	1
C1orf167	0.829134	0	1
C1orf168	0.527725	0	1
C1orf170	0.814387	0	1
C1orf172	0.883631	0	1
C1orf173	0.0858988	0	1
C1orf174	0.439592	0	1
C1orf177	0.794458	0	1
C1orf180	0.841938	0	1
C1orf185	0.476308	0	1
C1orf186	0.591791	0	1
C1orf189	0.201224	0	1
C1orf192	0.657195	0	1
C1orf194	0.0455159	1.13683	0.39316
C1orf195	0.291391	0	1
C1orf198	0.289217	0	1
C1orf200	0.066815	0	1
C1orf204	0.0340342	0.426573	1
C1orf21	0.774377	0	1
C1orf210	0.4587	0	1
C1orf213	0.900799	0	1
C1orf216	0.950443	0	1
C1orf220	0.859558	0	1
C1orf222	0.666513	0	1
C1orf226	0.806556	0	1
C1orf227	0.601805	0	1
C1orf228	0.0741191	0.914878	0.451888
C1orf229	0.958097	0	1
C1orf233	0.208943	0	1
C1orf234	0.0722331	0	1
C1orf27	0.104805	0	1
C1orf35	1.19759e-47	23.9566	0.00155039
C1orf43	0.474524	0	1
C1orf50	0.819225	0	1
C1orf51	2.28337e-05	0	1
C1orf52	0.14241	0	1
C1orf53	0.887022	0	1
C1orf54	2.1928e-05	1.12773	0.395291
C1orf56	8.29445e-05	1.4324	0.297234
C1orf61	0.840278	0	1
C1orf63	0.727975	0	1
C1orf64	0.149891	0	1
C1orf65	0.852087	0	1
C1orf68	0.421551	0.238348	1
C1orf74	0.378146	0	1
C1orf85	0.922802	0	1
C1orf86	0.717827	0	1
C1orf87	0.893259	0	1
C1orf94	0.88703	0	1
C1orf95	0.762915	0	1
C1QA	0.42006	0	1
C1QB	0.82617	0	1
C1QC	0.731143	0	1
C2CD4D	0.00759198	1.42032	0.298121
C4BPA	0.651378	0	1
C4BPB	0.374992	0	1
C8A	0.231652	0	1
C8B	0.172406	0	1
CA14	3.90021e-05	1.56338	0.260277
CA6	0.853086	0	1
CACHD1	0.701771	0	1
CACNA1E	0.0131325	1.48387	0.283641
CACNA1S	0.847193	0	1
CACYBP	0.888404	0	1
CADM3	0.252248	0.458235	1
CALML6	0.526039	0	1
CAMK1G	0.0512253	0	1
CAMK2N1	0.528661	0	1
CAMSAP2	0.60791	0	1
CAP1	0.00499128	0.969624	0.440164
CAPN2	0.0244246	0	1
CAPN8	0.0187325	1.06673	0.41897
CAPN9	0.897928	0	1
CAPZA1	0.232689	0	1
CAPZB	0.905761	0	1
CASP9	0.0025754	1.32238	0.332526
CASQ1	0.352607	0	1
CASQ2	0.532055	0.13679	1
CASZ1	0.149621	0	1
CATSPER4	0.298285	0	1
CC2D1B	0.93723	0	1
CCBL2	0.047	0.545673	1
CCDC163P	0.829353	0	1
CCDC17	0.838604	0	1
CCDC18	0.477601	0	1
CCDC181	0.736472	0	1
CCDC19	0.0191753	0	1
CCDC23	0.896694	0	1
CCDC24	0.45344	0	1
CCDC27	0.868257	0	1
CCDC28B	0.782639	0	1
CCDC30	0.403609	0	1
CCNL2	0.22024	0	1
CCSAP	0.00319591	1.52315	0.272289
CCT3	0.668925	0	1
CD101	0.0190729	1.4985	0.279436
CD160	0.940528	0	1
CD164L2	0.472475	0	1
CD1A	0.236899	0	1
CD1B	0.699493	0	1
CD1C	0.506296	0	1
CD1D	0.236906	0.208886	1
CD1E	0.241673	0	1
CD2	0.0285954	0	1
CD244	0.856186	0	1
CD247	0.150453	0	1
CD34	0.585903	0	1
CD46	0.489952	0	1
CD48	0.103636	0	1
CD52	0.760285	0	1
CD53	0.254588	0.358876	1
CD55	0.690465	0	1
CD58	0.0130563	1.45781	0.29117
CD5L	0.7582	0	1
CD84	0.498443	0	1
CDA	0.047023	0	1
CDC14A	0.889899	0	1
CDC20	0.149259	0.41326	1
CDC42	0.022194	0	1
CDC42BPA	0.0948436	0.384662	1
CDC42SE1	1.64515e-05	1.12833	0.395291
CDC7	0.832402	0	1
CDC73	0.851546	0	1
CDCA8	0.0208898	1.41445	0.299272
CDCP2	0.455812	0	1
CDK11A	0.314668	0	1
CDK11B	0.417507	0	1
CDK18	0.0116328	0.516146	1
CDKN2C	0.518446	0	1
CELA2A	0.221266	0	1
CELA2B	0.00290451	0.619473	0.544142
CELA3A	0.351102	0	1
CELA3B	0.858022	0	1
CELF3	0.00126421	0	1
CELSR2	0.687099	0	1
CENPF	0.0141752	0	1
CENPL	0.462436	0	1
CEP104	0.25631	0.410983	1
CEP170	0.553727	0	1
CEP350	0.523469	0	1
CEP85	0.395888	0	1
CEPT1	0.202079	0	1
CERS2	2.63099e-06	0	1
CFH	0.0912583	0.905664	0.45626
CFHR1	0.855967	0	1
CFHR2	0.622449	0	1
CFHR3	0.846572	0	1
CFHR4	0.665804	0	1
CFHR5	0.698081	0	1
CGN	0.00257167	0.724317	0.515659
CHD1L	0.464654	0.199438	1
CHD5	0.0353774	0	1
CHI3L1	0.381878	0	1
CHI3L2	0.0939024	0.945547	0.445866
CHIA	0.224711	0	1
CHIT1	0.119929	0.809903	0.490823
CHML	0.19835	0	1
CHRNB2	2.47541e-05	4.23137	0.00552995
CHTOP	0.605037	0	1
CITED4	0.159015	0	1
CKS1B	0.0482399	0	1
CLCA1	0.479137	0.136067	1
CLCA2	0.168389	0	1
CLCA4	0.802352	0	1
CLCC1	0.0624166	0	1
CLCN6	0.558969	0	1
CLCNKA	0.0575352	0	1
CLCNKB	0.134113	0	1
CLDN19	0.768647	0	1
CLIC4	0.571001	0	1
CLK2	0.411933	0	1
CLSPN	0.821797	0	1
CLSTN1	0.388013	0	1
CMPK1	0.0824142	0	1
CNIH3	0.0571433	0	1
CNIH4	0.0747894	0.719876	0.515857
CNKSR1	0.115972	0.118993	1
CNN3	0.655446	0.0924999	1
CNR2	0.109454	0	1
CNST	0.495887	0	1
CNTN2	0.000535524	1.48255	0.283641
COA6	0.917669	0	1
COA7	0.782118	0	1
COG2	0.41418	0	1
COL11A1	0.763494	0	1
COL16A1	0.914929	0	1
COL24A1	0.769192	0	1
COL8A2	0.0774332	0.984263	0.435894
COL9A2	0.830675	0	1
COLGALT2	0.601554	0	1
COPA	0.0101196	0.745419	0.510022
CORT	0.0434154	0.959296	0.442172
COX20	0.734439	0	1
CPSF3L	0.261388	0	1
CPT2	0.642552	0	1
CR1	0.678593	0	1
CR1L	0.8105	0	1
CR2	0.673704	0	1
CRABP2	0.0916424	0.96702	0.441242
CRB1	0.117516	0.315218	1
CRCT1	0.000369181	0	1
CREB3L4	0.726237	0.0763401	1
CREG1	0.305557	0	1
CRNN	7.55639e-05	1.47538	0.284615
CROCC	0.028726	0	1
CRP	0.118609	0.646623	0.535981
CRTC2	0.83899	0	1
CRYZ	0.824894	0	1
CSDE1	0.0945217	0.543946	1
CSF1	0.572458	0	1
CSF3R	0.124551	0.585028	1
CSRP1	0.714836	0	1
CTBS	0.54158	0	1
CTH	0.314618	0.410909	1
CTNNBIP1	0.256447	0	1
CTPS1	0.0397556	0	1
CTRC	0.743969	0	1
CTSE	0.799393	0	1
CTSK	6.52646e-06	2.23716	0.105
CTSS	1.75038e-05	1.34771	0.322736
CTTNBP2NL	0.0191747	1.48764	0.282367
CYB561D1	0.576898	0	1
CYB5R1	0.799485	0	1
CYB5RL	0.51065	0	1
CYP2J2	0.27419	0.443762	1
CYP4A11	0.587098	0	1
CYP4A22	0.186244	0	1
CYP4B1	0.189541	0	1
CYP4X1	0.337948	0.356122	1
CYP4Z1	0.448856	0	1
CYR61	0.709125	0	1
DAP3	0.020691	1.13629	0.39316
DARC	0.0703547	1.07611	0.414393
DARS2	0.561223	0	1
DBT	0.91045	0	1
DCAF6	0.156896	0.227087	1
DCAF8	0.155701	0	1
DCDC2B	0.127497	0	1
DCLRE1B	2.68556e-05	0	1
DCST1	3.72555e-06	0	1
DCST2	3.77676e-06	2.92015	0.0394286
DDAH1	0.661913	0	1
DDI2	0.00137041	1.13725	0.39316
DDOST	0.0467971	0.847543	0.478226
DDR2	0.790121	0	1
DDX20	0.0715638	0.965573	0.441977
DDX59	0.775327	0	1
DEDD	0.0683783	0.975174	0.438462
DEGS1	0.0780509	0	1
DENND1B	0.348132	0	1
DENND2C	0.128349	0	1
DENND2D	0.0304638	1.35944	0.31996
DENND4B	0.242829	0	1
DEPDC1	0.0586348	1.01077	0.431586
DESI2	0.755432	0	1
DFFA	0.0654924	0.933438	0.451222
DFFB	0.339413	0	1
DHCR24	0.840895	0	1
DHDDS	0.922905	0	1
DHRS3	0.770311	0	1
DHX9	0.894212	0	1
DIEXF	0.186131	0	1
DIO1	0.854935	0	1
DIRAS3	0.814353	0	1
DISC1	0.00685811	0	1
DISP1	0.64041	0	1
DLEU2L	0.806757	0	1
DLGAP3	0.201863	0	1
DMAP1	0.170696	0	1
DMBX1	0.260938	0.369912	1
DMRTA2	0.106933	0	1
DMRTB1	0.0951759	0	1
DNAJB4	0.608842	0	1
DNAJC11	0.0875289	0	1
DNAJC16	0.00129049	1.4318	0.297234
DNAJC6	0.236371	0	1
DNAJC8	0.019758	0.884861	0.462923
DNALI1	0.162661	0	1
DNASE2B	0.599209	0	1
DNTTIP2	0.0387083	0	1
DOCK7	0.117415	0.534606	1
DPH2	0.222674	0	1
DPH5	0.780286	0	1
DPM3	1.55061e-05	0	1
DPT	0.0626149	0	1
DR1	0.172436	0.530063	1
DRAM2	0.165194	0	1
DRAXIN	0.0636848	0.694456	0.522323
DSTYK	0.000387246	1.30141	0.341522
DTL	0.883419	0	1
DUSP10	0.0686072	0.330454	1
DUSP12	0.113621	0	1
DUSP23	0.624695	0	1
DUSP27	0.256904	0	1
DVL1	0.0788998	0.668637	0.529628
DYRK3	0.314483	0	1
E2F2	0.110874	0.546604	1
EBNA1BP2	0.562979	0	1
ECE1	0.714852	0	1
ECHDC2	0.838868	0	1
ECM1	6.30918e-05	1.00856	0.431664
EDARADD	0.0855385	0	1
EDEM3	0.070187	0	1
EDN2	0.00152805	0.46243	1
EFCAB14	0.104313	0	1
EFCAB2	0.162904	0.647736	0.535884
EFCAB7	0.846584	0	1
EFHD2	0.00211991	0.840895	0.480593
EFNA1	0.744	0	1
EFNA3	7.52976e-05	1.79681	0.19906
EFNA4	1.57961e-05	0	1
EGLN1	0.099885	0	1
EIF2B3	0.051113	0.610927	0.546517
EIF2D	0.30485	0	1
EIF3I	0.229963	0	1
EIF4G3	0.409256	0	1
ELAVL4	0.705204	0	1
ELF3	0.344057	0	1
ELK4	0.0231692	0	1
ELOVL1	0.356237	0	1
ELTD1	0.770327	0	1
EMC1	0.84279	0	1
ENAH	0.557701	0	1
ENO1	0.0785873	0	1
ENSA	8.31904e-06	0.962924	0.441977
EPB41	0.0676952	0	1
EPHA10	0.0249927	0.897275	0.458549
EPHA2	0.365111	0	1
EPHA8	0.374001	0	1
EPHB2	0.610507	0	1
EPHX1	0.759263	0	1
EPHX4	0.816679	0	1
EPRS	0.429123	0	1
EPS15	0.70462	0	1
EPS8L3	0.646221	0	1
ERI3	0.509927	0	1
ERMAP	0.776022	0	1
ERO1LB	0.101708	0	1
ERRFI1	0.734872	0	1
ESPN	0.0192745	0	1
ETNK2	0.809661	0	1
ETV3	0.622861	0	1
ETV3L	0.83587	0	1
EVA1B	0.0791861	0.870078	0.467757
EVI5	0.561943	0	1
EXO1	0.000163914	3.34427	0.02
EXO5	0.00374638	0	1
EXOC8	0.060351	0	1
EXOSC10	0.608508	0	1
EXTL1	0.302099	0	1
EXTL2	0.901437	0	1
EYA3	0.027033	0.641842	0.538062
F11R	0.013863	1.08988	0.409211
F13B	0.62655	0	1
F3	0.0481102	0	1
F5	0.464194	0	1
FAAH	0.0485024	0.9425	0.446396
FABP3	0.922362	0	1
FAIM3	0.196135	0	1
FAM102B	0.748799	0	1
FAM110D	0.0442852	1.08059	0.413352
FAM129A	0.127221	0	1
FAM131C	0.00315622	1.37783	0.313367
FAM132A	0.102721	0	1
FAM151A	0.121647	0	1
FAM159A	0.806227	0	1
FAM163A	0.675142	0	1
FAM167B	0.528634	0	1
FAM177B	0.251573	0	1
FAM183A	0.513028	0	1
FAM189B	0.360119	0	1
FAM19A3	0.745389	0	1
FAM20B	0.906271	0	1
FAM212B	0.0844568	0.845448	0.478987
FAM213B	0.849607	0	1
FAM229A	0.65619	0	1
FAM231B	0.0815478	0	1
FAM43B	0.07196	0	1
FAM46B	0.908041	0	1
FAM46C	0.114134	0	1
FAM63A	8.73481e-06	1.36754	0.317049
FAM69A	0.73724	0	1
FAM71A	0.271969	0	1
FAM72A	0.62503	0	1
FAM72B	0.626729	0	1
FAM73A	0.344152	0	1
FAM76A	0.204714	0	1
FAM78B	0.680655	0	1
FAM89A	0.756566	0	1
FASLG	0.225195	0.302722	1
FBLIM1	0.00399327	1.01106	0.43148
FBXO2	0.810843	0	1
FBXO28	0.0801241	0	1
FBXO42	0.0367253	0.73033	0.513186
FBXO44	0.625061	0	1
FBXO6	0.621525	0	1
FCAMR	0.685863	0	1
FCER1A	0.889511	0	1
FCER1G	0.118058	0.19594	1
FCGR1A	0.596579	0	1
FCGR1B	0.682756	0	1
FCGR2A	0.0866389	0	1
FCGR2B	0.0693302	0	1
FCGR3A	0.0720862	0	1
FCGR3B	0.12536	0	1
FCN3	0.342723	0	1
FCRL1	0.3936	0	1
FCRL2	0.704238	0	1
FCRL3	0.921904	0	1
FCRL4	0.682748	0	1
FCRL5	0.429527	0	1
FCRL6	0.0620429	0	1
FCRLA	0.127041	0	1
FCRLB	0.127143	0	1
FDPS	0.0603955	0.508496	1
FGGY	0.696174	0	1
FGR	0.204609	0.469748	1
FH	0.263194	0	1
FHAD1	0.00154884	0	1
FHL3	0.0285061	1.25928	0.360774
FLAD1	6.55001e-06	0	1
FLG	0.0186957	0	1
FLG2	0.382132	0	1
FLVCR1	0.185316	0	1
FMN2	0.734202	0	1
FMO1	0.306923	0	1
FMO2	0.703774	0	1
FMO3	0.714826	0	1
FMO4	0.177419	0	1
FMO5	0.259947	0.439735	1
FMO6P	0.88178	0	1
FMOD	0.875896	0	1
FNBP1L	0.112189	0	1
FNDC5	0.0165788	0.987638	0.434599
FNDC7	0.244758	0	1
FOXD2	0.0638454	0	1
FOXD3	0.775037	0	1
FOXE3	0.0776942	0	1
FOXJ3	0.0990852	0.756188	0.506541
FOXO6	0.0021915	0.478712	1
FPGT	0.732796	0	1
FPGT-TNNI3K	0.724762	0	1
FRRS1	0.884757	0	1
FUBP1	0.830264	0	1
FUCA1	0.216535	0	1
G0S2	0.3934	0	1
GABPB2	5.51552e-05	2.09106	0.134496
GABRD	0.198851	0	1
GADD45A	0.878734	0	1
GALE	0.440696	0	1
GALNT2	0.127713	0	1
GATAD2B	0.873113	0	1
GBA	0.0909576	0	1
GBP1	0.524303	0	1
GBP2	0.433044	0	1
GBP3	0.102414	0.556253	1
GBP4	0.229416	0.326452	1
GBP5	0.0745114	0.821548	0.486513
GBP6	0.105456	0.751152	0.508096
GBP7	0.33728	0	1
GCLM	0.0914344	0	1
GCSAML	0.955752	0	1
GDAP2	0.79164	0	1
GFI1	0.872696	0	1
GGPS1	0.390984	0	1
GIPC2	0.456052	0	1
GJA4	0.0894788	0.9553	0.444189
GJA5	0.684401	0	1
GJA8	0.363403	0	1
GJA9	0.191572	0	1
GJB3	0.885747	0	1
GJB4	0.731846	0.0693602	1
GJB5	0.248087	0.567342	1
GJC2	0.0173207	0	1
GLIS1	0.706317	0	1
GLMN	0.685846	0	1
GLRX2	0.928455	0	1
GLTPD1	0.2523	0	1
GLUL	0.249296	0	1
GMEB1	0.00175869	1.41601	0.29875
GNAI3	0.708959	0	1
GNAT2	0.707574	0	1
GNB1	0.333047	0	1
GNG12	0.810718	0	1
GNG4	0.836508	0	1
GNG5	0.749296	0	1
GNL2	0.0804102	0	1
GNPAT	0.761185	0	1
GOLPH3L	4.90917e-06	1.74413	0.21034
GOLT1A	0.418959	0	1
GON4L	0.0457065	0.721044	0.515857
GORAB	0.197539	0	1
GPA33	0.30621	0	1
GPATCH2	0.502062	0	1
GPATCH3	0.900178	0	1
GPATCH4	0.306355	0	1
GPBP1L1	0.0710753	0.998808	0.43293
GPN2	0.924648	0	1
GPR137B	0.221172	0	1
GPR153	0.289519	0	1
GPR157	0.240239	0.395074	1
GPR161	0.217773	0	1
GPR25	0.870965	0	1
GPR3	0.646793	0	1
GPR37L1	0.876871	0	1
GPR52	0.30812	0	1
GPR61	0.35928	0	1
GPR88	0.732949	0	1
GPR89A	0.00157071	0	1
GPR89B	0.00047873	2.0857	0.136293
GPSM2	0.608678	0	1
GPX7	0.74265	0	1
GREM2	0.745417	0	1
GRHL3	0.0223518	0	1
GRIK3	0.16582	0	1
GSTM1	0.289724	0.38759	1
GSTM2	0.750714	0	1
GSTM3	0.561258	0	1
GSTM4	0.167757	0	1
GSTM5	0.0858785	0.93413	0.451222
GTF2B	0.0222567	1.08159	0.413352
GUCA2A	0.437133	0	1
GUCA2B	0.616775	0	1
GUK1	0.00323534	1.7542	0.208024
H3F3A	0.738822	0	1
H6PD	0.512928	0	1
HAO2	0.861821	0	1
HAPLN2	0.425426	0.276891	1
HAX1	0.885856	0	1
HCN3	0.134435	0	1
HCRTR1	0.39579	0	1
HDAC1	0.317311	0	1
HDGF	0.720798	0	1
HEATR1	0.764607	0	1
HECTD3	0.080369	0.947534	0.445114
HENMT1	0.599823	0	1
HES2	0.110664	0.677908	0.525992
HES3	0.137024	0	1
HES4	0.673822	0	1
HES5	0.209816	0.399893	1
HEYL	0.582255	0	1
HFE2	0.727639	0	1
HFM1	0.309534	0	1
HHAT	0.473401	0	1
HHIPL2	0.491835	0	1
HHLA3	0.932513	0	1
HIAT1	0.736392	0	1
HIPK1	0.000185714	1.24114	0.3655
HIST2H2AA3	0.000639705	0	1
HIST2H2AA4	0.0777551	0.790529	0.494991
HIST2H2AB	5.67538e-05	0.700083	0.521119
HIST2H2AC	0.000441444	0	1
HIST2H2BE	0.000417223	0	1
HIST2H2BF	0.0863542	0	1
HIST2H3A	0.453797	0	1
HIST2H3C	0.0162612	1.43763	0.296552
HIST2H3D	0.0918749	0	1
HIST2H4A	0.0243594	0.873023	0.467757
HIST2H4B	0.366564	0	1
HIST3H2A	0.00142288	0	1
HIST3H2BB	0.00117995	0	1
HIST3H3	9.76982e-48	29.8106	0.00155039
HLX	0.0280783	0	1
HMCN1	0.0171167	1.62565	0.239257
HMGB4	0.777197	0	1
HMGCL	0.230618	0	1
HMGCS2	0.93	0	1
HMGN2	0.919186	0	1
HNRNPCL1	0.57727	0	1
HNRNPR	0.634236	0	1
HNRNPU	0.480044	0	1
HOOK1	0.72127	0	1
HORMAD1	1.41433e-05	1.37095	0.315315
HP1BP3	0.1683	0.523041	1
HPCA	0.00333809	1.7894	0.199688
HPCAL4	0.792572	0	1
HPDL	0.624212	0	1
HRNR	0.000293981	0	1
HS2ST1	0.263282	0.128834	1
HSD11B1	0.237682	0	1
HSD17B7	0.62708	0	1
HSD3B1	0.910543	0	1
HSD3B2	0.716918	0	1
HSPA6	0.120472	0	1
HSPB11	0.794809	0	1
HSPB7	0.094645	0	1
HSPG2	0.329536	0	1
HTR1D	0.0769462	0	1
HTR6	0.91654	0	1
HYI	0.19195	0	1
IARS2	0.606561	0.108313	1
IBA57	0.00484157	0	1
IBA57-AS1	0.0689379	0.784475	0.49617
ICMT	0.0823622	0	1
ID3	0.787491	0	1
IER5	0.726239	0	1
IFFO2	0.921903	0	1
IFI16	0.549872	0	1
IFI44	0.768457	0	1
IFI44L	0.711864	0	1
IFI6	0.349171	0	1
IFNLR1	0.0385404	0	1
IGFN1	0.152282	0	1
IGSF21	0.593261	0	1
IGSF3	0.393745	0	1
IGSF8	0.0634828	0	1
IGSF9	0.0224102	0	1
IKBKE	0.566603	0	1
IL10	0.389486	0	1
IL12RB2	0.09832	0	1
IL19	0.313092	0	1
IL20	0.62204	0	1
IL22RA1	0.848548	0	1
IL23R	0.0445803	0	1
IL24	0.635464	0	1
IL6R	0.803107	0	1
ILDR2	0.620647	0	1
ILF2	0.903239	0	1
INADL	0.159499	0	1
INPP5B	0.00851457	1.50045	0.279436
INSL5	0.0301846	0	1
INSRR	0.860543	0	1
INTS3	0.697683	0	1
INTS7	0.845968	0	1
IPO13	0.857578	0	1
IPO9	0.400364	0	1
IPP	0.878351	0	1
IQCC	0.713906	0	1
IQGAP3	0.56518	0	1
IRF2BP2	0.00629042	0	1
IRF6	0.213672	0.0927981	1
ISG15	0.713993	0	1
ISG20L2	0.595451	0	1
ITGA10	0.372359	0	1
ITGB3BP	0.375635	0	1
ITLN1	0.12568	0.709662	0.518869
ITLN2	0.255051	0.46988	1
ITPKB	0.358152	0	1
IVL	0.118855	0.819568	0.487248
IVNS1ABP	0.762864	0	1
JAK1	0.196799	0	1
JMJD4	0.0173424	0	1
JTB	0.495261	0	1
JUN	0.583953	0	1
KANK4	0.828942	0	1
KCNA10	0.0577391	0.521854	1
KCNA2	0.160826	0	1
KCNA3	0.164924	0	1
KCNAB2	0.121868	0	1
KCNC4	0.0267094	0.430687	1
KCND3	0.0364305	1.04668	0.423007
KCNH1	0.762739	0	1
KCNJ10	0.0323526	1.19324	0.375898
KCNJ9	0.161862	0.699449	0.521351
KCNK1	0.13495	0	1
KCNK2	0.808401	0	1
KCNN3	0.0124256	0	1
KCNQ4	0.570499	0	1
KCNT2	0.750885	0	1
KCTD3	0.672037	0	1
KDM1A	0.165054	0	1
KDM4A	0.119229	0.270347	1
KDM5B	0.389684	0.253014	1
KHDRBS1	0.881355	0	1
KIAA0040	0.229878	0	1
KIAA0319L	0.931496	0	1
KIAA0754	0.0888254	0.915489	0.451888
KIAA0907	2.84205e-05	0	1
KIAA1107	0.543243	0	1
KIAA1324	0.0413608	1.07182	0.417065
KIAA1522	0.00774931	1.59386	0.248454
KIAA1614	0.616652	0	1
KIAA2013	0.896852	0	1
KIF14	0.785897	0	1
KIF17	0.218584	0	1
KIF1B	0.118347	0.783982	0.496177
KIF21B	0.807173	0	1
KIF2C	0.528385	0	1
KIFAP3	0.81778	0	1
KIRREL	0.153333	0	1
KISS1	0.883004	0	1
KLF17	0.0559879	0.974759	0.438462
KLHDC7A	0.779035	0	1
KLHDC8A	0.00185548	1.47938	0.283753
KLHDC9	0.0496837	0.671006	0.529317
KLHL12	0.75615	0	1
KLHL17	0.407102	0	1
KLHL20	0.456019	0	1
KLHL21	0.0750661	0.347826	1
KMO	0.115477	0	1
KNCN	0.353568	0	1
KPNA6	0.761651	0	1
KPRP	0.33009	0	1
KRTCAP2	2.98606e-05	0	1
KTI12	0.929379	0	1
L1TD1	0.359579	0	1
LACTBL1	0.30306	0.402165	1
LAD1	0.2738	0.158992	1
LAMB3	0.49726	0	1
LAMC1	0.120102	0	1
LAMC2	0.280284	0	1
LAMTOR2	0.00566468	1.83257	0.191276
LAMTOR5	0.00516997	1.63394	0.239252
LAPTM5	0.559996	0	1
LAX1	0.84834	0	1
LBR	0.201692	0	1
LCE1A	0.747221	0	1
LCE1B	0.323287	0	1
LCE1C	0.132719	0	1
LCE1D	0.380556	0	1
LCE1E	0.900008	0	1
LCE1F	0.830848	0	1
LCE2A	0.916932	0	1
LCE2B	0.56618	0	1
LCE2C	0.870515	0	1
LCE2D	0.502056	0	1
LCE3A	0.428902	0.246198	1
LCE3B	0.171941	0.294932	1
LCE3D	0.277775	0	1
LCE3E	0.873516	0	1
LCE4A	0.943985	0	1
LCE5A	0.0538583	0	1
LCE6A	0.600071	0	1
LCK	0.163182	0	1
LDLRAD1	0.812122	0	1
LDLRAD2	0.632963	0	1
LDLRAP1	0.230913	0	1
LEFTY1	0.761173	0	1
LEFTY2	0.72393	0	1
LELP1	0.199625	0.643654	0.537243
LEMD1	0.00085966	1.93464	0.167014
LENEP	4.13558e-06	0	1
LEPR	0.0430044	0	1
LEPRE1	0.757878	0	1
LEPROT	0.11129	0	1
LGALS8	0.771173	0	1
LGR6	0.734131	0	1
LHX4	0.782953	0	1
LHX8	0.841614	0	1
LHX9	0.594912	0	1
LIN28A	0.875862	0	1
LIN9	0.113876	0	1
LINGO4	6.4153e-05	1.25	0.361962
LIX1L	0.444781	0	1
LMNA	0.007616	1.66643	0.229001
LMO4	0.326709	0	1
LMOD1	0.612086	0	1
LMX1A	0.0678135	0	1
LOR	0.0558237	1.13687	0.39316
LPAR3	0.726855	0	1
LPGAT1	0.851724	0	1
LRIF1	0.217036	0	1
LRIG2	0.0011094	1.68801	0.226197
LRP8	0.620263	0	1
LRRC38	0.215307	0	1
LRRC39	0.920943	0	1
LRRC40	0.846181	0	1
LRRC41	0.0725159	0.964226	0.441977
LRRC42	0.775515	0	1
LRRC47	0.671118	0	1
LRRC52	0.8319	0	1
LRRC53	0.210465	0.468853	1
LRRC71	0.819721	0	1
LRRC8B	0.763519	0	1
LRRC8C	0.320999	0.363412	1
LRRC8D	0.822961	0	1
LRRIQ3	0.742792	0	1
LRRN2	0.365897	0	1
LSM10	0.0637525	0	1
LURAP1	0.169107	0	1
LUZP1	0.0785515	0	1
LY9	0.282808	0.425505	1
LYPD8	0.274488	0.510898	1
LYPLA2	0.557507	0	1
LYPLAL1	0.0102204	0	1
LYSMD1	5.6907e-05	1.14199	0.392481
LYST	0.0100883	0.909271	0.453441
LZIC	0.1659	0	1
MAB21L3	0.662881	0	1
MACF1	0.0158286	0	1
MAD2L2	0.574862	0.0353946	1
MAEL	0.281509	0	1
MAGI3	0.000457028	2.16042	0.118952
MAGOH	0.466379	0	1
MAN1A2	0.227027	0	1
MAN1C1	0.0941119	0.697186	0.522323
MANEAL	0.00706954	1.11978	0.398849
MAP10	0.831603	0	1
MAP1LC3C	0.0670114	0	1
MAP3K6	0.322733	0	1
MAP7D1	0.104293	0.758945	0.506121
MAPKAPK2	0.406093	0	1
MARC1	0.0486788	0	1
MARC2	0.112929	0	1
MARCKSL1	0.608225	0	1
MARK1	0.619623	0	1
MASP2	0.6856	0	1
MAST2	0.830848	0	1
MATN1	0.484524	0	1
MCL1	1.90269e-05	0.912063	0.451888
MCOLN2	0.724858	0	1
MCOLN3	0.817243	0	1
MDM4	0.0293364	0	1
MDS2	0.383212	0	1
MEAF6	0.100817	0.478294	1
MECR	0.0574222	0	1
MED18	0.0872693	0	1
MED8	0.119206	0	1
MEF2D	0.33026	0	1
MEGF6	0.0907074	0	1
METTL11B	0.587153	0	1
METTL13	0.32958	0	1
METTL18	0.894344	0	1
MEX3A	0.0105125	1.84474	0.189216
MFAP2	0.0594544	0	1
MFN2	0.825852	0	1
MFSD2A	0.00186775	1.26383	0.358127
MFSD4	0.384072	0	1
MGST3	0.807695	0	1
MIA3	0.552993	0	1
MIB2	0.424508	0	1
MIER1	0.149391	0	1
MIIP	0.718382	0.0504683	1
MINOS1	0.404982	0	1
MINOS1-NBL1	0.510574	0	1
MIXL1	0.443179	0	1
MKNK1	0.30378	0	1
MLLT11	2.85279e-05	1.82791	0.191961
MMACHC	0.798427	0	1
MMEL1	0.695915	0	1
MMP23B	0.149481	0	1
MNDA	0.152271	0.734705	0.511934
MOB3C	0.573307	0	1
MORN1	0.71452	0	1
MOV10	0.10183	0	1
MPC2	0.0827003	0	1
MPL	0.320534	0	1
MPZ	0.118057	0.645257	0.536498
MPZL1	0.0138837	0.638411	0.538194
MR1	0.782609	0	1
MROH7	0.518407	0	1
MROH7-TTC4	0.658686	0.0499401	1
MROH9	0.852784	0	1
MRPL20	0.368475	0	1
MRPL24	0.623572	0	1
MRPL37	0.0785836	0.616301	0.545235
MRPL55	0.00397429	1.47901	0.283753
MRPL9	0.000227435	0.931617	0.451222
MRPS14	0.387438	0	1
MRPS15	0.0683588	0.647256	0.535934
MRPS21	8.69521e-05	0	1
MRTO4	0.860825	0	1
MSH4	0.814251	0	1
MSTO1	0.075931	0	1
MT1HL1	0.802765	0	1
MTF1	0.0167749	0.55721	1
MTF2	0.75236	0	1
MTFR1L	0.0896498	0.627646	0.542966
MTHFR	0.824702	0	1
MTMR11	0.027846	0	1
MTOR	0.333117	0	1
MTR	0.715355	0	1
MTRNR2L11	0.250007	0.521547	1
MTX1	0.840524	0	1
MUC1	0.178756	0.152197	1
MUL1	0.0923349	0	1
MUTYH	0.701465	0	1
MXRA8	0.363278	0	1
MYBPH	0.0363175	0	1
MYBPHL	0.638118	0	1
MYCBP	0.0565484	0.314937	1
MYCL	0.0019835	1.03788	0.426087
MYOC	0.137534	0	1
MYOG	0.120025	0.789765	0.494991
MYOM3	0.787484	0	1
MYSM1	0.298153	0	1
NADK	0.0738896	0.930982	0.451222
NASP	0.793074	0	1
NAV1	0.778841	0	1
NBL1	0.912414	0	1
NBPF10	0.102202	0	1
NBPF15	0.852512	0	1
NBPF3	0.669725	0	1
NBPF4	0.848864	0	1
NBPF6	0.702905	0	1
NCDN	0.898847	0	1
NCF2	0.336835	0	1
NCMAP	0.0229099	0	1
NCSTN	0.0491974	0	1
NDC1	0.849677	0	1
NDUFS2	0.119109	0.258111	1
NDUFS5	0.046688	1.05434	0.421277
NECAP2	0.46021	0	1
NEK2	0.851896	0	1
NEK7	0.756103	0	1
NENF	0.903251	0	1
NES	0.854274	0	1
NEXN	0.779197	0	1
NFASC	0.00084192	1.65078	0.234054
NFYC	0.575298	0	1
NGF	0.586702	0	1
NHLH1	0.0105499	1.25261	0.361962
NHLH2	0.879148	0	1
NID1	0.0460605	1.19543	0.37488
NIPAL3	0.0126492	0.289119	1
NIT1	0.129931	0.479311	1
NKAIN1	0.743789	0	1
NLRP3	0.772461	0	1
NME7	0.462482	0	1
NMNAT1	0.309045	0	1
NMNAT2	0.0490421	1.21922	0.371523
NOC2L	0.170845	0.518577	1
NOL9	0.0806884	0.609216	0.546577
NOS1AP	0.693448	0	1
NOTCH2	0.750686	0	1
NOTCH2NL	0.415069	0	1
NPHP4	0.210029	0.157754	1
NPHS2	0.923042	0	1
NPL	0.597299	0	1
NPPA	0.819058	0	1
NPPB	0.905928	0	1
NPR1	0.909602	0	1
NR0B2	0.89723	0	1
NR1I3	0.069461	0.547476	1
NR5A2	0.760578	0	1
NRAS	0.000271939	2.71848	0.0517333
NRD1	0.750117	0	1
NSL1	0.168231	0	1
NSUN4	0.0690152	0.640093	0.538194
NT5C1A	0.461764	0	1
NTNG1	0.0493388	0	1
NTPCR	0.0640769	0	1
NTRK1	0.758591	0	1
NUAK2	0.00655362	0	1
NUCKS1	0.850826	0	1
NUDC	0.902819	0	1
NUDT17	0.917111	0	1
NUF2	0.800851	0	1
NUP133	1.35517e-47	23.9566	0.00155039
NUP210L	0.245146	0	1
NVL	0.0478991	0	1
OAZ3	0.00472796	1.0682	0.41897
OBSCN	0.000229783	1.07697	0.414286
OCLM	0.0403788	0	1
ODF2L	0.476609	0	1
OLFM3	0.810825	0	1
OLFML2B	0.287498	0	1
OLFML3	0.000196446	1.78404	0.202469
OMA1	0.589723	0	1
OPN3	0.239434	0	1
OPRD1	0.036327	0	1
OPTC	0.726224	0	1
OR10J1	0.524362	0	1
OR10J3	0.380108	0	1
OR10J5	0.663373	0	1
OR10K1	0.948839	0	1
OR10K2	0.730916	0	1
OR10R2	0.714627	0	1
OR10T2	0.64635	0	1
OR10X1	0.424293	0	1
OR10Z1	0.458234	0	1
OR11L1	0.713847	0	1
OR13G1	0.0302256	0	1
OR14A16	0.070847	0.998856	0.43293
OR14A2	0.84692	0	1
OR14C36	0.81988	0	1
OR14I1	0.656748	0	1
OR14K1	0.0229893	1.40707	0.303099
OR1C1	0.498162	0	1
OR2AJ1	0.757605	0	1
OR2AK2	0.792991	0	1
OR2B11	0.345317	0	1
OR2C3	0.820867	0	1
OR2G2	0.610429	0	1
OR2G3	0.0369061	1.28262	0.346679
OR2G6	0.940078	0	1
OR2L13	0.82838	0	1
OR2L2	0.882763	0	1
OR2L3	0.807177	0	1
OR2L5	0.929237	0	1
OR2L8	0.252443	0	1
OR2M2	0.617952	0	1
OR2M3	0.876696	0	1
OR2M4	0.810333	0	1
OR2M5	0.723468	0	1
OR2M7	0.965602	0	1
OR2T1	0.929247	0	1
OR2T10	0.538025	0	1
OR2T11	0.977385	0	1
OR2T12	0.749387	0	1
OR2T27	0.575061	0.143562	1
OR2T3	0.849224	0	1
OR2T33	0.474833	0.285053	1
OR2T34	0.910415	0	1
OR2T4	0.422206	0	1
OR2T5	0.792926	0	1
OR2T6	0.233896	0.564594	1
OR2T8	0.727439	0	1
OR2W3	0.873577	0	1
OR6F1	0.639963	0	1
OR6K2	0.601452	0	1
OR6K3	0.950253	0	1
OR6K6	0.877216	0	1
OR6N1	0.781244	0	1
OR6N2	0.204814	0.214468	1
OR6P1	0.78751	0	1
OR6Y1	0.234926	0.213279	1
ORC1	0.883198	0	1
OSBPL9	0.806345	0	1
OSCP1	0.0737453	0	1
OTUD3	0.437447	0	1
OTUD7B	1.71608e-05	2.33988	0.0902655
OVGP1	0.232871	0	1
OXCT2	0.068434	0	1
PABPC4	0.0394154	0	1
PADI1	1.33227e-15	9.77548	0.00155039
PADI2	2.09678e-08	0	1
PADI3	9.57012e-14	4.03378	0.00686695
PADI4	2.50874e-09	0	1
PAFAH2	0.458539	0	1
PALMD	0.888526	0	1
PANK4	0.629866	0	1
PAPPA2	0.611013	0	1
PAQR6	0.899204	0	1
PAQR7	0.791393	0	1
PARK7	0.792975	0	1
PARP1	0.183198	0.417841	1
PARS2	0.794722	0	1
PAX7	0.708563	0	1
PBX1	0.6822	0	1
PBXIP1	0.0878674	0	1
PCNXL2	0.697055	0	1
PCP4L1	0.0540707	0	1
PCSK9	0.566351	0	1
PDC	0.0318574	0	1
PDE4DIP	0.458204	0	1
PDIK1L	0.0806843	0	1
PDPN	0.50447	0	1
PDZK1	0.620906	0	1
PDZK1IP1	0.0119499	0.331879	1
PEA15	0.0474666	1.14971	0.391641
PEAR1	0.811513	0	1
PEF1	0.903748	0	1
PER3	0.811638	0	1
PEX10	0.891593	0	1
PEX11B	0.750395	0	1
PEX14	0.0657363	0.630719	0.541906
PEX19	0.0180964	1.16059	0.385736
PFDN2	0.0417049	1.24035	0.3657
PFKFB2	0.722684	0.0889189	1
PGBD2	0.838865	0	1
PGBD5	0.0836378	0.747811	0.509123
PGD	0.0601487	0	1
PGLYRP3	0.34143	0.305367	1
PGLYRP4	0.134044	0.761674	0.504603
PGM1	0.908685	0	1
PHACTR4	0.000736848	2.42593	0.0790805
PHC2	0.0583239	0	1
PHF13	0.122006	0	1
PHGDH	0.827746	0	1
PHLDA3	0.847013	0	1
PHTF1	6.35055e-05	0	1
PI4KB	0.0016051	1.24761	0.361962
PIAS3	0.900295	0	1
PIFO	0.19768	0.563832	1
PIGC	0.790237	0	1
PIGK	0.489108	0	1
PIGM	0.139637	0	1
PIGR	0.173737	0	1
PIGV	0.764058	0	1
PIK3C2B	0.246896	0	1
PIK3CD	0.667751	0	1
PIK3R3	0.813217	0	1
PINK1	0.0418519	0	1
PIP5K1A	0.000999203	1.4613	0.290869
PITHD1	0.152033	0	1
PKLR	0.108015	0	1
PKN2	0.00663213	1.55029	0.265504
PKP1	0.0862071	0	1
PLA2G2A	0.60485	0	1
PLA2G2C	0.223553	0	1
PLA2G2D	0.393683	0	1
PLA2G2E	0.758748	0	1
PLA2G2F	0.0705906	0	1
PLA2G4A	0.0837701	0	1
PLA2G5	0.0888269	0	1
PLCH2	0.666456	0	1
PLD5	0.502406	0	1
PLEKHA6	0.817338	0	1
PLEKHG5	0.0386676	0.883987	0.462923
PLEKHM2	0.00184063	0.602806	1
PLEKHN1	0.551104	0	1
PLEKHO1	3.19354e-05	1.19988	0.37488
PLK3	0.0748761	0	1
PLOD1	0.0998691	0.861589	0.471125
PLXNA2	0.508857	0	1
PM20D1	0.912377	0	1
PMF1	0.895955	0	1
PMF1-BGLAP	0.898112	0	1
PMVK	0.00172291	1.62892	0.239257
PODN	0.271561	0	1
POGK	0.770443	0	1
POGZ	0.00535844	1.55968	0.261055
POLR3C	0.891523	0	1
POLR3GL	0.225804	0	1
POMGNT1	0.14781	0.750643	0.508267
POU2F1	0.53161	0	1
POU3F1	0.850021	0	1
PPAP2B	0.734585	0	1
PPCS	0.481285	0	1
PPFIA4	0.666801	0	1
PPIE	0.0420042	0	1
PPIH	0.596991	0	1
PPM1J	0.0987538	0	1
PPOX	0.130279	0	1
PPP1R12B	0.543705	0	1
PPP1R15B	0.0368799	0	1
PPP1R8	0.502303	0	1
PPP2R5A	0.908025	0	1
PPT1	0.557655	0	1
PQLC2	0.845722	0	1
PRAMEF1	0.865475	0	1
PRAMEF11	0.159438	0.624249	0.543793
PRAMEF12	0.0420057	0.949033	0.445114
PRAMEF2	0.444126	0	1
PRAMEF3	0.372241	0	1
PRAMEF6	0.617232	0	1
PRCC	0.70956	0	1
PRDM16	0.63368	0	1
PRDM2	0.0258419	0.379647	1
PRDX1	0.81867	0	1
PRDX6	0.469233	0.233055	1
PRELP	0.872907	0	1
PRG4	0.816617	0	1
PRKAA2	0.289047	0	1
PRKAB2	0.803596	0	1
PRKACB	0.805396	0	1
PRKCZ	0.390319	0.235289	1
PRMT6	0.0203938	0.830228	0.48399
PROK1	0.224111	0	1
PROX1	0.019055	0	1
PRPF3	3.26422e-05	0	1
PRPF38A	0.868014	0	1
PRPF38B	0.222442	0	1
PRR9	0.164637	0.580379	1
PRRC2C	0.333042	0	1
PRRX1	0.223009	0	1
PRSS38	0.0426654	0	1
PRUNE	0.000530513	1.19717	0.37488
PSEN2	0.0677314	0	1
PSMA5	0.635751	0	1
PSMB2	0.921331	0	1
PSMB4	0.00262241	1.47811	0.284247
PSMD4	0.00138458	0	1
PSRC1	0.555593	0	1
PTAFR	0.0246129	0	1
PTBP2	0.1561	0	1
PTCH2	0.176079	0	1
PTCHD2	0.618681	0	1
PTGER3	0.821207	0	1
PTGFR	0.850829	0	1
PTGFRN	0.0897591	0	1
PTGS2	0.174664	0	1
PTP4A2	0.752589	0	1
PTPN14	0.0101186	0	1
PTPN22	3.23204e-05	2.12363	0.128376
PTPN7	0.790117	0	1
PTPRC	0.0319588	0	1
PTPRF	0.066662	0	1
PTPRU	0.0243396	1.21793	0.371523
PUM1	0.72024	0	1
PUSL1	0.217209	0	1
PVRL4	0.220895	0.458612	1
PYCR2	0.872356	0	1
PYGO2	1.25437e-05	0	1
PYHIN1	0.423118	0	1
QSOX1	0.61464	0	1
RAB13	0.23791	0	1
RAB25	0.00248198	0	1
RAB3B	0.927002	0	1
RAB3GAP2	0.124424	0	1
RAB42	0.000693812	2.90558	0.0394286
RAB4A	0.000700511	2.94833	0.0381818
RAB7L1	0.935689	0	1
RABGGTB	0.618053	0	1
RABIF	0.628883	0	1
RAD54L	0.0793727	0	1
RALGPS2	0.818457	0	1
RAP1A	0.27183	0	1
RAP1GAP	0.163173	0.245693	1
RASAL2	0.591835	0	1
RASSF5	0.515904	0	1
RAVER2	0.0768087	0	1
RBBP4	0.00509552	1.8943	0.175468
RBBP5	0.000344468	1.60908	0.244792
RBM15	0.131811	0	1
RBM34	0.825769	0	1
RBM8A	0.385937	0	1
RBMXL1	0.113767	0.455916	1
RBP7	0.244562	0	1
RC3H1	0.529097	0	1
RCAN3	0.0142936	0	1
RCC1	0.00729091	1.36297	0.318335
RCC2	6.85228e-40	28.5064	0.00155039
RCOR3	0.891215	0	1
RCSD1	0.413006	0	1
RD3	0.875192	0	1
REG4	0.853441	0	1
REN	0.000995019	2.03022	0.147505
RER1	0.854721	0	1
RERE	0.273544	0	1
RFWD2	0.328177	0.323402	1
RFX5	0.00277983	1.0009	0.43293
RGL1	0.195309	0.608478	0.546677
RGS1	0.101808	0.851195	0.476338
RGS13	0.0630301	0.788671	0.494991
RGS16	0.664974	0	1
RGS18	0.784658	0	1
RGS2	0.370073	0.318347	1
RGS21	0.516755	0	1
RGS4	0.661871	0	1
RGS5	0.689018	0	1
RGS8	0.527275	0	1
RGSL1	0.865982	0	1
RHBDL2	0.0389639	1.21344	0.371568
RHBG	0.355064	0.131422	1
RHCE	0.885708	0	1
RHD	0.878797	0	1
RHOC	0.112545	0	1
RHOU	1.86707e-31	6.56487	0.00509554
RIIAD1	0.00120025	1.28116	0.34719
RIMKLA	0.174154	0	1
RIMS3	0.371857	0	1
RIT1	2.2197e-05	0	1
RLF	0.0739562	0	1
RNASEL	0.571786	0	1
RNF11	0.228314	0.512779	1
RNF115	0.861555	0	1
RNF186	0.524577	0	1
RNF187	0.000667702	0	1
RNF19B	0.029321	1.3894	0.310387
RNF2	0.4425	0	1
RNF207	0.140933	0	1
RNF220	0.131042	0	1
RNF223	0.618442	0	1
RNPC3	0.100957	0	1
RNPEP	0.828029	0	1
ROR1	0.141356	0	1
RORC	4.06696e-05	0	1
RPA2	0.685273	0	1
RPAP2	0.563329	0	1
RPE65	0.826923	0	1
RPF1	0.658988	0	1
RPL11	0.0215968	0.345548	1
RPL22	0.0456014	0	1
RPL5	0.863654	0	1
RPRD2	9.58061e-05	1.53643	0.268453
RPS27	0.228927	0	1
RPS6KA1	0.91513	0	1
RPS6KC1	0.0183239	0	1
RPS8	0.150379	0.584688	1
RPTN	0.035274	0	1
RRAGC	0.0406139	1.30577	0.341014
RRNAD1	0.148297	0.344995	1
RRP15	0.0411918	0	1
RSBN1	6.72582e-05	0.82801	0.484231
RSC1A1	0.000551089	0.960482	0.442172
RSG1	0.0935285	0	1
RSPO1	0.71644	0	1
RTCA	0.875463	0	1
RUNX3	0.111706	0.409099	1
RUSC1	0.0619586	0.564655	1
RWDD3	0.800694	0	1
RXFP4	0.0031005	2.08081	0.139114
RXRG	0.17736	0	1
S100A1	0.286861	0.477448	1
S100A10	0.000232392	0	1
S100A11	9.38661e-07	3.97624	0.00686695
S100A12	0.901873	0	1
S100A13	0.704931	0	1
S100A14	0.856239	0	1
S100A16	0.836648	0	1
S100A2	0.730349	0	1
S100A3	0.0862752	0.922209	0.451888
S100A4	0.372222	0	1
S100A5	0.727958	0	1
S100A6	0.75878	0	1
S100A7	0.0239542	1.37458	0.313627
S100A7A	0.829504	0	1
S100A7L2	0.839491	0	1
S100A8	0.900745	0	1
S100A9	0.47424	0.212971	1
S100PBP	0.0095004	0	1
S1PR1	0.933192	0	1
SAMD11	0.699533	0	1
SAMD13	0.859717	0	1
SARS	0.187668	0	1
SASS6	0.905992	0	1
SCAMP3	0.100994	0.514902	1
SCCPDH	0.236668	0	1
SCMH1	0.0116759	0	1
SCNM1	9.53739e-05	1.58098	0.252041
SCNN1D	0.166759	0	1
SCP2	0.859513	0	1
SCYL3	0.795761	0	1
SDC3	0.488831	0	1
SDCCAG8	0.867696	0	1
SDE2	0.686273	0	1
SDF4	0.298972	0	1
SDHB	0.0559124	0	1
SDHC	0.119209	0.563742	1
SEC16B	0.696297	0	1
SELE	0.142168	0	1
SELENBP1	0.00343711	0.929638	0.451888
SELL	0.501933	0	1
SELP	0.255037	0	1
SEMA4A	0.80934	0	1
SEMA6C	0.000146276	0	1
SEPN1	0.0382461	0	1
SERBP1	0.683215	0	1
SERINC2	0.901422	0	1
SERPINC1	0.104897	0.890057	0.461134
SERTAD4	0.201512	0	1
SESN2	0.00170324	0	1
SETDB1	8.75103e-06	1.59619	0.248454
SF3A3	0.271613	0	1
SF3B4	5.13989e-05	0.680296	0.525944
SFN	0.853725	0	1
SFPQ	0.29244	0	1
SFT2D2	0.128053	0	1
SGIP1	0.179628	0	1
SH2D1B	0.830259	0	1
SH2D2A	0.60279	0	1
SH2D5	0.0737074	0	1
SH3BGRL3	0.114727	0	1
SH3BP5L	0.407111	0	1
SH3D21	0.0520966	1.10006	0.406648
SH3GLB1	0.45237	0	1
SHC1	6.69914e-05	2.48066	0.0729858
SHCBP1L	0.451333	0	1
SHE	0.792984	0	1
SHISA4	0.45564	0	1
SIKE1	0.00295814	1.1355	0.39316
SIPA1L2	0.0919358	0	1
SKI	0.676097	0	1
SLAMF1	0.231338	0	1
SLAMF6	0.0470265	0.983263	0.436331
SLAMF7	0.0851866	0	1
SLAMF8	0.148684	0	1
SLAMF9	0.170559	0	1
SLC16A1	0.361364	0.270216	1
SLC16A4	0.00302335	1.53551	0.268453
SLC19A2	0.667763	0	1
SLC1A7	0.101564	0.533598	1
SLC22A15	0.83568	0	1
SLC25A24	0.784093	0	1
SLC25A33	0.132679	0.325509	1
SLC25A34	0.00129988	1.10313	0.404826
SLC25A44	0.625359	0	1
SLC26A9	0.903162	0	1
SLC27A3	0.806492	0	1
SLC2A1	0.731011	0	1
SLC2A5	0.118526	0	1
SLC2A7	0.00879916	1.41661	0.298121
SLC30A1	0.872757	0	1
SLC30A10	0.766871	0	1
SLC30A2	0.770203	0	1
SLC30A7	0.112017	0.874599	0.466941
SLC35A3	0.853416	0	1
SLC35D1	0.0341309	0	1
SLC35E2	0.300405	0	1
SLC35E2B	0.225435	0.401112	1
SLC35F3	0.901942	0	1
SLC39A1	0.726984	0	1
SLC41A1	0.7573	0	1
SLC44A3	0.174724	0	1
SLC44A5	0.759711	0	1
SLC45A1	0.799873	0	1
SLC45A3	0.738106	0	1
SLC50A1	0.501372	0	1
SLC5A9	0.37609	0	1
SLC6A17	0.00507176	0.873961	0.466941
SLC6A9	0.241649	0.13479	1
SLC9A1	0.759676	0	1
SLC9C2	0.738992	0	1
SLFNL1	0.0109457	0	1
SMAP2	0.326029	0	1
SMCP	0.806668	0	1
SMG5	0.845283	0	1
SMG7	0.199383	0.590474	1
SMIM1	0.695275	0.0463115	1
SMIM12	0.833792	0	1
SMPDL3B	0.151364	0	1
SMYD2	0.0390175	0	1
SNAP47	0.0160413	1.43072	0.297234
SNAPIN	0.815115	0	1
SNIP1	0.0422231	0.579831	1
SNRNP40	0.896788	0	1
SNRPE	0.82553	0	1
SNX27	0.000356386	1.82363	0.19232
SNX7	0.758407	0	1
SOAT1	0.331973	0	1
SORT1	0.553782	0	1
SOX13	0.704577	0	1
SPAG17	0.0856763	0	1
SPATA17	0.559713	0	1
SPATA21	0.0640037	0	1
SPATA6	0.745985	0	1
SPEN	0.00600802	1.36264	0.318335
SPHAR	0.00459804	1.38253	0.313367
SPOCD1	0.354953	0	1
SPRR1A	0.784723	0	1
SPRR1B	0.845756	0	1
SPRR2A	0.753215	0.085167	1
SPRR2B	0.056009	1.14752	0.391867
SPRR2D	0.476805	0	1
SPRR2E	0.0465654	0.438595	1
SPRR2F	0.91812	0	1
SPRR2G	0.182834	0	1
SPRR3	0.0260218	1.23162	0.370358
SPRR4	0.875012	0	1
SPRTN	0.0218526	0.88182	0.464037
SPSB1	0.545749	0	1
SPTA1	0.902447	0	1
SRGAP2	0.665657	0	1
SRM	0.710346	0	1
SRP9	0.686329	0	1
SRRM1	0.0410495	0	1
SRSF10	0.738821	0	1
SRSF11	0.873435	0	1
SRSF4	0.0216591	0	1
SSBP3	0.774101	0	1
SSBP3-AS1	0.895449	0	1
SSR2	0.000593769	1.82059	0.192393
SSU72	0.548825	0	1
SSX2IP	0.758292	0	1
ST3GAL3	0.18334	0	1
ST6GALNAC5	0.804597	0	1
ST7L	0.270473	0	1
STIL	0.0469894	0	1
STK40	0.545408	0.137409	1
STMN1	0.656932	0	1
STPG1	0.00919583	0	1
STRIP1	0.0511532	0	1
STX12	0.160056	0.294716	1
STX6	0.816627	0	1
STXBP3	0.685584	0	1
SUCO	0.72502	0	1
SUSD4	0.475182	0	1
SV2A	0.000630899	0	1
SWT1	0.735613	0	1
SYCP1	0.618255	0	1
SYDE2	0.190507	0	1
SYF2	0.0510443	0	1
SYNC	0.0105208	1.11083	0.400286
SYPL2	0.654812	0	1
SYT11	0.0619054	0.863372	0.470994
SYT14	0.27512	0	1
SYT2	0.556629	0	1
SYT6	0.00581457	0.980003	0.43709
SYTL1	0.199921	0	1
SZRD1	0.484194	0	1
SZT2	0.452363	0	1
TACSTD2	0.693996	0	1
TADA1	0.544347	0	1
TAF12	0.000722435	2.81412	0.0428969
TAF13	0.547415	0	1
TAF1A	0.64893	0	1
TAF5L	3.20287e-31	20.5314	0.00155039
TAGLN2	0.0860954	0	1
TAL1	0.0127866	0	1
TARBP1	0.870747	0	1
TARDBP	0.877763	0	1
TARS2	5.99073e-05	0.68157	0.525691
TAS1R1	0.147331	0	1
TAS1R2	0.787785	0	1
TAS1R3	0.280076	0.431642	1
TATDN3	0.0199113	0.96056	0.442172
TBCE	0.495233	0	1
TBX15	0.129593	0	1
TBX19	0.219464	0	1
TCEA3	0.460334	0	1
TCEANC2	0.852484	0	1
TCEB3	0.116384	0.830087	0.48399
TCHH	1.43011e-07	5.89517	0.00509554
TCHHL1	0.00202406	2.5118	0.0692308
TCTEX1D1	0.348662	0	1
TCTEX1D4	0.0726206	0.956388	0.443293
TDRD10	0.763036	0	1
TDRD5	0.847692	0	1
TDRKH	0.000394103	1.76536	0.205697
TEDDM1	0.0224663	1.13947	0.39316
TEKT2	0.0821218	0.944502	0.445989
TESK2	0.782795	0	1
TEX35	0.771916	0	1
TEX38	0.219777	0	1
TFAP2E	0.783086	0	1
TFB2M	0.238658	0	1
TGFB2	0.039216	0	1
TGFBR3	0.364032	0	1
THAP3	0.0565676	0.822821	0.486072
THBS3	2.92869e-05	0	1
THEM4	0.000515822	1.96574	0.159786
THEM5	0.000471473	1.77227	0.205438
THEMIS2	0.00124684	1.93209	0.167014
THRAP3	0.182216	0	1
TIE1	0.362752	0.238006	1
TIMM17A	0.618745	0.11027	1
TINAGL1	0.87079	0	1
TIPRL	0.616034	0	1
TLR5	0.207219	0	1
TM2D1	0.895451	0	1
TMCC2	0.000336559	1.44348	0.295529
TMCO1	0.243832	0	1
TMCO2	0.0449145	0	1
TMCO4	0.39455	0	1
TMED5	0.691355	0	1
TMEM125	0.758653	0	1
TMEM167B	0.63941	0	1
TMEM183A	0.792688	0	1
TMEM200B	0.00104614	1.89326	0.175468
TMEM201	0.0421254	0	1
TMEM206	0.787229	0	1
TMEM222	0.560148	0	1
TMEM234	0.193325	0	1
TMEM240	0.629053	0	1
TMEM39B	0.784767	0	1
TMEM50A	0.490782	0	1
TMEM51	0.0139211	0.934522	0.451222
TMEM52	0.643045	0	1
TMEM53	0.495937	0	1
TMEM54	0.00333973	2.17432	0.114807
TMEM56	0.896663	0	1
TMEM56-RWDD3	0.903241	0	1
TMEM57	0.839154	0	1
TMEM59	0.836544	0	1
TMEM61	0.664314	0.0450726	1
TMEM63A	0.779378	0	1
TMEM69	0.643934	0	1
TMEM78	6.30311e-48	32.2459	0.00155039
TMEM79	0.882972	0	1
TMEM81	0.000135889	1.11313	0.398995
TMEM82	0.000505603	1.33653	0.325095
TMEM88B	0.264215	0	1
TMEM9	0.815893	0	1
TMOD4	2.86082e-05	2.4253	0.0793578
TNFAIP8L2	7.58452e-05	0.859623	0.472525
TNFRSF14	0.777391	0	1
TNFRSF18	0.650458	0	1
TNFRSF1B	0.606946	0	1
TNFRSF25	0.0192615	0	1
TNFRSF4	0.530558	0	1
TNFRSF8	0.858788	0	1
TNFRSF9	0.188307	0	1
TNFSF18	0.429675	0	1
TNFSF4	0.360058	0.370306	1
TNN	0.101243	0	1
TNNI1	0.176931	0	1
TNNI3K	0.729678	0	1
TNNT2	0.853453	0	1
TNR	0.284725	0	1
TOE1	0.697779	0	1
TOMM20	0.840917	0	1
TOMM40L	0.147659	0	1
TOR1AIP1	0.728666	0	1
TOR1AIP2	0.612116	0	1
TOR3A	0.697375	0	1
TP53BP2	0.0489197	0	1
TP73	0.261885	0	1
TPM3	0.102375	0.870949	0.467757
TPR	0.095184	0	1
TPRG1L	0.208478	0	1
TRABD2B	0.0124637	1.00639	0.431664
TRAF3IP3	0.405267	0	1
TRAF5	0.928646	0	1
TRAPPC3	0.0808231	0.774392	0.500456
TRIM11	0.00140559	1.34934	0.322736
TRIM17	0.00378298	0	1
TRIM33	0.000172026	1.67566	0.228022
TRIM45	0.190431	0	1
TRIM46	0.77897	0	1
TRIM58	0.279475	0	1
TRIM62	0.108418	0.84216	0.480158
TRIM63	0.674483	0	1
TRIM67	0.520791	0	1
TRIT1	0.00374915	0.705464	0.520184
TRMT13	0.901999	0	1
TRMT1L	0.0658399	1.03725	0.4262
TRNAU1AP	0.00180507	1.83653	0.190584
TRNP1	0.87593	0	1
TROVE2	0.330679	0	1
TSACC	0.598425	0	1
TSEN15	0.566567	0.0949722	1
TSHB	0.286686	0	1
TSNAX	0.0649107	0	1
TSNAX-DISC1	0.0033826	0	1
TSPAN1	0.731378	0	1
TSPAN2	0.117236	0.639523	0.538194
TSSK3	0.487421	0	1
TSTD1	0.0157324	1.17577	0.380579
TTC13	0.737089	0	1
TTC22	0.92696	0	1
TTC24	0.163653	0	1
TTC34	0.63066	0	1
TTC39A	0.850885	0	1
TTC4	0.903659	0	1
TTF2	0.252333	0	1
TTLL10	0.284277	0.396177	1
TTLL7	0.0215432	1.50166	0.279436
TUFT1	0.000935995	0	1
TXLNA	0.67482	0	1
TXNDC12	0.904008	0	1
TXNIP	0.480628	0	1
TYW3	0.365103	0	1
UAP1	0.874578	0	1
UBAP2L	0.540197	0.178361	1
UBE2J2	0.429025	0	1
UBE2Q1	1.57761e-05	0	1
UBE2T	0.724732	0	1
UBE2U	0.0362207	0	1
UBE4B	0.163258	0	1
UBIAD1	0.693872	0	1
UBL4B	0.17909	0.439207	1
UBQLN4	0.00522335	1.2853	0.345324
UBR4	0.822914	0	1
UBXN10	0.525962	0	1
UBXN11	0.47738	0	1
UCHL5	0.885788	0	1
UCK2	0.214918	0.541084	1
UFC1	0.0630461	0.994576	0.43293
UHMK1	0.233024	0	1
UQCRH	0.079973	0	1
URB2	1.13456e-47	32.2459	0.00155039
UROD	0.200132	0	1
USF1	0.00641906	1.94402	0.167014
USP1	0.111347	0	1
USP21	0.0522859	0	1
USP24	0.624598	0	1
USP33	0.829176	0	1
USP48	0.510892	0	1
UTP11L	0.513182	0	1
UTS2	0.427336	0	1
VAMP3	0.363399	0	1
VAMP4	0.6056	0	1
VANGL1	0.446183	0.139753	1
VANGL2	0.0364371	1.12901	0.395291
VASH2	0.00289829	0	1
VAV3	0.315258	0	1
VCAM1	0.468441	0	1
VHLL	0.838401	0	1
VPS13D	0.851318	0	1
VPS45	5.85481e-05	1.84489	0.189216
VPS72	5.19764e-05	2.4468	0.0786885
VSIG8	0.0253485	0.292942	1
VTCN1	0.186749	0	1
VWA1	0.380732	0	1
VWA5B1	0.26945	0.442104	1
WARS2	0.134647	0	1
WASF2	0.0012568	2.48077	0.0729858
WDR26	0.0666446	0	1
WDR3	0.0283186	1.14813	0.391812
WDR47	0.519959	0	1
WDR63	0.876047	0	1
WDR64	0.597679	0	1
WDR65	0.619193	0	1
WDR77	0.530171	0	1
WDR78	0.103539	0	1
WDTC1	0.879654	0	1
WLS	0.134775	0	1
WNT2B	0.0696288	0	1
WNT3A	0.011138	0	1
WNT4	0.0744571	0	1
WNT9A	0.0130445	1.03915	0.425764
WRAP73	0.0937144	0	1
XCL1	0.0230484	0	1
XCL2	0.0129298	0	1
XKR8	0.36905	0	1
XPR1	0.650663	0	1
YARS	0.00489824	2.16936	0.116599
YBX1	0.645327	0	1
YIPF1	0.886289	0	1
YOD1	0.698682	0	1
YRDC	0.00388068	1.54809	0.266171
YTHDF2	0.00238956	1.42881	0.297234
YY1AP1	0.0333798	0.592434	1
ZBED6	0.728177	0	1
ZBTB17	0.00284239	1.36511	0.317296
ZBTB18	0.0898741	0	1
ZBTB37	0.853311	0	1
ZBTB40	0.392508	0	1
ZBTB41	0.496714	0	1
ZBTB48	0.0535228	0	1
ZBTB7B	2.60725e-06	3.64833	0.00952381
ZBTB8A	0.00662981	1.91222	0.170497
ZBTB8B	0.0276123	1.3201	0.332526
ZBTB8OS	0.00335524	2.2581	0.102316
ZC3H11A	0.711105	0	1
ZC3H12A	0.0208388	1.42389	0.298121
ZCCHC11	0.825504	0	1
ZCCHC17	0.913259	0	1
ZDHHC18	0.906105	0	1
ZFP69	0.016012	0	1
ZFP69B	0.0123543	0	1
ZFYVE9	0.86463	0	1
ZMPSTE24	0.339475	0	1
ZMYM1	0.184287	0	1
ZMYM4	0.254778	0	1
ZMYM6	0.122221	0.794343	0.494991
ZMYM6NB	0.374951	0	1
ZMYND12	0.548403	0	1
ZNF124	0.259057	0	1
ZNF281	0.344628	0	1
ZNF326	0.63217	0	1
ZNF362	0.0256407	1.3792	0.313367
ZNF436	0.722707	0	1
ZNF496	0.338035	0	1
ZNF593	0.157589	0	1
ZNF644	0.891011	0	1
ZNF648	0.933068	0	1
ZNF669	0.782605	0	1
ZNF670	0.896469	0	1
ZNF672	0.75664	0	1
ZNF678	0.09375	0.527618	1
ZNF683	0.911419	0	1
ZNF684	0.00803447	0.673716	0.528474
ZNF687	0.00178933	0.21148	1
ZNF691	0.813829	0	1
ZNF692	0.703274	0	1
ZNF695	0.684203	0	1
ZNF697	0.897321	0	1
ZNHIT6	0.372009	0	1
ZP4	0.0605342	0	1
ZRANB2	0.875997	0	1
ZSCAN20	0.899631	0	1
ZSWIM5	0.354129	0	1
ZYG11A	0.768252	0	1
ZYG11B	0.854263	0	1
ZZZ3	0.819584	0	1
AAK1	0.0733979	0	1
AAMP	0.828054	0	1
ABCA12	0.600384	0	1
ABCB11	0.755653	0	1
ABCB6	0.0329016	0	1
ABCG5	0.151756	0.548623	1
ABCG8	0.0808736	0.480987	1
ABHD1	0.159911	0.703619	0.520184
ABI2	0.000318223	2.68701	0.0524934
ACADL	0.0635865	1.10697	0.401852
ACKR3	0.340847	0	1
ACMSD	0.729412	0	1
ACOXL	0.159201	0	1
ACP1	0.00266709	1.00885	0.431664
ACSL3	0.918563	0	1
ACTG2	0.383628	0	1
ACTR1B	0.863571	0	1
ACTR2	0.389841	0	1
ACTR3	0.268704	0.179351	1
ACVR1	0.0382118	0.92576	0.451888
ACVR1C	0.370874	0	1
ACVR2A	0.817539	0	1
ACYP2	0.706354	0	1
ADAM17	0.021313	0	1
ADAM23	0.146385	0	1
ADCY3	0.013518	0.529447	1
ADD2	0.0178937	0	1
ADI1	0.846477	0	1
ADRA2B	0.24623	0	1
AFTPH	0.163008	0	1
AGBL5	0.921102	0	1
AGFG1	0.874632	0	1
AGPS	0.678701	0	1
AGXT	0.155266	0.663032	0.531504
AHSA2	0.832537	0	1
ALLC	0.90125	0	1
ALMS1	0.578304	0	1
ALPI	0.861098	0	1
ALPP	0.765701	0	1
ALPPL2	0.865538	0	1
ALS2	2.29348e-33	4.60313	0.00552995
ALS2CR11	7.4888e-22	10.6859	0.00155039
ALS2CR12	2.61183e-42	22.1839	0.00155039
AMER3	0.940761	0	1
AMMECR1L	0.82524	0	1
ANAPC1	0.856433	0	1
ANKAR	0.790407	0	1
ANKMY1	0.114118	0.296315	1
ANKRD23	0.569734	0	1
ANKRD30BL	0.271747	0	1
ANKRD36	0.797663	0	1
ANKRD36C	0.332607	0	1
ANKRD39	0.156422	0	1
ANKRD44	0.065198	0.86784	0.468941
ANKRD53	0.0717069	0.6923	0.522323
ANKZF1	0.0113079	0.802471	0.492968
ANO7	0.0295652	0	1
ANTXR1	0.0301407	0.175978	1
ANXA4	0.0391961	0	1
AOX1	1.5099e-14	4.78144	0.00515464
AP1S3	0.214782	0	1
APLF	0.659458	0.0619971	1
APOB	0.0396286	1.19355	0.375898
AQP12A	0.229558	0	1
AQP12B	0.772976	0	1
ARHGAP25	0.400923	0	1
ARHGEF33	1.04819e-05	3.15108	0.027541
ARHGEF4	0.792099	0	1
ARID5A	0.113793	0	1
ARL4C	0.911694	0	1
ARL5A	0.828415	0	1
[truncated: 15,755 more rows]

## Sheet: Supplementary Table 13
Binary trait. Varicose veins
gene.id	GeneScan3D.orginal	W	Qvalue
A3GALT2	0.00526834	0	1
AADACL3	0.801061	0	1
AADACL4	0.414453	0	1
ABCA4	0.0329345	0.793848	0.573518
ABCB10	0.79182	0	1
ABCD3	0.190425	0	1
ABL2	0.0624127	0	1
ACADM	0.12059	0	1
ACAP3	0.24863	0	1
ACBD3	0.52778	0	1
ACBD6	0.0957444	0	1
ACOT11	0.750302	0	1
ACOT7	0.108686	0	1
ACP6	0.618866	0	1
ACTA1	0.836946	0	1
ACTL8	0.603622	0	1
ACTN2	0.733035	0	1
ACTRT2	0.160447	0	1
ADAM15	0.00458136	0	1
ADAM30	0.416481	0	1
ADAMTS4	0.00715458	0	1
ADAMTSL4	0.0790783	0	1
ADAMTSL4-AS1	0.0548198	0.131813	1
ADAR	0.395748	0	1
ADC	0.82212	0	1
ADCK3	0.771589	0	1
ADCY10	0.00977602	1.88749	0.293023
ADIPOR1	0.910278	0	1
ADORA1	0.144052	0	1
ADORA3	0.715943	0	1
ADPRHL2	0.788827	0	1
ADSS	0.583469	0	1
AGL	0.139173	0	1
AGMAT	0.0525864	0	1
AGO1	0.67544	0	1
AGO3	0.72709	0	1
AGO4	0.316865	0.278109	1
AGRN	0.264722	0	1
AGT	0.00978522	1.707	0.34128
AGTRAP	0.832326	0	1
AHCTF1	0.830333	0	1
AHCYL1	0.258285	0	1
AHDC1	0.322268	0	1
AIDA	0.0966101	0.570171	1
AIM1L	0.939143	0	1
AIM2	0.00814875	0	1
AJAP1	0.0332263	0	1
AK2	0.0853377	0	1
AK4	0.0440181	0	1
AK5	0.775575	0	1
AKIRIN1	0.958128	0	1
AKNAD1	0.27075	0	1
AKR1A1	0.824464	0	1
AKR7A2	0.0971247	0.357961	1
AKR7A3	0.263285	0	1
AKT3	0.0241772	1.26068	0.454566
ALDH4A1	0.277719	0	1
ALDH9A1	0.206843	0	1
ALG14	0.0392135	0	1
ALG6	0.45356	0	1
ALPL	0.0214768	1.49558	0.39811
ALX3	0.482653	0	1
AMIGO1	0.779019	0	1
AMPD1	0.0135803	0	1
AMPD2	0.847539	0	1
AMY1A	0.688326	0	1
AMY1C	0.588381	0	1
AMY2A	0.706743	0	1
AMY2B	0.682524	0	1
ANGEL2	0.770036	0	1
ANGPTL1	0.160142	0.515169	1
ANGPTL3	0.53134	0	1
ANGPTL7	1.44242e-24	9.71883	0.00377358
ANKRD13C	0.527645	0	1
ANKRD34A	0.906533	0	1
ANKRD35	0.790828	0	1
ANKRD45	0.00338797	1.34349	0.434848
ANKRD65	0.663939	0	1
ANP32E	0.52273	0	1
ANXA9	0.138082	0	1
AP4B1	0.388277	0	1
APCS	0.61092	0	1
APH1A	0.0787179	0	1
APITD1	0.0472587	0	1
APITD1-CORT	0.0371	0	1
APOA1BP	0.411645	0	1
APOA2	0.00697379	0	1
APOBEC4	0.895893	0	1
AQP10	0.816457	0	1
ARF1	0.0144322	1.23254	0.458263
ARHGAP29	0.492918	0.215665	1
ARHGAP30	0.000876034	0	1
ARHGEF10L	0.0554241	1.00005	0.519527
ARHGEF11	0.147387	0	1
ARHGEF16	0.797815	0	1
ARHGEF19	0.198637	0	1
ARHGEF2	0.0198839	0	1
ARID1A	0.756183	0	1
ARID4B	0.756874	0	1
ARL8A	0.731653	0	1
ARNT	0.604138	0	1
ARPC5	0.802947	0	1
ARTN	0.326608	0	1
ARV1	0.416447	0.198407	1
ASAP3	0.160158	0	1
ASB17	0.079419	0.712049	0.595459
ASCL5	0.506033	0	1
ASH1L	0.00604355	0	1
ASPM	0.00214676	2.53898	0.142667
ASTN1	0.817492	0	1
ATAD3A	0.485121	0	1
ATAD3B	0.728179	0	1
ATAD3C	0.461234	0	1
ATF3	0.190493	0.51601	1
ATF6	0.00266309	1.5252	0.396207
ATG4C	0.697054	0	1
ATP13A2	0.0444633	0	1
ATP1A1	0.373557	0	1
ATP1A2	0.194601	0.593479	1
ATP1A4	0.221161	0	1
ATP1B1	0.657111	0	1
ATP2B4	0.0619103	0	1
ATP5F1	0.789609	0	1
ATP6V0B	0.669112	0	1
ATP6V1G3	0.0156078	0.61302	0.609013
ATP8B2	0.679984	0	1
ATPAF1	0.74897	0	1
ATPIF1	0.519087	0.129498	1
ATXN7L2	0.857011	0	1
AUNIP	0.639346	0	1
AURKAIP1	0.2848	0	1
AVPR1B	0.517712	0	1
AXDND1	0.0239757	0.788301	0.575368
B3GALNT2	0.767799	0	1
B3GALT2	0.36917	0	1
B3GALT6	0.917504	0	1
B4GALT2	0.56212	0	1
B4GALT3	0.0105222	0	1
BAI2	0.718142	0	1
BARHL2	0.188781	0	1
BATF3	0.625917	0	1
BCAN	0.362905	0	1
BCAR3	0.605871	0	1
BCAS2	0.0589589	0	1
BCL10	0.803707	0	1
BCL2L15	0.119029	0	1
BCL9	0.757626	0	1
BEND5	0.214515	0	1
BEST4	0.17265	0	1
BGLAP	0.0273807	0	1
BLZF1	0.241226	0	1
BMP8A	0.37176	0	1
BMP8B	0.151343	0	1
BNIPL	0.149098	0	1
BOLA1	0.0526232	1.1448	0.479135
BPNT1	0.266287	0	1
BRDT	0.226184	0	1
BRINP2	0.799257	0	1
BRINP3	0.744573	0	1
BROX	0.129422	0	1
BSDC1	0.862847	0	1
BSND	0.239577	0	1
BTBD19	0.210279	0.416865	1
BTBD8	0.113969	0	1
BTF3L4	0.100068	0	1
BTG2	0.549514	0.119984	1
C1orf100	0.578217	0	1
C1orf101	0.787382	0	1
C1orf105	0.114046	0	1
C1orf106	0.83032	0	1
C1orf109	0.801188	0	1
C1orf110	0.753423	0	1
C1orf111	0.889777	0	1
C1orf112	0.291891	0	1
C1orf115	0.161507	0.527504	1
C1orf116	0.308807	0	1
C1orf122	0.151505	0	1
C1orf123	0.124916	0.647488	0.605247
C1orf127	0.0389987	0.956041	0.524495
C1orf131	0.143763	0	1
C1orf134	0.133895	0.6876	0.59918
C1orf137	0.787985	0	1
C1orf141	0.0181113	1.57416	0.375273
C1orf143	0.0823421	0.688803	0.59918
C1orf145	0.0192844	0.873042	0.546971
C1orf146	0.438145	0	1
C1orf147	0.340023	0	1
C1orf158	0.803913	0	1
C1orf159	0.843981	0	1
C1orf162	0.491123	0	1
C1orf167	0.824629	0	1
C1orf168	0.726624	0	1
C1orf170	0.859258	0	1
C1orf172	0.771733	0	1
C1orf173	0.818414	0	1
C1orf174	0.835718	0	1
C1orf177	0.181512	0.549266	1
C1orf180	0.0819589	0.999437	0.519586
C1orf185	0.078205	0	1
C1orf186	0.780414	0	1
C1orf189	0.390647	0	1
C1orf192	0.534344	0	1
C1orf194	0.721939	0	1
C1orf195	0.336583	0	1
C1orf198	0.736704	0	1
C1orf200	0.432511	0	1
C1orf204	0.851892	0	1
C1orf21	0.27259	0	1
C1orf210	0.252957	0	1
C1orf213	0.110927	0.728772	0.591444
C1orf216	0.894864	0	1
C1orf220	0.881806	0	1
C1orf222	0.315955	0	1
C1orf226	0.103226	0.899921	0.542553
C1orf227	0.817336	0	1
C1orf228	0.306253	0	1
C1orf229	0.830956	0	1
C1orf233	0.0832382	0	1
C1orf234	0.194719	0	1
C1orf27	0.137198	0	1
C1orf35	0.0173193	0	1
C1orf43	0.441867	0	1
C1orf50	0.00660316	0.927784	0.529191
C1orf51	0.0421038	1.23409	0.458263
C1orf52	0.897778	0	1
C1orf53	0.105738	0.714109	0.595459
C1orf54	0.38793	0	1
C1orf56	0.448848	0	1
C1orf61	0.73422	0	1
C1orf63	0.644778	0	1
C1orf64	0.0395414	0	1
C1orf65	0.402272	0	1
C1orf68	0.355045	0.397294	1
C1orf74	0.818656	0	1
C1orf85	0.797322	0	1
C1orf86	0.218591	0	1
C1orf87	0.436954	0	1
C1orf94	0.0605235	0.815465	0.565604
C1orf95	0.826995	0	1
C1QA	0.799214	0	1
C1QB	0.842045	0	1
C1QC	0.543481	0	1
C2CD4D	0.788259	0	1
C4BPA	0.712647	0	1
C4BPB	0.806661	0	1
C8A	0.553525	0	1
C8B	0.649153	0	1
CA14	0.0920696	0	1
CA6	0.0145476	1.08827	0.500256
CACHD1	0.670765	0	1
CACNA1E	0.645758	0	1
CACNA1S	0.241535	0	1
CACYBP	0.00787036	0	1
CADM3	0.48119	0	1
CALML6	0.216569	0.416863	1
CAMK1G	0.791415	0.00922232	1
CAMK2N1	0.493953	0	1
CAMSAP2	0.856877	0	1
CAP1	0.574063	0	1
CAPN2	0.42599	0	1
CAPN8	0.43137	0	1
CAPN9	0.515788	0.200527	1
CAPZA1	0.486215	0	1
CAPZB	0.387688	0	1
CASP9	0.0146174	0.60489	0.612908
CASQ1	0.0174728	0	1
CASQ2	0.235208	0	1
CASZ1	2.0634e-60	17.0613	0.00377358
CATSPER4	0.860866	0	1
CC2D1B	0.745082	0	1
CCBL2	0.000208184	3.23997	0.0431373
CCDC163P	0.530078	0	1
CCDC17	0.227885	0	1
CCDC18	0.833512	0	1
CCDC181	0.135311	0.757113	0.583459
CCDC19	0.876797	0	1
CCDC23	0.0296225	0	1
CCDC24	0.0568031	0	1
CCDC27	0.905625	0	1
CCDC28B	0.475765	0	1
CCDC30	0.0203338	0.969476	0.520525
CCNL2	0.194816	0	1
CCSAP	0.555893	0	1
CCT3	0.669926	0	1
CD101	0.114113	0.412983	1
CD160	0.50774	0	1
CD164L2	0.0474009	1.11761	0.491155
CD1A	0.461828	0	1
CD1B	0.269292	0	1
CD1C	0.819473	0	1
CD1D	0.856099	0	1
CD1E	0.342527	0.315947	1
CD2	0.0678275	0.782484	0.575368
CD244	0.0806233	0	1
CD247	0.25433	0	1
CD34	0.334803	0	1
CD46	0.171404	0.343599	1
CD48	0.0267554	0	1
CD52	0.88133	0	1
CD53	0.28368	0	1
CD55	0.143916	0	1
CD58	0.224826	0	1
CD5L	0.0977818	0	1
CD84	0.0251748	0	1
CDA	0.406485	0	1
CDC14A	0.844981	0	1
CDC20	0.650203	0	1
CDC42	0.718711	0	1
CDC42BPA	0.838107	0	1
CDC42SE1	0.6055	0	1
CDC7	0.0574132	0	1
CDC73	0.585502	0	1
CDCA8	0.670227	0	1
CDCP2	0.0794449	0.835248	0.556339
CDK11A	0.285903	0	1
CDK11B	0.0188526	1.62786	0.362698
CDK18	0.184609	0.547974	1
CDKN2C	0.0429988	1.08473	0.500256
CELA2A	0.0328931	1.31091	0.441212
CELA2B	0.0328377	0	1
CELA3A	0.421673	0	1
CELA3B	0.597848	0	1
CELF3	0.055536	0.522989	1
CELSR2	0.393358	0	1
CENPF	0.853867	0	1
CENPL	0.133043	0	1
CEP104	0.900198	0	1
CEP170	0.865542	0	1
CEP350	0.117542	0	1
CEP85	0.868166	0	1
CEPT1	0.638408	0	1
CERS2	0.0706215	0	1
CFH	0.748378	0	1
CFHR1	0.00276904	1.91313	0.286145
CFHR2	0.00108312	2.42492	0.173864
CFHR3	0.00726969	1.5363	0.388522
CFHR4	0.0016337	1.61827	0.363672
CFHR5	0.00227312	1.13239	0.488415
CGN	0.79614	0	1
CHD1L	0.552642	0	1
CHD5	0.0203082	1.4316	0.407194
CHI3L1	0.352341	0	1
CHI3L2	0.845804	0	1
CHIA	0.0940616	0	1
CHIT1	0.437868	0	1
CHML	0.680958	0	1
CHRNB2	0.0331707	0	1
CHTOP	0.479453	0	1
CITED4	0.0226646	0.965471	0.521547
CKS1B	0.795827	0	1
CLCA1	0.907569	0	1
CLCA2	0.925881	0	1
CLCA4	0.256368	0	1
CLCC1	0.654061	0	1
CLCN6	0.78288	0	1
CLCNKA	0.135263	0	1
CLCNKB	0.0619632	0	1
CLDN19	0.0197401	0.755347	0.583459
CLIC4	0.0331143	0.931321	0.527544
CLK2	0.000545712	1.89722	0.291445
CLSPN	0.852624	0	1
CLSTN1	0.602597	0	1
CMPK1	0.956836	0	1
CNIH3	0.253993	0	1
CNIH4	0.0704579	0.861583	0.547622
CNKSR1	0.794247	0	1
CNN3	0.180267	0	1
CNR2	0.959314	0	1
CNST	0.289989	0.248978	1
CNTN2	0.392046	0.192429	1
COA6	0.423832	0	1
COA7	0.0623636	0	1
COG2	0.0319458	0	1
COL11A1	0.897935	0	1
COL16A1	0.41448	0	1
COL24A1	0.668614	0	1
COL8A2	0.243195	0	1
COL9A2	0.678523	0	1
COLGALT2	0.873798	0	1
COPA	0.236023	0	1
CORT	0.0383455	0	1
COX20	0.450723	0	1
CPSF3L	0.0806199	1.03188	0.509807
CPT2	0.360691	0.19706	1
CR1	0.117894	0	1
CR1L	0.307978	0	1
CR2	0.0367801	0	1
CRABP2	0.677273	0	1
CRB1	0.548652	0	1
CRCT1	0.533557	0	1
CREB3L4	0.223153	0	1
CREG1	0.758779	0	1
CRNN	0.85203	0	1
CROCC	0.0202741	0.315062	1
CRP	0.118528	0	1
CRTC2	0.27851	0	1
CRYZ	0.756243	0	1
CSDE1	0.163613	0	1
CSF1	0.00962282	0	1
CSF3R	0.754595	0	1
CSRP1	0.00571222	0	1
CTBS	0.731826	0	1
CTH	0.808625	0	1
CTNNBIP1	0.273775	0	1
CTPS1	0.0599566	0.475854	1
CTRC	0.13449	0.785704	0.575368
CTSE	0.429961	0.196374	1
CTSK	0.162029	0	1
CTSS	0.12676	0	1
CTTNBP2NL	0.663489	0	1
CYB561D1	0.51746	0	1
CYB5R1	0.757035	0	1
CYB5RL	0.224231	0.38251	1
CYP2J2	0.0916803	0	1
CYP4A11	0.593614	0	1
CYP4A22	0.73184	0	1
CYP4B1	0.79793	0	1
CYP4X1	0.812818	0	1
CYP4Z1	0.0184141	1.60557	0.366154
CYR61	0.276582	0	1
DAP3	0.0696743	0	1
DARC	0.496189	0	1
DARS2	0.0870505	0.444363	1
DBT	0.113901	0	1
DCAF6	0.554367	0	1
DCAF8	0.236232	0	1
DCDC2B	0.519091	0	1
DCLRE1B	0.342423	0	1
DCST1	0.00507892	0	1
DCST2	0.142014	0	1
DDAH1	0.253957	0	1
DDI2	0.0299481	0.695191	0.59714
DDOST	0.31292	0	1
DDR2	0.793264	0	1
DDX20	0.894909	0	1
DDX59	0.0184258	0	1
DEDD	0.0026821	0	1
DEGS1	0.402678	0	1
DENND1B	0.579979	0	1
DENND2C	0.501029	0	1
DENND2D	0.757113	0	1
DENND4B	0.453215	0	1
DEPDC1	0.265163	0	1
DESI2	0.82697	0	1
DFFA	0.0398078	0.856998	0.547694
DFFB	0.901827	0	1
DHCR24	0.55913	0	1
DHDDS	0.925651	0	1
DHRS3	0.747518	0	1
DHX9	0.258448	0	1
DIEXF	0.673266	0	1
DIO1	0.632583	0	1
DIRAS3	0.271284	0	1
DISC1	0.091669	0	1
DISP1	0.116234	0	1
DLEU2L	0.482867	0	1
DLGAP3	0.771265	0	1
DMAP1	0.245389	0	1
DMBX1	0.816134	0	1
DMRTA2	0.379506	0	1
DMRTB1	0.543227	0	1
DNAJB4	0.786243	0	1
DNAJC11	0.219658	0	1
DNAJC16	0.086472	0	1
DNAJC6	0.224528	0	1
DNAJC8	0.237198	0.480679	1
DNALI1	0.641786	0	1
DNASE2B	0.153639	0	1
DNTTIP2	0.513386	0	1
DOCK7	0.660295	0	1
DPH2	0.421331	0	1
DPH5	0.660754	0	1
DPM3	0.00723395	0	1
DPT	0.864167	0	1
DR1	0.71456	0	1
DRAM2	0.387032	0	1
DRAXIN	4.12793e-53	27.3207	0.00377358
DSTYK	0.713745	0	1
DTL	0.678461	0	1
DUSP10	0.0368179	0.722185	0.593353
DUSP12	0.0234687	0	1
DUSP23	0.301223	0	1
DUSP27	0.902459	0	1
DVL1	0.329626	0	1
DYRK3	0.6729	0	1
E2F2	0.0748842	0.676882	0.601256
EBNA1BP2	0.0105643	1.45745	0.402417
ECE1	0.489197	0	1
ECHDC2	0.106941	0	1
ECM1	0.0527209	0	1
EDARADD	0.28917	0	1
EDEM3	0.00913208	0	1
EDN2	0.797532	0	1
EFCAB14	0.843981	0	1
EFCAB2	0.660166	0	1
EFCAB7	0.866971	0	1
EFHD2	0.0586892	0	1
EFNA1	0.00900429	0	1
EFNA3	0.0164257	0	1
EFNA4	0.0069534	0	1
EGLN1	0.0411535	0.337105	1
EIF2B3	0.588416	0	1
EIF2D	0.574166	0	1
EIF3I	0.670952	0	1
EIF4G3	0.0380749	1.22896	0.458263
ELAVL4	0.00829412	1.26842	0.453273
ELF3	0.292109	0.343529	1
ELK4	0.0614465	0	1
ELOVL1	0.267545	0	1
ELTD1	0.549911	0	1
EMC1	0.140925	0	1
ENAH	0.022246	0	1
ENO1	0.000728109	0	1
ENSA	0.0855977	0	1
EPB41	0.686061	0	1
EPHA10	0.794947	0	1
EPHA2	0.0601606	0.524574	1
EPHA8	0.329847	0	1
EPHB2	0.33896	0.343686	1
EPHX1	0.400002	0.253352	1
EPHX4	0.508338	0	1
EPRS	0.171747	0	1
EPS15	0.0619198	0	1
EPS8L3	0.798233	0	1
ERI3	0.543791	0	1
ERMAP	0.00465991	0.777293	0.577662
ERO1LB	0.833785	0	1
ERRFI1	0.000524733	2.09679	0.236364
ESPN	0.0836931	0	1
ETNK2	0.800909	0	1
ETV3	0.0616612	0	1
ETV3L	0.846081	0	1
EVA1B	0.658363	0	1
EVI5	0.122801	0	1
EXO1	0.719764	0	1
EXO5	0.0802742	0.862137	0.547622
EXOC8	0.0480943	0	1
EXOSC10	7.93331e-24	9.7165	0.00377358
EXTL1	0.68076	0	1
EXTL2	0.212535	0	1
EYA3	0.44546	0	1
F11R	0.00104499	0	1
F13B	0.00426578	1.80464	0.314646
F3	0.0496329	0	1
F5	0.721957	0	1
FAAH	0.348341	0	1
FABP3	0.764536	0	1
FAIM3	0.0660667	1.08994	0.500256
FAM102B	0.831399	0	1
FAM110D	0.891775	0	1
FAM129A	0.00310152	0.540627	1
FAM131C	0.14073	0.425319	1
FAM132A	0.54102	0	1
FAM151A	0.584072	0	1
FAM159A	0.615294	0	1
FAM163A	0.193773	0	1
FAM167B	0.843712	0	1
FAM177B	0.0777967	0	1
FAM183A	0.0093541	1.5144	0.39811
FAM189B	0.00365197	0	1
FAM19A3	0.81442	0	1
FAM20B	0.0626452	0	1
FAM212B	0.922646	0	1
FAM213B	0.0863276	0	1
FAM229A	0.0162776	0	1
FAM231B	0.0627371	0	1
FAM43B	0.228297	0	1
FAM46B	0.118679	0	1
FAM46C	0.00879079	1.22112	0.460879
FAM63A	0.269425	0	1
FAM69A	0.102591	0.703415	0.59714
FAM71A	0.0311345	1.42525	0.409687
FAM72A	0.518496	0	1
FAM72B	0.629484	0	1
FAM73A	0.636173	0	1
FAM76A	0.713803	0	1
FAM78B	0.0329337	1.18841	0.467636
FAM89A	0.535864	0	1
FASLG	0.178021	0	1
FBLIM1	0.0468038	0.593233	1
FBXO2	0.105359	0	1
FBXO28	0.154571	0	1
FBXO42	0.0357875	0.889824	0.544054
FBXO44	0.0965545	0	1
FBXO6	0.275651	0	1
FCAMR	0.389602	0	1
FCER1A	0.491685	0	1
FCER1G	0.0098516	0	1
FCGR1A	0.933342	0	1
FCGR1B	0.108722	0.867021	0.547331
FCGR2A	0.0437906	0	1
FCGR2B	0.119306	0	1
FCGR3A	0.0350681	0	1
FCGR3B	0.0823837	0.598382	1
FCN3	0.020472	0	1
FCRL1	0.184606	0	1
FCRL2	0.30501	0	1
FCRL3	0.113221	0	1
FCRL4	0.570863	0	1
FCRL5	0.465567	0	1
FCRL6	0.690715	0	1
FCRLA	0.120349	0	1
FCRLB	0.00522981	1.04148	0.509807
FDPS	0.00214875	0	1
FGGY	0.271601	0	1
FGR	0.0152151	0	1
FH	0.872034	0	1
FHAD1	0.289277	0	1
FHL3	0.0834076	0	1
FLAD1	0.158519	0.675181	0.601256
FLG	0.0559611	0	1
FLG2	0.841942	0	1
FLVCR1	0.728606	0	1
FMN2	0.509099	0	1
FMO1	0.734913	0	1
FMO2	0.788618	0	1
FMO3	0.219786	0.522222	1
FMO4	0.855865	0	1
FMO5	0.426317	0	1
FMO6P	0.740628	0	1
FMOD	0.373802	0	1
FNBP1L	0.794697	0	1
FNDC5	0.234521	0	1
FNDC7	0.85021	0	1
FOXD2	0.856443	0	1
FOXD3	0.377648	0	1
FOXE3	0.943945	0	1
FOXJ3	0.0508237	0	1
FOXO6	0.165999	0.685819	0.59918
FPGT	0.410287	0	1
FPGT-TNNI3K	0.117986	0.667249	0.603021
FRRS1	0.460284	0	1
FUBP1	0.886971	0	1
FUCA1	0.691726	0	1
G0S2	0.829867	0	1
GABPB2	0.0802144	0	1
GABRD	0.172258	0	1
GADD45A	0.830331	0	1
GALE	0.423683	0.287442	1
GALNT2	0.709968	0	1
GATAD2B	0.252246	0	1
GBA	0.00238545	0.581657	1
GBP1	0.785984	0	1
GBP2	0.80394	0	1
GBP3	0.000301635	2.9001	0.0739496
GBP4	0.000161052	3.55349	0.0222222
GBP5	0.112166	0.859476	0.547694
GBP6	0.796569	0	1
GBP7	0.000169146	3.3166	0.0367347
GCLM	0.44033	0	1
GCSAML	0.561197	0	1
GDAP2	0.00132486	1.27779	0.453273
GFI1	0.132789	0.210073	1
GGPS1	0.872586	0	1
GIPC2	0.846259	0	1
GJA4	0.024281	0.874255	0.546482
GJA5	0.883949	0	1
GJA8	0.223319	0.421376	1
GJA9	0.786547	0	1
GJB3	0.165865	0.562345	1
GJB4	0.31279	0.429442	1
GJB5	0.707588	0	1
GJC2	0.0232022	1.54394	0.384211
GLIS1	0.0972026	0	1
GLMN	0.118005	0	1
GLRX2	0.201881	0.624869	0.608278
GLTPD1	0.34095	0	1
GLUL	0.00112383	0	1
GMEB1	0.863487	0	1
GNAI3	0.809095	0	1
GNAT2	0.850904	0	1
GNB1	0.0968414	0	1
GNG12	0.173424	0	1
GNG4	0.62814	0	1
GNG5	0.336261	0	1
GNL2	0.689837	0	1
GNPAT	0.347618	0	1
GOLPH3L	0.274007	0	1
GOLT1A	0.62146	0	1
GON4L	0.00404864	1.281	0.453273
GORAB	0.27349	0	1
GPA33	0.922021	0	1
GPATCH2	0.0637361	0.555794	1
GPATCH3	0.853046	0	1
GPATCH4	0.450671	0	1
GPBP1L1	0.375394	0	1
GPN2	0.751716	0	1
GPR137B	0.367525	0	1
GPR153	0.0710352	0	1
GPR157	0.00250625	1.74577	0.329187
GPR161	0.152489	0.706008	0.596336
GPR25	0.371431	0	1
GPR3	0.0123121	1.32959	0.440598
GPR37L1	0.897371	0	1
GPR52	0.00143911	1.87554	0.297126
GPR61	0.636113	0	1
GPR88	0.620892	0	1
GPR89A	0.498452	0	1
GPR89B	0.252112	0	1
GPSM2	0.269809	0	1
GPX7	0.383828	0	1
GREM2	0.646228	0	1
GRHL3	0.684165	0	1
GRIK3	0.00596924	0	1
GSTM1	0.84961	0	1
GSTM2	0.734881	0	1
GSTM3	0.508461	0	1
GSTM4	0.900923	0	1
GSTM5	0.340585	0.308383	1
GTF2B	0.00017452	1.97111	0.270096
GUCA2A	0.0361982	0.171759	1
GUCA2B	0.0193649	0	1
GUK1	0.00697078	0.876838	0.54608
H3F3A	0.664213	0	1
H6PD	0.0369418	0	1
HAO2	0.214793	0.578535	1
HAPLN2	0.54236	0.214794	1
HAX1	0.784432	0	1
HCN3	0.00145958	0	1
HCRTR1	0.818801	0	1
HDAC1	0.732204	0	1
HDGF	0.665302	0.1121	1
HEATR1	0.711222	0	1
HECTD3	0.0415365	0.993452	0.520525
HENMT1	0.599244	0	1
HES2	0.913581	0	1
HES3	0.266732	0	1
HES4	0.0472766	0.908937	0.540228
HES5	0.957096	0	1
HEYL	0.49949	0	1
HFE2	0.935278	0	1
HFM1	0.0752305	0.546025	1
HHAT	0.639214	0	1
HHIPL2	0.144239	0	1
HHLA3	0.824893	0	1
HIAT1	0.198835	0	1
HIPK1	0.137179	0.667394	0.603021
HIST2H2AA3	0.0900777	0.729586	0.591444
HIST2H2AA4	0.0123439	1.57926	0.375273
HIST2H2AB	0.5385	0	1
HIST2H2AC	0.50951	0	1
HIST2H2BE	0.697797	0	1
HIST2H2BF	0.290651	0	1
HIST2H3A	0.212741	0	1
HIST2H3C	0.42909	0	1
HIST2H3D	0.855401	0	1
HIST2H4A	0.403816	0	1
HIST2H4B	0.331355	0	1
HIST3H2A	0.169989	0	1
HIST3H2BB	0.193158	0	1
HIST3H3	0.312011	0	1
HLX	0.021127	1.27013	0.453273
HMCN1	0.00765007	1.22719	0.458263
HMGB4	0.605163	0	1
HMGCL	0.387695	0	1
HMGCS2	0.818727	0	1
HMGN2	0.931021	0	1
HNRNPCL1	0.340546	0	1
HNRNPR	0.168897	0	1
HNRNPU	0.606464	0	1
HOOK1	0.14407	0	1
HORMAD1	0.462604	0	1
HP1BP3	0.79638	0	1
HPCA	0.234894	0	1
HPCAL4	0.720212	0	1
HPDL	0.165683	0	1
HRNR	0.704769	0	1
HS2ST1	0.590474	0	1
HSD11B1	0.890967	0	1
HSD17B7	0.489327	0	1
HSD3B1	0.0750204	1.02575	0.510434
HSD3B2	0.719111	0	1
HSPA6	0.0152266	0	1
HSPB11	0.0463147	0.864065	0.547622
HSPB7	0.0418416	0.53592	1
HSPG2	0.503545	0	1
HTR1D	0.114984	0	1
HTR6	0.0322129	0	1
HYI	0.248958	0	1
IARS2	0.203032	0	1
IBA57	0.0115035	0.749688	0.585886
IBA57-AS1	0.0222844	0	1
ICMT	0.75888	0	1
ID3	0.385657	0	1
IER5	0.100212	0	1
IFFO2	0.68488	0	1
IFI16	0.0585431	0.656199	0.604878
IFI44	0.0423496	0	1
IFI44L	0.0891308	0.843389	0.553326
IFI6	0.873987	0	1
IFNLR1	0.543076	0.141431	1
IGFN1	0.349133	0	1
IGSF21	0.324541	0.152557	1
IGSF3	0.0309731	0.947261	0.525858
IGSF8	0.245307	0	1
IGSF9	0.582251	0	1
IKBKE	0.573576	0	1
IL10	0.887205	0	1
IL12RB2	0.761887	0	1
IL19	0.396255	0	1
IL20	0.409719	0	1
IL22RA1	0.859119	0	1
IL23R	0.720858	0	1
IL24	0.0653883	0	1
IL6R	0.0580547	1.02451	0.510434
ILDR2	0.323509	0	1
ILF2	0.051121	0	1
INADL	0.332383	0.362569	1
INPP5B	0.0979625	0	1
INSL5	0.443132	0	1
INSRR	0.267484	0	1
INTS3	0.0410646	0	1
INTS7	0.724385	0	1
IPO13	0.854932	0	1
IPO9	0.147391	0	1
IPP	0.20581	0	1
IQCC	0.21519	0	1
IQGAP3	0.578156	0	1
IRF2BP2	0.130939	0	1
IRF6	0.834868	0	1
ISG15	0.687269	0	1
ISG20L2	0.882121	0	1
ITGA10	0.87687	0	1
ITGB3BP	0.876456	0	1
ITLN1	0.00956807	0	1
ITLN2	0.00250766	0	1
ITPKB	0.876548	0	1
IVL	0.729147	0	1
IVNS1ABP	0.00487053	0.643456	0.605392
JAK1	0.0762579	0.392195	1
JMJD4	0.0560384	0.967126	0.520525
JTB	0.171913	0.567126	1
JUN	0.125358	0	1
KANK4	0.674261	0	1
KCNA10	0.227599	0	1
KCNA2	0.855017	0	1
KCNA3	0.914678	0	1
KCNAB2	0.851676	0	1
KCNC4	0.0750996	0	1
KCND3	0.486088	0	1
KCNH1	0.210692	0	1
KCNJ10	0.0136106	0	1
KCNJ9	0.105064	0	1
KCNK1	0.271158	0	1
KCNK2	0.544018	0	1
KCNN3	0.70891	0	1
KCNQ4	0.0498727	0.872145	0.547249
KCNT2	0.529436	0	1
KCTD3	0.294621	0	1
KDM1A	0.27695	0	1
KDM4A	0.0541883	0	1
KDM5B	0.740446	0	1
KHDRBS1	0.471894	0	1
KIAA0040	0.0321991	0	1
KIAA0319L	0.799967	0	1
KIAA0754	0.855988	0	1
KIAA0907	0.0052047	0	1
KIAA1107	0.149721	0.133837	1
KIAA1324	0.475871	0	1
KIAA1522	0.424993	0.293399	1
KIAA1614	0.0392849	0.881303	0.545982
KIAA2013	0.616183	0	1
KIF14	0.019751	1.23844	0.458263
KIF17	0.230796	0.339921	1
KIF1B	0.0425224	0.591611	1
KIF21B	0.870367	0	1
KIF2C	0.236407	0	1
KIFAP3	0.294952	0	1
KIRREL	0.776421	0	1
KISS1	0.396831	0	1
KLF17	0.484516	0.225522	1
KLHDC7A	0.832943	0	1
KLHDC8A	0.66335	0	1
KLHDC9	0.00180573	0	1
KLHL12	0.84447	0	1
KLHL17	0.274433	0	1
KLHL20	0.0113291	1.05843	0.508197
KLHL21	0.0554877	0.653243	0.604878
KMO	0.808671	0	1
KNCN	0.877676	0	1
KPNA6	0.483713	0	1
KPRP	0.454224	0	1
KRTCAP2	0.00982972	0	1
KTI12	0.0955457	0	1
L1TD1	0.258889	0	1
LACTBL1	0.825697	0	1
LAD1	0.0654691	0	1
LAMB3	0.887371	0	1
LAMC1	0.139092	0	1
LAMC2	0.868948	0	1
LAMTOR2	0.0138267	0	1
LAMTOR5	0.310074	0	1
LAPTM5	0.308161	0	1
LAX1	0.573435	0	1
LBR	0.0428815	0	1
LCE1A	0.894942	0	1
LCE1B	0.569535	0	1
LCE1C	0.847396	0	1
LCE1D	0.141389	0	1
LCE1E	0.47446	0	1
LCE1F	0.476802	0	1
LCE2A	0.186909	0	1
LCE2B	0.520451	0	1
LCE2C	0.282323	0	1
LCE2D	0.264038	0	1
LCE3A	0.301623	0	1
LCE3B	0.103529	0.642012	0.605392
LCE3D	0.871528	0	1
LCE3E	0.267301	0	1
LCE4A	0.189397	0	1
LCE5A	0.234854	0.554072	1
LCE6A	0.925951	0	1
LCK	0.860057	0	1
LDLRAD1	0.0838801	0.948465	0.525858
LDLRAD2	0.689904	0	1
LDLRAP1	0.0992395	0.793512	0.573518
LEFTY1	0.265948	0.399709	1
LEFTY2	0.114511	0.805802	0.56908
LELP1	0.833183	0	1
LEMD1	0.648396	0	1
LENEP	0.183695	0	1
LEPR	0.205859	0	1
LEPRE1	0.0350051	1.10336	0.494626
LEPROT	0.188741	0	1
LGALS8	0.407056	0	1
LGR6	0.467056	0	1
LHX4	0.524977	0	1
LHX8	0.625085	0	1
LHX9	0.0169818	1.37613	0.421248
LIN28A	0.736579	0	1
LIN9	0.79599	0	1
LINGO4	0.135612	0.533761	1
LIX1L	0.84554	0	1
LMNA	0.0395992	0	1
LMO4	0.62774	0	1
LMOD1	0.0466604	1.00138	0.519527
LMX1A	0.450402	0	1
LOR	0.776077	0	1
LPAR3	0.313286	0	1
LPGAT1	0.577137	0	1
LRIF1	0.781395	0	1
LRIG2	0.126313	0.695757	0.59714
LRP8	0.305423	0	1
LRRC38	0.639996	0	1
LRRC39	0.361731	0	1
LRRC40	0.233234	0	1
LRRC41	0.148987	0	1
LRRC42	0.10917	0.886419	0.545242
LRRC47	0.227475	0	1
LRRC52	0.0529409	0.362685	1
LRRC53	0.449267	0	1
LRRC71	0.0806104	0.951332	0.524495
LRRC8B	0.0119198	1.79353	0.314646
LRRC8C	0.0197989	1.31867	0.441212
LRRC8D	0.0142767	1.03829	0.509807
LRRIQ3	0.482405	0	1
LRRN2	0.691124	0	1
LSM10	0.810215	0	1
LURAP1	0.13785	0.718033	0.594543
LUZP1	0.256968	0	1
LY9	0.0116913	0	1
LYPD8	0.228058	0.474955	1
LYPLA2	0.174585	0	1
LYPLAL1	0.131803	0	1
LYSMD1	0.388538	0	1
LYST	0.766727	0	1
LZIC	0.0651767	0	1
MAB21L3	0.846197	0	1
MACF1	0.95297	0	1
MAD2L2	0.550419	0	1
MAEL	0.727263	0	1
MAGI3	0.545876	0	1
MAGOH	0.242439	0	1
MAN1A2	0.00755112	1.29407	0.450356
MAN1C1	0.456649	0	1
MANEAL	0.408133	0	1
MAP10	0.0290002	0	1
MAP1LC3C	0.500747	0	1
MAP3K6	0.0240355	1.23362	0.458263
MAP7D1	0.52462	0	1
MAPKAPK2	0.781035	0	1
MARC1	0.0365647	0.782498	0.575368
MARC2	0.0571568	1.0039	0.519104
MARCKSL1	0.66702	0	1
MARK1	0.198117	0	1
MASP2	0.0408921	0.729041	0.591444
MAST2	0.38677	0	1
MATN1	0.49586	0.0217096	1
MCL1	0.105762	0	1
MCOLN2	0.334971	0	1
MCOLN3	0.838538	0	1
MDM4	0.11813	0	1
MDS2	0.806028	0	1
MEAF6	0.689178	0	1
MECR	0.145736	0	1
MED18	0.393136	0.241588	1
MED8	0.195941	0	1
MEF2D	0.0356682	1.26341	0.453273
MEGF6	0.676913	0	1
METTL11B	0.286072	0	1
METTL13	0.350932	0.311258	1
METTL18	0.130061	0.537783	1
MEX3A	0.0113005	0	1
MFAP2	0.0326285	0	1
MFN2	0.835698	0	1
MFSD2A	0.730538	0	1
MFSD4	0.0019132	0.666086	0.603283
MGST3	0.211023	0	1
MIA3	0.14613	0	1
MIB2	0.0536119	0.866714	0.547331
MIER1	0.768967	0	1
MIIP	0.867131	0	1
MINOS1	0.0408033	1.28834	0.45237
MINOS1-NBL1	0.624615	0	1
MIXL1	0.810394	0	1
MKNK1	0.795879	0	1
MLLT11	0.622116	0	1
MMACHC	0.567652	0.085456	1
MMEL1	0.0159401	0.763932	0.583435
MMP23B	0.0228158	1.44916	0.405596
MNDA	0.52866	0	1
MOB3C	0.863115	0	1
MORN1	0.1417	0	1
MOV10	0.228236	0	1
MPC2	0.0308407	1.08427	0.500256
MPL	0.860346	0	1
MPZ	0.0281057	0	1
MPZL1	0.0224964	1.39709	0.414575
MR1	0.0554864	0.557658	1
MROH7	0.569387	0	1
MROH7-TTC4	0.141607	0	1
MROH9	0.808275	0	1
MRPL20	0.343067	0	1
MRPL24	0.781328	0	1
MRPL37	0.133938	0	1
MRPL55	0.00729383	1.03662	0.509807
MRPL9	0.156039	0.552808	1
MRPS14	0.00364688	1.7599	0.322705
MRPS15	0.883298	0	1
MRPS21	0.122215	0	1
MRTO4	0.211893	0	1
MSH4	0.326901	0	1
MSTO1	0.0161187	0.711022	0.595459
MT1HL1	0.939882	0	1
MTF1	0.107633	0	1
MTF2	0.483469	0	1
MTFR1L	0.524572	0	1
MTHFR	0.781936	0	1
MTMR11	0.757474	0	1
MTOR	3.9292e-59	17.9865	0.00377358
MTR	0.84587	0	1
MTRNR2L11	0.202156	0	1
MTX1	0.00966806	0	1
MUC1	0.00295626	0	1
MUL1	0.0421574	1.23431	0.458263
MUTYH	0.141261	0	1
MXRA8	0.421719	0	1
MYBPH	0.12983	0	1
MYBPHL	0.904412	0	1
MYCBP	0.872028	0	1
MYCL	0.874646	0	1
MYOC	0.902111	0	1
MYOG	0.301851	0	1
MYOM3	0.803596	0	1
MYSM1	0.11957	0	1
NADK	0.0319976	0.99106	0.520525
NASP	0.339593	0	1
NAV1	0.00758578	0	1
NBL1	0.22139	0.534274	1
NBPF10	0.949581	0	1
NBPF15	0.776172	0	1
NBPF3	0.814449	0	1
NBPF4	0.713783	0	1
NBPF6	0.596252	0	1
NCDN	0.741544	0	1
NCF2	0.1008	0	1
NCMAP	0.412218	0.281129	1
NCSTN	0.164084	0	1
NDC1	0.209967	0	1
NDUFS2	0.00778277	0	1
NDUFS5	0.966628	0	1
NECAP2	0.17767	0.676978	0.601256
NEK2	0.0558125	0.613448	0.609013
NEK7	0.0057212	1.5693	0.375273
NENF	0.285667	0.198548	1
NES	0.472532	0	1
NEXN	0.747814	0	1
NFASC	0.429428	0	1
NFYC	0.0317977	0.994405	0.520525
NGF	0.215789	0	1
NHLH1	0.161057	0	1
NHLH2	0.720206	0	1
NID1	0.457006	0	1
NIPAL3	0.923452	0	1
NIT1	0.0062486	0	1
NKAIN1	0.230424	0	1
NLRP3	0.895792	0	1
NME7	0.454618	0	1
NMNAT1	0.291633	0	1
NMNAT2	0.0974574	0	1
NOC2L	0.570115	0	1
NOL9	0.0683137	0.982724	0.520525
NOS1AP	0.101928	0.486241	1
NOTCH2	0.879001	0	1
NOTCH2NL	0.87446	0	1
NPHP4	0.64934	0	1
NPHS2	0.0068792	1.99724	0.262706
NPL	0.364024	0	1
NPPA	0.651548	0	1
NPPB	0.921634	0	1
NPR1	0.0908708	0.538255	1
NR0B2	0.401284	0.33644	1
NR1I3	0.0119197	0	1
NR5A2	0.192008	0	1
NRAS	0.356648	0.34014	1
NRD1	0.268615	0	1
NSL1	0.911541	0	1
NSUN4	0.660462	0	1
NT5C1A	0.854842	0	1
NTNG1	0.427369	0	1
NTPCR	0.404147	0	1
NTRK1	0.290908	0	1
NUAK2	0.505835	0	1
NUCKS1	0.736857	0	1
NUDC	0.699594	0	1
NUDT17	0.856635	0	1
NUF2	0.792489	0	1
NUP133	0.754977	0	1
NUP210L	0.661314	0	1
NVL	0.611055	0	1
OAZ3	0.1836	0	1
OBSCN	0.0244945	0.926362	0.529245
OCLM	0.0606801	1.04041	0.509807
ODF2L	0.814857	0	1
OLFM3	0.694274	0	1
OLFML2B	0.00287096	1.93102	0.280368
OLFML3	0.485678	0	1
OMA1	0.85931	0	1
OPN3	0.809913	0	1
OPRD1	0.804484	0	1
OPTC	0.314088	0	1
OR10J1	0.77849	0	1
OR10J3	0.830077	0	1
OR10J5	0.78716	0	1
OR10K1	0.0707479	0	1
OR10K2	0.00533418	1.06136	0.507249
OR10R2	0.0346161	0.882653	0.545765
OR10T2	0.292531	0	1
OR10X1	0.0200618	0	1
OR10Z1	0.0174138	0.959355	0.523108
OR11L1	0.929952	0	1
OR13G1	0.878544	0	1
OR14A16	0.343461	0	1
OR14A2	0.248487	0	1
OR14C36	0.411462	0	1
OR14I1	0.717121	0	1
OR14K1	0.3461	0	1
OR1C1	0.943907	0	1
OR2AJ1	0.944828	0	1
OR2AK2	0.860928	0	1
OR2B11	0.790741	0.0447391	1
OR2C3	0.847095	0	1
OR2G2	0.917776	0	1
OR2G3	0.823836	0	1
OR2G6	0.344894	0	1
OR2L13	0.890351	0	1
OR2L2	0.177579	0	1
OR2L3	0.173133	0.511685	1
OR2L5	0.122631	0.692242	0.59825
OR2L8	0.598357	0	1
OR2M2	0.714145	0	1
OR2M3	0.910911	0	1
OR2M4	0.868141	0	1
OR2M5	0.334577	0	1
OR2M7	0.864469	0	1
OR2T1	0.100035	0.942279	0.525858
OR2T10	0.54036	0	1
OR2T11	0.217275	0	1
OR2T12	0.896635	0	1
OR2T27	0.849325	0	1
OR2T3	0.903367	0	1
OR2T33	0.829219	0	1
OR2T34	0.426496	0	1
OR2T4	0.242685	0.55341	1
OR2T5	0.869926	0	1
OR2T6	0.0719851	0.93292	0.527544
OR2T8	0.888866	0	1
OR2W3	0.408549	0	1
OR6F1	0.266776	0	1
OR6K2	0.113592	0.58996	1
OR6K3	0.680106	0	1
OR6K6	0.550014	0	1
OR6N1	0.0908901	0	1
OR6N2	0.132658	0.685889	0.59918
OR6P1	0.0574487	0	1
OR6Y1	0.0628102	0	1
ORC1	0.697907	0	1
OSBPL9	0.0577599	0	1
OSCP1	0.516025	0	1
OTUD3	0.178045	0	1
OTUD7B	0.820206	0	1
OVGP1	0.0431685	1.24114	0.458263
OXCT2	0.199189	0	1
PABPC4	0.760932	0	1
PADI1	0.895434	0	1
PADI2	0.203472	0	1
PADI3	0.826989	0	1
PADI4	0.405816	0	1
PAFAH2	0.530886	0	1
PALMD	0.671681	0	1
PANK4	0.35094	0	1
PAPPA2	0.0724533	0.270229	1
PAQR6	0.228121	0.33779	1
PAQR7	0.133786	0	1
PARK7	0.000275189	1.00055	0.519527
PARP1	0.257755	0	1
PARS2	0.413961	0	1
PAX7	0.433696	0	1
PBX1	0.0272053	0.159918	1
PBXIP1	0.633641	0	1
PCNXL2	0.62221	0	1
PCP4L1	0.0253142	0	1
PCSK9	0.923664	0	1
PDC	0.214506	0	1
PDE4DIP	0.869675	0	1
PDIK1L	0.709471	0	1
PDPN	0.461806	0	1
PDZK1	0.69373	0	1
PDZK1IP1	0.790572	0	1
PEA15	0.013244	0	1
PEAR1	0.0129232	1.70094	0.34128
PEF1	0.852449	0	1
PER3	0.000705461	0.546373	1
PEX10	0.872352	0	1
PEX11B	0.892067	0	1
PEX14	0.0442425	0	1
PEX19	0.174512	0.494981	1
PFDN2	0.00276776	0	1
PFKFB2	0.622824	0	1
PGBD2	0.885443	0	1
PGBD5	0.144205	0.677864	0.601256
PGD	0.119724	0	1
PGLYRP3	0.74332	0	1
PGLYRP4	0.80116	0	1
PGM1	0.457363	0	1
PHACTR4	0.739813	0	1
PHC2	0.0058507	1.01819	0.512918
PHF13	0.0903104	0	1
PHGDH	0.087852	0.871307	0.547249
PHLDA3	0.00260011	0	1
PHTF1	0.825623	0	1
PI4KB	0.763868	0	1
PIAS3	0.856355	0	1
PIFO	0.257256	0.304853	1
PIGC	0.0822063	0	1
PIGK	0.501597	0.13322	1
PIGM	0.455831	0	1
PIGR	0.802426	0	1
PIGV	0.671218	0	1
PIK3C2B	0.193099	0	1
PIK3CD	0.0443924	0.546978	1
PIK3R3	0.300638	0	1
PINK1	0.306075	0	1
PIP5K1A	0.346674	0	1
PITHD1	0.302657	0.347432	1
PKLR	0.00189349	0	1
PKN2	0.000593048	1.23756	0.458263
PKP1	0.731262	0	1
PLA2G2A	0.643809	0	1
PLA2G2C	0.851895	0	1
PLA2G2D	0.90737	0	1
PLA2G2E	0.730464	0	1
PLA2G2F	0.569817	0	1
PLA2G4A	0.331554	0	1
PLA2G5	0.744743	0	1
PLCH2	0.186249	0.498217	1
PLD5	0.156763	0	1
PLEKHA6	0.0443127	0.491813	1
PLEKHG5	0.00567683	1.34101	0.434848
PLEKHM2	0.032588	0	1
PLEKHN1	0.870425	0	1
PLEKHO1	0.598803	0	1
PLK3	0.393397	0	1
PLOD1	0.750928	0	1
PLXNA2	0.235554	0	1
PM20D1	0.824502	0	1
PMF1	0.512987	0	1
PMF1-BGLAP	0.46963	0	1
PMVK	0.727209	0.0804896	1
PODN	0.000990772	0	1
POGK	0.168016	0	1
POGZ	0.021764	1.46527	0.402417
POLR3C	0.885599	0	1
POLR3GL	0.780153	0	1
POMGNT1	0.231806	0	1
POU2F1	0.231527	0.45429	1
POU3F1	0.161063	0	1
PPAP2B	0.0230104	0	1
PPCS	0.0357052	0	1
PPFIA4	0.84713	0	1
PPIE	0.312345	0	1
PPIH	0.0141162	0.96718	0.520525
PPM1J	0.661344	0	1
PPOX	0.00774899	0	1
PPP1R12B	0.525553	0	1
PPP1R15B	0.178086	0	1
PPP1R8	0.811128	0	1
PPP2R5A	0.742867	0	1
PPT1	0.833379	0	1
PQLC2	0.0710156	0.354081	1
PRAMEF1	0.729368	0	1
PRAMEF11	0.788553	0	1
PRAMEF12	0.471224	0	1
PRAMEF2	0.750322	0	1
PRAMEF3	0.889112	0	1
PRAMEF6	0.344882	0.29968	1
PRCC	0.204429	0.550885	1
PRDM16	0.548755	0	1
PRDM2	0.167816	0	1
PRDX1	0.757057	0	1
PRDX6	0.0396002	0.892113	0.543615
PRELP	0.140286	0	1
PRG4	0.00792302	1.70843	0.34128
PRKAA2	0.124542	0	1
PRKAB2	0.538245	0	1
PRKACB	0.745622	0	1
PRKCZ	0.0534385	0	1
PRMT6	0.887884	0	1
PROK1	0.176829	0	1
PROX1	0.000286491	2.04175	0.253191
PRPF3	0.104311	0	1
PRPF38A	0.773931	0	1
PRPF38B	0.654061	0	1
PRR9	0.308478	0.144586	1
PRRC2C	0.225057	0.436304	1
PRRX1	0.504498	0	1
PRSS38	0.130494	0	1
PRUNE	0.0865632	0	1
PSEN2	0.882905	0	1
PSMA5	0.753141	0	1
PSMB2	0.138963	0.596946	1
PSMB4	0.382728	0	1
PSMD4	0.42576	0	1
PSRC1	0.316373	0.400061	1
PTAFR	0.383807	0	1
PTBP2	0.925872	0	1
PTCH2	0.829325	0	1
PTCHD2	0.124081	0	1
PTGER3	0.224	0	1
PTGFR	0.758788	0	1
PTGFRN	0.126205	0	1
PTGS2	0.705692	0	1
PTP4A2	0.734783	0	1
PTPN14	0.210858	0	1
PTPN22	0.774885	0	1
PTPN7	0.831845	0	1
PTPRC	0.0968827	0.834908	0.556364
PTPRF	0.589614	0	1
PTPRU	0.601552	0	1
PUM1	0.27148	0	1
PUSL1	0.159034	0	1
PVRL4	0.000298365	2.94565	0.0689655
PYCR2	0.532272	0	1
PYGO2	0.0114124	0	1
PYHIN1	0.0877542	0	1
QSOX1	0.14102	0.323486	1
RAB13	0.332553	0	1
RAB25	0.00681296	1.41039	0.413056
RAB3B	0.0568258	0.970942	0.520525
RAB3GAP2	0.066956	0	1
RAB42	0.71238	0	1
RAB4A	0.841881	0	1
RAB7L1	0.896779	0	1
RABGGTB	0.174902	0.501586	1
RABIF	0.855168	0	1
RAD54L	0.539644	0	1
RALGPS2	0.199036	0	1
RAP1A	0.714241	0	1
RAP1GAP	0.827179	0	1
RASAL2	0.852016	0	1
RASSF5	0.560684	0	1
RAVER2	0.102166	0	1
RBBP4	0.624395	0	1
RBBP5	0.665754	0	1
RBM15	0.812264	0	1
RBM34	0.572791	0	1
RBM8A	0.877285	0	1
RBMXL1	0.000104686	3.77694	0.0162162
RBP7	0.179949	0	1
RC3H1	0.0069868	1.13781	0.483769
RCAN3	0.759412	0	1
RCC1	0.410888	0	1
RCC2	0.090895	0	1
RCOR3	0.0418526	0.669625	0.602139
RCSD1	0.536455	0	1
RD3	0.0196314	0.545821	1
REG4	0.721108	0	1
REN	0.666809	0	1
RER1	0.461932	0	1
RERE	0.00737803	0	1
RFWD2	0.0258895	1.11209	0.49311
RFX5	0.070216	0.664564	0.60363
RGL1	0.149198	0	1
RGS1	0.774199	0	1
RGS13	0.684025	0	1
RGS16	0.0419427	0	1
RGS18	0.0307205	0	1
RGS2	0.762066	0	1
RGS21	0.61696	0	1
RGS4	0.834252	0.0237083	1
RGS5	0.804932	0	1
RGS8	0.115617	0.870175	0.547331
RGSL1	0.0516363	0	1
RHBDL2	0.722337	0	1
RHBG	0.73085	0	1
RHCE	0.16931	0	1
RHD	0.196964	0	1
RHOC	0.488653	0	1
RHOU	0.860773	0	1
RIIAD1	0.0564669	0.741164	0.588707
RIMKLA	0.0233561	0	1
RIMS3	0.0480182	0.866404	0.547331
RIT1	0.00250404	0	1
RLF	0.633812	0	1
RNASEL	0.00651501	0.887266	0.54484
RNF11	0.0714821	0.731512	0.591011
RNF115	0.844141	0	1
RNF186	0.88076	0	1
RNF187	0.433951	0.237385	1
RNF19B	0.780845	0	1
RNF2	0.00328325	0.557351	1
RNF207	0.717422	0	1
RNF220	0.639585	0	1
RNF223	0.945271	0	1
RNPC3	0.970889	0	1
RNPEP	0.0225326	0	1
ROR1	0.759768	0	1
RORC	0.616359	0	1
RPA2	0.889943	0	1
RPAP2	0.0761101	0.391794	1
RPE65	0.34242	0	1
RPF1	0.431472	0	1
RPL11	0.362419	0	1
RPL22	0.618105	0	1
RPL5	0.216893	0	1
RPRD2	0.00221268	1.70935	0.34128
RPS27	0.273816	0.350744	1
RPS6KA1	0.892492	0	1
RPS6KC1	0.800512	0	1
RPS8	0.22057	0	1
RPTN	0.241699	0	1
RRAGC	0.867352	0	1
RRNAD1	0.00865256	0	1
RRP15	0.12569	0.0789007	1
RSBN1	0.277836	0	1
RSC1A1	0.018021	0	1
RSG1	0.208527	0.55944	1
RSPO1	0.751611	0	1
RTCA	0.379439	0	1
RUNX3	0.491777	0	1
RUSC1	0.00335561	0	1
RWDD3	0.0694709	0.172142	1
RXFP4	0.000906253	1.03317	0.509807
RXRG	0.32067	0	1
S100A1	0.0593703	0.590238	1
S100A10	0.67831	0.0720183	1
S100A11	0.753573	0.0623897	1
S100A12	0.688358	0	1
S100A13	0.0954061	0	1
S100A14	0.0203675	0	1
S100A16	0.222939	0	1
S100A2	0.227549	0	1
S100A3	0.608103	0	1
S100A4	0.17752	0.398238	1
S100A5	0.691026	0	1
S100A6	0.748147	0	1
S100A7	0.814957	0	1
S100A7A	0.892947	0	1
S100A7L2	0.789126	0	1
S100A8	0.945839	0	1
S100A9	0.641311	0	1
S100PBP	0.554412	0	1
S1PR1	0.137753	0.698982	0.59714
SAMD11	0.907359	0	1
SAMD13	0.410951	0	1
SARS	0.222864	0	1
SASS6	0.391267	0	1
SCAMP3	0.000883095	0.124204	1
SCCPDH	0.0456628	0	1
SCMH1	0.0259144	0.839928	0.554805
SCNM1	0.0406744	1.21812	0.460879
SCNN1D	0.215394	0	1
SCP2	0.0985505	0.345258	1
SCYL3	0.130395	0	1
SDC3	0.693461	0	1
SDCCAG8	0.0320217	0	1
SDE2	0.220093	0.50835	1
SDF4	0.791832	0.0226068	1
SDHB	0.0184448	1.29891	0.448029
SDHC	0.00436217	0	1
SEC16B	0.815262	0	1
SELE	0.489017	0	1
SELENBP1	0.117108	0	1
SELL	0.72569	0	1
SELP	0.757122	0	1
SEMA4A	0.863143	0	1
SEMA6C	0.144947	0	1
SEPN1	0.275771	0	1
SERBP1	0.857525	0	1
SERINC2	0.293863	0.416656	1
SERPINC1	0.0290716	0.811132	0.56621
SERTAD4	0.526297	0	1
SESN2	0.312108	0	1
SETDB1	0.0584217	0	1
SF3A3	0.499337	0	1
SF3B4	0.210788	0	1
SFN	0.476163	0	1
SFPQ	0.671434	0	1
SFT2D2	0.20168	0.556689	1
SGIP1	0.583121	0	1
SH2D1B	0.887112	0	1
SH2D2A	0.568226	0	1
SH2D5	0.620208	0	1
SH3BGRL3	0.917371	0	1
SH3BP5L	0.813313	0	1
SH3D21	0.752468	0	1
SH3GLB1	0.628928	0	1
SHC1	0.424478	0.284149	1
SHCBP1L	0.932846	0	1
SHE	0.0421411	0.664275	0.60363
SHISA4	0.579115	0	1
SIKE1	0.080512	0	1
SIPA1L2	0.00326225	0	1
SKI	0.09006	0	1
SLAMF1	0.0133275	0	1
SLAMF6	0.232295	0	1
SLAMF7	0.00884957	0	1
SLAMF8	0.869179	0	1
SLAMF9	0.868732	0	1
SLC16A1	0.159452	0	1
SLC16A4	0.786702	0	1
SLC19A2	0.650458	0	1
SLC1A7	0.000351926	2.35937	0.182828
SLC22A15	0.498122	0	1
SLC25A24	0.519363	0	1
SLC25A33	0.157708	0	1
SLC25A34	0.159118	0	1
SLC25A44	0.817268	0	1
SLC26A9	0.913447	0	1
SLC27A3	0.143156	0	1
SLC2A1	0.00386677	0	1
SLC2A5	0.286735	0	1
SLC2A7	0.312151	0	1
SLC30A1	0.0144831	0	1
SLC30A10	0.0214186	0	1
SLC30A2	0.743587	0	1
SLC30A7	0.565178	0	1
SLC35A3	0.136491	0.351105	1
SLC35D1	0.801318	0	1
SLC35E2	0.168913	0	1
SLC35E2B	0.115125	0	1
SLC35F3	0.117446	0	1
SLC39A1	0.232253	0	1
SLC41A1	0.921942	0	1
SLC44A3	0.0484738	0.92683	0.529245
SLC44A5	0.388916	0.262643	1
SLC45A1	0.000691636	1.57028	0.375273
SLC45A3	0.852329	0	1
SLC50A1	0.0168117	0	1
SLC5A9	0.874016	0	1
SLC6A17	0.0353694	0	1
SLC6A9	0.469849	0	1
SLC9A1	0.778825	0	1
SLC9C2	0.45717	0	1
SLFNL1	0.128523	0.614725	0.609013
SMAP2	0.53763	0	1
SMCP	0.81012	0	1
SMG5	0.288309	0	1
SMG7	0.101114	0	1
SMIM1	0.823515	0	1
SMIM12	0.229406	0	1
SMPDL3B	0.827247	0	1
SMYD2	0.0456915	0.398462	1
SNAP47	0.0552893	1.07681	0.504204
SNAPIN	0.0822682	0	1
SNIP1	0.601733	0	1
SNRNP40	0.559229	0	1
SNRPE	0.455966	0	1
SNX27	0.398958	0	1
SNX7	0.803176	0	1
SOAT1	0.0602932	0	1
SORT1	0.684122	0	1
SOX13	0.312204	0.22561	1
SPAG17	0.00336345	2.23705	0.206222
SPATA17	0.184371	0	1
SPATA21	0.0579274	1.05367	0.509589
SPATA6	0.705248	0	1
SPEN	0.0883526	0	1
SPHAR	0.540731	0	1
SPOCD1	0.149423	0.659934	0.604398
SPRR1A	0.673502	0	1
SPRR1B	0.882277	0	1
SPRR2A	0.307728	0	1
SPRR2B	0.841865	0	1
SPRR2D	0.228897	0	1
SPRR2E	0.271076	0	1
SPRR2F	0.915547	0	1
SPRR2G	0.853318	0	1
SPRR3	0.614817	0	1
SPRR4	0.817474	0	1
SPRTN	0.0162338	0	1
SPSB1	0.0479753	0	1
SPTA1	0.038648	0	1
SRGAP2	0.881491	0	1
SRM	0.0221908	0	1
SRP9	0.173505	0.619452	0.609013
SRRM1	0.30954	0	1
SRSF10	0.686873	0	1
SRSF11	0.150051	0.484634	1
SRSF4	0.804909	0	1
SSBP3	0.399467	0	1
SSBP3-AS1	0.0386102	0	1
SSR2	0.00338523	0	1
SSU72	0.462406	0	1
SSX2IP	0.139631	0	1
ST3GAL3	0.0108388	0	1
ST6GALNAC5	0.163386	0	1
ST7L	0.648072	0	1
STIL	0.917187	0	1
STK40	0.77452	0	1
STMN1	0.232268	0.479189	1
STPG1	0.900799	0	1
STRIP1	0.0814701	0.941405	0.525858
STX12	0.805349	0	1
STX6	0.699538	0	1
STXBP3	0.620914	0	1
SUCO	0.130599	0	1
SUSD4	0.292218	0	1
SV2A	0.707194	0	1
SWT1	0.00778201	0	1
SYCP1	0.0941355	0	1
SYDE2	0.878258	0	1
SYF2	0.189442	0	1
SYNC	0.311356	0.321725	1
SYPL2	0.881913	0	1
SYT11	0.00732301	0	1
SYT14	0.11175	0.826658	0.562205
SYT2	0.58742	0	1
SYT6	0.855998	0	1
SYTL1	0.0861049	0	1
SZRD1	0.137812	0.525864	1
SZT2	0.0798089	0	1
TACSTD2	0.873115	0	1
TADA1	0.276826	0	1
TAF12	0.811024	0	1
TAF13	0.696351	0	1
TAF1A	0.143615	0	1
TAF5L	0.8754	0	1
TAGLN2	0.705488	0	1
TAL1	0.941573	0	1
TARBP1	0.387243	0	1
TARDBP	0.0380552	0.78215	0.575368
TARS2	0.0254914	0	1
TAS1R1	0.681163	0	1
TAS1R2	0.109527	0	1
TAS1R3	0.37363	0.283297	1
TATDN3	0.911401	0	1
TBCE	0.701236	0	1
TBX15	0.154627	0	1
TBX19	0.70318	0	1
TCEA3	0.063158	0	1
TCEANC2	0.0875388	0	1
TCEB3	0.836681	0	1
TCHH	0.92971	0	1
TCHHL1	0.946109	0	1
TCTEX1D1	0.563535	0	1
TCTEX1D4	0.63102	0	1
TDRD10	0.0360066	0.324265	1
TDRD5	0.010981	1.57751	0.375273
TDRKH	0.444301	0	1
TEDDM1	0.000984398	0	1
TEKT2	0.932725	0	1
TESK2	0.37039	0	1
TEX35	0.913125	0	1
TEX38	0.825353	0	1
TFAP2E	0.164784	0.616344	0.609013
TFB2M	0.341573	0	1
TGFB2	0.0934012	0	1
TGFBR3	0.0569412	0.601264	1
THAP3	0.142882	0.526341	1
THBS3	0.00334365	0	1
THEM4	0.475088	0	1
THEM5	0.47948	0	1
THEMIS2	0.871749	0	1
THRAP3	0.648255	0	1
TIE1	0.57982	0	1
TIMM17A	0.746737	0	1
TINAGL1	0.208309	0	1
TIPRL	0.849919	0	1
TLR5	0.262483	0	1
TM2D1	0.824933	0	1
TMCC2	0.511749	0	1
TMCO1	0.342092	0	1
TMCO2	0.491865	0	1
TMCO4	0.678593	0	1
TMED5	0.808185	0	1
TMEM125	0.065543	0	1
TMEM167B	0.675005	0	1
TMEM183A	0.923763	0	1
TMEM200B	0.869495	0	1
TMEM201	0.220083	0.546653	1
TMEM206	0.12301	0.714379	0.595459
TMEM222	0.0954019	0	1
TMEM234	0.585604	0	1
TMEM240	0.711919	0	1
TMEM39B	0.71952	0	1
TMEM50A	0.332371	0	1
TMEM51	0.242417	0	1
TMEM52	0.0741595	0.579132	1
TMEM53	0.197323	0	1
TMEM54	0.113093	0.543333	1
TMEM56	0.0400068	0	1
TMEM56-RWDD3	0.0154822	0	1
TMEM57	0.357776	0	1
TMEM59	0.23088	0	1
TMEM61	0.855848	0	1
TMEM63A	0.551477	0	1
TMEM69	0.111605	0.762188	0.583435
TMEM78	0.682432	0	1
TMEM79	0.323839	0	1
TMEM81	0.701824	0	1
TMEM82	0.0266605	0.738717	0.589256
TMEM88B	0.853468	0	1
TMEM9	0.564364	0	1
TMOD4	0.019753	1.57884	0.375273
TNFAIP8L2	0.287878	0	1
TNFRSF14	0.239209	0	1
TNFRSF18	0.455319	0	1
TNFRSF1B	0.919385	0	1
TNFRSF25	0.0445297	0	1
TNFRSF4	0.468552	0	1
TNFRSF8	0.63893	0.095164	1
TNFRSF9	0.00117109	0	1
TNFSF18	0.326573	0	1
TNFSF4	0.0971207	0.375713	1
TNN	0.0292694	0	1
TNNI1	0.709626	0	1
TNNI3K	0.0360998	0.878075	0.545982
TNNT2	0.145207	0	1
TNR	0.583942	0	1
TOE1	0.264583	0	1
TOMM20	0.270358	0	1
TOMM40L	0.0139554	0	1
TOR1AIP1	0.162247	0	1
TOR1AIP2	0.180553	0	1
TOR3A	0.165311	0.187483	1
TP53BP2	0.179595	0	1
TP73	0.824483	0	1
TPM3	0.814784	0	1
TPR	0.0539244	0.501589	1
TPRG1L	0.720049	0	1
TRABD2B	0.0902296	0	1
TRAF3IP3	0.882301	0	1
TRAF5	0.844909	0	1
TRAPPC3	0.124593	0.638399	0.605442
TRIM11	0.0483697	0.961871	0.521971
TRIM17	0.0970535	0	1
TRIM33	0.355817	0	1
TRIM45	0.0559344	0.415335	1
TRIM46	0.0087465	0	1
TRIM58	0.911716	0	1
TRIM62	0.0128932	0	1
TRIM63	0.863486	0	1
TRIM67	0.483743	0.23368	1
TRIT1	0.83385	0	1
TRMT13	0.455602	0	1
TRMT1L	0.00167274	0.778695	0.577358
TRNAU1AP	0.702894	0	1
TRNP1	0.364861	0.342601	1
TROVE2	0.735048	0	1
TSACC	0.422284	0	1
TSEN15	0.871807	0	1
TSHB	0.0103169	0	1
TSNAX	0.224274	0	1
TSNAX-DISC1	0.700555	0	1
TSPAN1	0.322016	0	1
TSPAN2	0.0202037	0	1
TSSK3	0.0225915	1.45921	0.402417
TSTD1	0.00205199	0	1
TTC13	0.567014	0	1
TTC22	0.664587	0	1
TTC24	0.343098	0	1
TTC34	0.105195	0	1
TTC39A	0.093943	0	1
TTC4	0.640466	0	1
TTF2	0.0174355	1.39298	0.414575
TTLL10	0.698176	0	1
TTLL7	0.478783	0.125442	1
TUFT1	0.575737	0	1
TXLNA	0.838587	0	1
TXNDC12	0.00307134	2.2395	0.206222
TXNIP	0.896852	0	1
TYW3	0.25982	0	1
UAP1	0.787574	0	1
UBAP2L	0.401815	0	1
UBE2J2	0.0438834	0.920611	0.532095
UBE2Q1	0.150009	0	1
UBE2T	0.414903	0.303972	1
UBE2U	0.233231	0	1
UBE4B	0.109348	0	1
UBIAD1	0.0877853	0	1
UBL4B	0.668343	0	1
UBQLN4	0.0100073	0	1
UBR4	0.260467	0	1
UBXN10	0.856849	0	1
UBXN11	0.906156	0	1
UCHL5	0.851361	0	1
UCK2	0.0726515	0	1
UFC1	0.00377659	0	1
UHMK1	0.83099	0	1
UQCRH	0.0912372	0	1
URB2	0.81465	0	1
UROD	0.0549014	0	1
USF1	0.00195227	0	1
USP1	0.503871	0	1
USP21	0.00481386	0	1
USP24	0.146384	0	1
USP33	0.740193	0	1
USP48	0.573296	0	1
UTP11L	0.701377	0	1
UTS2	0.000508337	0.38142	1
VAMP3	0.00093262	0.145995	1
VAMP4	0.323797	0.298892	1
VANGL1	0.615157	0	1
VANGL2	0.0174967	0	1
VASH2	0.764622	0	1
VAV3	0.790226	0	1
VCAM1	0.550667	0	1
VHLL	0.325622	0	1
VPS13D	0.518443	0	1
VPS45	0.509145	0	1
VPS72	0.0333696	1.19889	0.466194
VSIG8	0.75036	0	1
VTCN1	0.0343965	0	1
VWA1	0.0319747	0	1
VWA5B1	0.739612	0	1
WARS2	0.12304	0	1
WASF2	0.0567332	0	1
WDR26	0.642849	0	1
WDR3	0.00264957	2.04503	0.251957
WDR47	0.159581	0.573141	1
WDR63	0.63759	0	1
WDR64	0.0839612	1.00014	0.519527
WDR65	0.211031	0	1
WDR77	0.861418	0	1
WDR78	0.781394	0	1
WDTC1	0.236698	0	1
WLS	0.828646	0	1
WNT2B	0.275237	0.21337	1
WNT3A	0.0267442	0.676758	0.601256
WNT4	0.343363	0	1
WNT9A	0.019757	1.31468	0.441212
WRAP73	0.838597	0	1
XCL1	0.0833891	0	1
XCL2	0.230513	0	1
XKR8	0.662003	0	1
XPR1	0.65536	0	1
YARS	0.814079	0	1
YBX1	0.00923519	0	1
YIPF1	0.397314	0	1
YOD1	0.768822	0	1
YRDC	0.243651	0	1
YTHDF2	0.750695	0	1
YY1AP1	0.0216539	0	1
ZBED6	0.520911	0	1
ZBTB17	0.0294353	0.547354	1
ZBTB18	0.894442	0	1
ZBTB37	0.163436	0	1
ZBTB40	0.777559	0	1
ZBTB41	0.599185	0	1
ZBTB48	0.0933207	0.627509	0.608047
ZBTB7B	0.0444391	1.14323	0.479135
ZBTB8A	0.70745	0	1
ZBTB8B	0.23983	0.480001	1
ZBTB8OS	0.178158	0	1
ZC3H11A	0.326711	0	1
ZC3H12A	0.282641	0	1
ZCCHC11	0.264331	0.447919	1
ZCCHC17	0.455145	0	1
ZDHHC18	0.51193	0	1
ZFP69	0.110797	0.749461	0.585886
ZFP69B	0.104073	0.828123	0.56072
ZFYVE9	0.266654	0	1
ZMPSTE24	0.728353	0	1
ZMYM1	0.124863	0	1
ZMYM4	0.767503	0	1
ZMYM6	0.70314	0	1
ZMYM6NB	0.155007	0	1
ZMYND12	0.0222594	0.478235	1
ZNF124	0.397613	0	1
ZNF281	0.752479	0	1
ZNF326	0.0164597	1.47748	0.39811
ZNF362	0.00807588	0	1
ZNF436	0.0924907	0.592928	1
ZNF496	0.857043	0	1
ZNF593	0.867012	0	1
ZNF644	0.887152	0	1
ZNF648	0.407985	0	1
ZNF669	0.67479	0	1
ZNF670	0.251343	0.275925	1
ZNF672	0.882241	0	1
ZNF678	0.501512	0.187348	1
ZNF683	0.876659	0	1
ZNF684	0.0426301	1.23674	0.458263
ZNF687	0.384117	0	1
ZNF691	0.00496683	1.41302	0.412867
ZNF692	0.885075	0	1
ZNF695	0.796996	0	1
ZNF697	0.0421792	0	1
ZNHIT6	0.219678	0	1
ZP4	0.903432	0	1
ZRANB2	0.0792285	0	1
ZSCAN20	0.00655414	0.404275	1
ZSWIM5	0.369622	0	1
ZYG11A	0.0751414	0.900247	0.542553
ZYG11B	0.205089	0	1
ZZZ3	0.399542	0	1
AAK1	0.870502	0	1
AAMP	0.897015	0	1
ABCA12	0.00580055	1.38086	0.420027
ABCB11	0.0462035	0.277635	1
ABCB6	0.632829	0	1
ABCG5	0.941689	0	1
ABCG8	0.770614	0	1
ABHD1	0.529288	0	1
ABI2	0.7949	0	1
ACADL	0.724821	0	1
ACKR3	0.0171836	1.14181	0.48015
ACMSD	0.552985	0	1
ACOXL	0.179114	0	1
ACP1	0.87158	0	1
ACSL3	0.898076	0	1
ACTG2	0.169655	0.350676	1
ACTR1B	0.305273	0	1
ACTR2	0.00327076	1.81558	0.310236
ACTR3	0.820501	0	1
ACVR1	0.177684	0	1
ACVR1C	0.354908	0	1
ACVR2A	0.121391	0	1
ACYP2	0.669473	0	1
ADAM17	0.644594	0	1
ADAM23	0.0456936	0	1
ADCY3	0.175754	0	1
ADD2	0.855119	0	1
ADI1	0.459434	0	1
ADRA2B	0.0167008	0	1
AFTPH	0.672554	0	1
AGBL5	0.828282	0	1
AGFG1	0.843891	0	1
AGPS	0.433887	0.226884	1
AGXT	0.576801	0	1
AHSA2	0.681724	0	1
ALLC	0.93155	0	1
ALMS1	0.682849	0	1
ALPI	0.91328	0	1
ALPP	0.896828	0	1
ALPPL2	0.746926	0	1
ALS2	0.037197	0	1
ALS2CR11	0.290185	0	1
ALS2CR12	0.336544	0	1
AMER3	0.916382	0	1
AMMECR1L	0.0572787	0.47275	1
ANAPC1	0.00067355	1.27351	0.453273
ANKAR	0.883924	0	1
ANKMY1	0.556014	0	1
ANKRD23	0.0745443	0	1
ANKRD30BL	0.369171	0.340587	1
ANKRD36	0.083719	0	1
ANKRD36C	0.101135	0.681631	0.601256
ANKRD39	0.0687947	1.03218	0.509807
ANKRD44	0.267173	0	1
ANKRD53	0.324104	0	1
ANKZF1	0.856439	0	1
ANO7	0.76248	0	1
ANTXR1	0.873528	0	1
ANXA4	0.851389	0	1
AOX1	0.338472	0	1
AP1S3	0.824788	0	1
APLF	6.8195e-24	14.6258	0.00377358
APOB	0.0677394	0	1
AQP12A	0.916202	0	1
AQP12B	0.599619	0	1
ARHGAP25	1.42813e-23	13.6222	0.00377358
ARHGEF33	0.0164587	0.435446	1
ARHGEF4	0.663579	0.0755744	1
ARID5A	0.0035537	1.46826	0.402417
ARL4C	0.768969	0	1
ARL5A	0.676091	0.0885634	1
[truncated: 15,755 more rows]

## Sheet: Supplementary Table 14
Binary trait. Inguinal hernia
gene.id	GeneScan3D.orginal	W	Qvalue
A3GALT2	0.687517	0	1
AADACL3	0.596272	0	1
AADACL4	0.728654	0	1
ABCA4	0.233905	0	1
ABCB10	0.605494	0	1
ABCD3	0.194	0.528286	1
ABL2	0.689712	0	1
ACADM	0.359943	0	1
ACAP3	0.93816	0	1
ACBD3	0.243999	0	1
ACBD6	0.76816	0	1
ACOT11	0.561872	0	1
ACOT7	0.866916	0	1
ACP6	0.240651	0.393833	1
ACTA1	0.757016	0	1
ACTL8	0.880942	0	1
ACTN2	0.0501136	0	1
ACTRT2	0.111707	0	1
ADAM15	0.0162901	1.02147	0.574977
ADAM30	0.0897751	0	1
ADAMTS4	0.737393	0	1
ADAMTSL4	0.00628762	0.610304	0.66137
ADAMTSL4-AS1	0.00328291	1.09548	0.554886
ADAR	0.0659072	0	1
ADC	0.694285	0	1
ADCK3	0.519972	0	1
ADCY10	0.0325798	1.19845	0.515711
ADIPOR1	0.0403239	0	1
ADORA1	0.108589	0	1
ADORA3	0.710544	0	1
ADPRHL2	0.870589	0	1
ADSS	0.630859	0	1
AGL	0.897894	0	1
AGMAT	0.722158	0	1
AGO1	0.796848	0	1
AGO3	0.638117	0	1
AGO4	0.857438	0	1
AGRN	0.740293	0	1
AGT	0.918488	0	1
AGTRAP	0.797652	0	1
AHCTF1	0.728355	0	1
AHCYL1	0.00162896	0.744775	0.641359
AHDC1	0.498849	0	1
AIDA	0.00945544	0.835903	0.613055
AIM1L	0.173596	0	1
AIM2	0.0314446	0.894649	0.606607
AJAP1	0.00882453	0.232552	1
AK2	0.784889	0	1
AK4	0.0479784	0	1
AK5	0.718254	0	1
AKIRIN1	0.516433	0	1
AKNAD1	0.444231	0	1
AKR1A1	0.786097	0	1
AKR7A2	0.298175	0	1
AKR7A3	0.0355696	0.914413	0.602167
AKT3	0.0558004	0	1
ALDH4A1	0.0885155	0	1
ALDH9A1	0.213321	0	1
ALG14	0.775536	0.0502433	1
ALG6	0.661447	0	1
ALPL	0.832135	0	1
ALX3	0.668744	0.0632178	1
AMIGO1	0.00320289	0.546376	1
AMPD1	0.602488	0	1
AMPD2	0.0016278	0.381901	1
AMY1A	0.779252	0	1
AMY1C	0.358791	0	1
AMY2A	0.157187	0.501037	1
AMY2B	0.372945	0.275192	1
ANGEL2	0.5901	0.106658	1
ANGPTL1	0.0922458	0.921935	0.596259
ANGPTL3	0.802712	0	1
ANGPTL7	0.396837	0	1
ANKRD13C	0.0702033	0.755804	0.636568
ANKRD34A	0.879631	0	1
ANKRD35	0.815291	0	1
ANKRD45	0.326262	0	1
ANKRD65	0.89946	0	1
ANP32E	0.0215446	0	1
ANXA9	0.0927112	0	1
AP4B1	0.884972	0	1
APCS	0.223723	0	1
APH1A	0.0140586	0	1
APITD1	0.0629054	0	1
APITD1-CORT	0.160415	0	1
APOA1BP	0.520392	0	1
APOA2	0.501207	0	1
APOBEC4	0.0115293	0	1
AQP10	0.0473988	0.392612	1
ARF1	0.318708	0	1
ARHGAP29	0.68345	0	1
ARHGAP30	0.610071	0	1
ARHGEF10L	0.761193	0	1
ARHGEF11	0.298353	0	1
ARHGEF16	0.523324	0	1
ARHGEF19	0.167315	0	1
ARHGEF2	0.00119396	1.71319	0.392705
ARID1A	0.790928	0	1
ARID4B	0.686668	0	1
ARL8A	0.0950276	0.112989	1
ARNT	0.0403702	0.643757	0.658008
ARPC5	0.064179	0	1
ARTN	0.779064	0	1
ARV1	0.142673	0	1
ASAP3	0.0857885	0.583558	0.669076
ASB17	0.115778	0	1
ASCL5	0.535917	0	1
ASH1L	0.0014604	0	1
ASPM	0.822951	0	1
ASTN1	0.0498249	0.472043	1
ATAD3A	0.837477	0	1
ATAD3B	0.906297	0	1
ATAD3C	0.914221	0	1
ATF3	0.873416	0	1
ATF6	0.0295409	0.925977	0.59498
ATG4C	0.804938	0	1
ATP13A2	0.114373	0.79364	0.629682
ATP1A1	0.0340994	0.547245	0.672307
ATP1A2	0.0249545	0	1
ATP1A4	0.128965	0	1
ATP1B1	0.614992	0	1
ATP2B4	0.754243	0	1
ATP5F1	0.867152	0	1
ATP6V0B	0.167187	0	1
ATP6V1G3	0.451232	0	1
ATP8B2	0.191599	0	1
ATPAF1	0.0329703	1.06243	0.561886
ATPIF1	0.46193	0	1
ATXN7L2	0.0186346	0	1
AUNIP	0.796219	0	1
AURKAIP1	0.936459	0	1
AVPR1B	0.769765	0	1
AXDND1	0.637653	0	1
B3GALNT2	0.756815	0	1
B3GALT2	0.89116	0	1
B3GALT6	0.89693	0	1
B4GALT2	0.275214	0	1
B4GALT3	0.545558	0	1
BAI2	0.89342	0	1
BARHL2	0.437692	0	1
BATF3	0.847513	0	1
BCAN	0.268304	0.285295	1
BCAR3	0.055326	0.726213	0.647549
BCAS2	0.814033	0	1
BCL10	0.388958	0	1
BCL2L15	0.87036	0	1
BCL9	0.830605	0	1
BEND5	0.260113	0	1
BEST4	0.783953	0	1
BGLAP	0.00788628	0	1
BLZF1	0.340987	0	1
BMP8A	0.276745	0	1
BMP8B	0.0671631	1.07394	0.556944
BNIPL	0.284869	0	1
BOLA1	0.0937879	0	1
BPNT1	0.135833	0	1
BRDT	0.54274	0	1
BRINP2	0.024284	0.670999	0.652523
BRINP3	0.757117	0	1
BROX	0.0118637	0.425352	1
BSDC1	0.0138644	1.76093	0.380405
BSND	0.837802	0	1
BTBD19	0.861622	0	1
BTBD8	0.633712	0	1
BTF3L4	0.0126502	0	1
BTG2	0.409892	0	1
C1orf100	0.0800677	0.635633	0.658008
C1orf101	0.712279	0	1
C1orf105	0.243173	0.516974	1
C1orf106	0.0334676	1.03286	0.570741
C1orf109	0.744045	0	1
C1orf110	0.109478	0	1
C1orf111	0.839054	0	1
C1orf112	0.716224	0	1
C1orf115	0.321048	0	1
C1orf116	0.894451	0	1
C1orf122	0.524131	0	1
C1orf123	0.689607	0	1
C1orf127	0.751843	0	1
C1orf131	0.694166	0	1
C1orf134	0.225332	0	1
C1orf137	0.516319	0	1
C1orf141	0.444228	0.209944	1
C1orf143	0.00575867	0.76859	0.636568
C1orf145	0.698348	0	1
C1orf146	0.658855	0	1
C1orf147	0.00866422	0.604372	0.662241
C1orf158	0.400235	0	1
C1orf159	0.844196	0	1
C1orf162	0.889336	0	1
C1orf167	0.651053	0	1
C1orf168	0.856693	0	1
C1orf170	0.751628	0	1
C1orf172	0.519333	0	1
C1orf173	0.87261	0	1
C1orf174	0.727804	0	1
C1orf177	0.419559	0	1
C1orf180	0.909435	0	1
C1orf185	0.0689874	0	1
C1orf186	0.322831	0	1
C1orf189	0.180839	0	1
C1orf192	0.173084	0	1
C1orf194	0.579281	0	1
C1orf195	0.856893	0	1
C1orf198	0.740055	0.0507866	1
C1orf200	0.890014	0	1
C1orf204	0.0601643	0	1
C1orf21	0.0891571	0.670218	0.652523
C1orf210	0.0431008	0.718785	0.647549
C1orf213	0.731036	0	1
C1orf216	0.840646	0	1
C1orf220	0.0613615	0.963252	0.58575
C1orf222	0.0993485	0	1
C1orf226	0.478554	0	1
C1orf227	0.894954	0	1
C1orf228	0.81032	0	1
C1orf229	0.945552	0	1
C1orf233	0.962501	0	1
C1orf234	0.0745522	0	1
C1orf27	0.152755	0.742558	0.641569
C1orf35	0.716643	0	1
C1orf43	0.04478	0	1
C1orf50	0.931476	0	1
C1orf51	0.00595583	1.47573	0.452352
C1orf52	0.0771337	0.971012	0.585017
C1orf53	0.0209675	0	1
C1orf54	0.0213199	0	1
C1orf56	0.0237062	0	1
C1orf61	0.529816	0.181738	1
C1orf63	0.439801	0	1
C1orf64	0.0603327	1.09902	0.551875
C1orf65	0.269275	0	1
C1orf68	0.604379	0	1
C1orf74	0.173689	0	1
C1orf85	0.608797	0	1
C1orf86	0.845408	0	1
C1orf87	0.212167	0	1
C1orf94	0.656879	0	1
C1orf95	0.746999	0	1
C1QA	0.691482	0	1
C1QB	0.90048	0	1
C1QC	0.833699	0	1
C2CD4D	0.0692486	0	1
C4BPA	0.090316	0	1
C4BPB	0.434446	0	1
C8A	0.685458	0	1
C8B	0.887446	0	1
CA14	0.00889595	0	1
CA6	0.715362	0	1
CACHD1	0.0919764	0.501076	1
CACNA1E	0.891132	0	1
CACNA1S	0.384098	0	1
CACYBP	0.0055638	2.05951	0.327419
CADM3	0.613595	0	1
CALML6	0.0069127	1.228	0.512105
CAMK1G	0.743631	0	1
CAMK2N1	0.117566	0	1
CAMSAP2	0.472848	0	1
CAP1	0.494808	0	1
CAPN2	0.809009	0	1
CAPN8	0.0536266	0.638726	0.658008
CAPN9	0.776004	0	1
CAPZA1	1.03028e-05	2.34621	0.262264
CAPZB	0.544944	0	1
CASP9	0.142599	0	1
CASQ1	0.408937	0	1
CASQ2	0.681575	0	1
CASZ1	0.299815	0.393057	1
CATSPER4	0.208882	0.504401	1
CC2D1B	0.0139026	0	1
CCBL2	0.164969	0.535698	1
CCDC163P	0.827379	0	1
CCDC17	0.580395	0	1
CCDC18	0.797132	0	1
CCDC181	0.494371	0	1
CCDC19	0.104461	0	1
CCDC23	0.876275	0	1
CCDC24	0.0554622	0	1
CCDC27	0.875675	0	1
CCDC28B	0.0832265	0.87922	0.611558
CCDC30	0.850152	0	1
CCNL2	0.862474	0	1
CCSAP	0.547185	0	1
CCT3	0.0125242	1.52319	0.440693
CD101	0.62487	0.111681	1
CD160	0.103496	0	1
CD164L2	0.42402	0.254589	1
CD1A	0.857076	0	1
CD1B	0.118935	0.840498	0.613055
CD1C	0.279391	0.459902	1
CD1D	0.266677	0	1
CD1E	0.739654	0	1
CD2	0.412909	0.237355	1
CD244	0.662344	0	1
CD247	0.0329993	0	1
CD34	0.270583	0	1
CD46	0.772442	0	1
CD48	0.715338	0	1
CD52	0.238602	0	1
CD53	0.791989	0	1
CD55	0.0521673	0	1
CD58	0.00978469	1.6279	0.407792
CD5L	0.901203	0	1
CD84	0.690052	0	1
CDA	0.253233	0	1
CDC14A	0.829741	0	1
CDC20	0.792585	0	1
CDC42	0.115289	0	1
CDC42BPA	0.491495	0	1
CDC42SE1	0.294161	0	1
CDC7	0.398071	0	1
CDC73	0.841061	0	1
CDCA8	0.487601	0	1
CDCP2	0.837459	0	1
CDK11A	0.0140206	0.383811	1
CDK11B	0.00906926	0.977164	0.585017
CDK18	0.458449	0	1
CDKN2C	0.00986482	1.06486	0.561886
CELA2A	0.710234	0	1
CELA2B	0.732581	0	1
CELA3A	0.825664	0	1
CELA3B	0.81175	0	1
CELF3	0.327064	0	1
CELSR2	0.0238607	0.446853	1
CENPF	0.285576	0	1
CENPL	0.109842	0	1
CEP104	0.682536	0	1
CEP170	0.16978	0	1
CEP350	0.303358	0	1
CEP85	0.692872	0	1
CEPT1	0.807704	0	1
CERS2	0.0197253	0.874068	0.613055
CFH	0.442522	0	1
CFHR1	0.345462	0	1
CFHR2	0.199675	0	1
CFHR3	0.81296	0	1
CFHR4	0.229609	0	1
CFHR5	0.35562	0	1
CGN	0.090121	0.777814	0.636568
CHD1L	0.172657	0.478343	1
CHD5	0.710521	0	1
CHI3L1	0.144669	0	1
CHI3L2	0.107105	0	1
CHIA	0.729545	0	1
CHIT1	0.091467	0	1
CHML	0.355128	0	1
CHRNB2	0.00892966	0	1
CHTOP	0.171606	0	1
CITED4	0.542859	0	1
CKS1B	0.855535	0	1
CLCA1	0.68402	0	1
CLCA2	0.332772	0	1
CLCA4	0.506524	0	1
CLCC1	0.830451	0	1
CLCN6	0.662592	0	1
CLCNKA	0.726551	0	1
CLCNKB	0.0760317	0.994899	0.58264
CLDN19	0.934158	0	1
CLIC4	0.311145	0	1
CLK2	0.00321008	0	1
CLSPN	0.83395	0	1
CLSTN1	0.669715	0	1
CMPK1	0.00908096	0	1
CNIH3	0.878663	0	1
CNIH4	0.80427	0	1
CNKSR1	0.784123	0	1
CNN3	0.676469	0	1
CNR2	0.00276935	1.77041	0.379381
CNST	0.00421234	1.28594	0.495652
CNTN2	0.121558	0.613819	0.660545
COA6	0.673558	0	1
COA7	0.0837802	0	1
COG2	0.709707	0	1
COL11A1	0.840867	0	1
COL16A1	0.531718	0	1
COL24A1	0.0195565	1.03195	0.570741
COL8A2	0.836728	0	1
COL9A2	0.569357	0	1
COLGALT2	0.496926	0	1
COPA	0.492109	0	1
CORT	0.825342	0	1
COX20	0.82488	0	1
CPSF3L	0.948428	0	1
CPT2	0.896247	0	1
CR1	0.0681465	0.827371	0.616267
CR1L	0.41992	0	1
CR2	0.0711332	0	1
CRABP2	0.897094	0	1
CRB1	0.772776	0	1
CRCT1	0.576897	0	1
CREB3L4	0.0423662	0	1
CREG1	0.0890196	0	1
CRNN	0.62685	0.110276	1
CROCC	0.759266	0	1
CRP	0.168843	0	1
CRTC2	0.0483885	0.771156	0.636568
CRYZ	0.221211	0.538357	1
CSDE1	0.678398	0	1
CSF1	0.00268384	0.810146	0.621183
CSF3R	0.11661	0	1
CSRP1	0.84912	0	1
CTBS	0.718935	0	1
CTH	0.0648351	1.04554	0.564428
CTNNBIP1	0.340689	0	1
CTPS1	0.412527	0	1
CTRC	0.884583	0	1
CTSE	0.92831	0	1
CTSK	0.0288093	0	1
CTSS	0.0150129	0.242731	1
CTTNBP2NL	7.82006e-05	1.86443	0.333068
CYB561D1	0.00184527	0.447526	1
CYB5R1	0.0928118	0.845271	0.613055
CYB5RL	0.640191	0	1
CYP2J2	0.284208	0	1
CYP4A11	0.0216929	1.17122	0.527639
CYP4A22	0.00971278	1.82249	0.349451
CYP4B1	0.5672	0	1
CYP4X1	0.0118608	1.68482	0.400578
CYP4Z1	0.0642668	0.683814	0.652523
CYR61	0.00333157	0	1
DAP3	0.000816565	1.14949	0.535706
DARC	0.686957	0	1
DARS2	0.228025	0	1
DBT	0.790708	0	1
DCAF6	0.776146	0	1
DCAF8	0.174408	0	1
DCDC2B	0.395704	0	1
DCLRE1B	0.90672	0	1
DCST1	0.00567038	0.529909	1
DCST2	0.793226	0	1
DDAH1	0.00388501	0	1
DDI2	0.6002	0	1
DDOST	0.81102	0	1
DDR2	0.624424	0	1
DDX20	0.412741	0	1
DDX59	0.769043	0	1
DEDD	0.615003	0	1
DEGS1	0.747632	0	1
DENND1B	0.265578	0.44318	1
DENND2C	0.78383	0	1
DENND2D	0.825389	0	1
DENND4B	0.00891623	0.870992	0.613055
DEPDC1	0.490286	0	1
DESI2	0.826705	0	1
DFFA	0.637025	0	1
DFFB	0.691774	0	1
DHCR24	0.0937086	0	1
DHDDS	0.37436	0.301606	1
DHRS3	0.562079	0	1
DHX9	0.726254	0	1
DIEXF	0.176705	0	1
DIO1	0.851658	0	1
DIRAS3	0.916955	0	1
DISC1	0.261532	0.252286	1
DISP1	0.0239747	0.79736	0.627785
DLEU2L	0.85563	0	1
DLGAP3	0.911189	0	1
DMAP1	0.710595	0	1
DMBX1	0.33858	0	1
DMRTA2	0.00385306	0	1
DMRTB1	0.471114	0	1
DNAJB4	0.10849	0.474726	1
DNAJC11	0.897413	0	1
DNAJC16	0.235134	0	1
DNAJC6	0.740937	0	1
DNAJC8	0.124776	0	1
DNALI1	0.647368	0	1
DNASE2B	0.685264	0	1
DNTTIP2	0.0299254	0.71431	0.648104
DOCK7	0.856104	0	1
DPH2	0.205773	0	1
DPH5	0.649243	0	1
DPM3	0.00853797	0	1
DPT	0.864186	0	1
DR1	0.176259	0.558711	0.67014
DRAM2	0.792453	0	1
DRAXIN	0.897181	0	1
DSTYK	0.0891564	0.976313	0.585017
DTL	0.31399	0	1
DUSP10	0.0545997	0	1
DUSP12	0.0191368	1.35935	0.472727
DUSP23	0.017758	0	1
DUSP27	0.819016	0	1
DVL1	0.960721	0	1
DYRK3	0.63558	0	1
E2F2	0.0212652	0.8907	0.60744
EBNA1BP2	0.0243239	1.0892	0.555556
ECE1	0.756774	0	1
ECHDC2	0.14304	0	1
ECM1	0.0068094	0	1
EDARADD	0.676441	0	1
EDEM3	0.280751	0	1
EDN2	0.282339	0	1
EFCAB14	0.0152609	1.34836	0.472814
EFCAB2	0.803514	0	1
EFCAB7	0.405442	0	1
EFHD2	0.488022	0	1
EFNA1	0.112198	0	1
EFNA3	0.15347	0	1
EFNA4	0.0278806	0	1
EGLN1	0.207211	0.404855	1
EIF2B3	0.783943	0	1
EIF2D	0.819386	0	1
EIF3I	0.123336	0	1
EIF4G3	0.779333	0	1
ELAVL4	0.125297	0.680257	0.652523
ELF3	0.0409113	0.693974	0.64946
ELK4	0.428866	0	1
ELOVL1	0.875817	0	1
ELTD1	0.801217	0	1
EMC1	0.0433475	0	1
ENAH	0.0519541	0.563708	0.67014
ENO1	0.484262	0.18628	1
ENSA	0.101824	0	1
EPB41	0.244858	0	1
EPHA10	0.760769	0	1
EPHA2	0.674757	0	1
EPHA8	0.0667054	0.689795	0.650534
EPHB2	0.0667509	0.695028	0.648999
EPHX1	0.124116	0	1
EPHX4	0.705355	0	1
EPRS	0.259722	0.217596	1
EPS15	0.029015	0	1
EPS8L3	0.000689684	0.801986	0.625578
ERI3	0.0573994	0.991799	0.583304
ERMAP	0.906934	0	1
ERO1LB	0.715139	0	1
ERRFI1	0.881851	0	1
ESPN	0.902475	0	1
ETNK2	0.022474	0.862015	0.613055
ETV3	0.169203	0.672061	0.652523
ETV3L	0.152294	0	1
EVA1B	0.181708	0	1
EVI5	0.837691	0	1
EXO1	0.619893	0	1
EXO5	0.897258	0	1
EXOC8	0.240497	0	1
EXOSC10	0.660556	0	1
EXTL1	0.370403	0	1
EXTL2	0.776345	0	1
EYA3	0.219574	0	1
F11R	0.817674	0	1
F13B	0.876684	0	1
F3	0.216469	0.544274	1
F5	0.751754	0	1
FAAH	0.625913	0	1
FABP3	0.222897	0	1
FAIM3	0.837307	0	1
FAM102B	0.398771	0.268966	1
FAM110D	0.763164	0	1
FAM129A	0.595592	0	1
FAM131C	0.816094	0	1
FAM132A	0.458467	0.159811	1
FAM151A	0.36738	0.285203	1
FAM159A	0.0118368	0	1
FAM163A	0.167401	0	1
FAM167B	0.476591	0	1
FAM177B	0.0099449	0	1
FAM183A	0.384353	0	1
FAM189B	0.000360823	0	1
FAM19A3	0.440419	0	1
FAM20B	0.169937	0	1
FAM212B	0.273467	0	1
FAM213B	0.765212	0	1
FAM229A	0.109982	0	1
FAM231B	0.135938	0	1
FAM43B	0.116695	0	1
FAM46B	0.514849	0	1
FAM46C	0.760743	0	1
FAM63A	0.164075	0	1
FAM69A	0.876732	0	1
FAM71A	0.769123	0	1
FAM72A	0.0611533	0	1
FAM72B	0.00342457	1.94326	0.327419
FAM73A	0.0459537	1.23327	0.510253
FAM76A	0.097766	0.828569	0.616267
FAM78B	0.497273	0	1
FAM89A	0.0661148	0	1
FASLG	0.127381	0.697851	0.648104
FBLIM1	0.35456	0	1
FBXO2	0.859348	0	1
FBXO28	0.747142	0	1
FBXO42	0.734838	0	1
FBXO44	0.874951	0	1
FBXO6	0.916004	0	1
FCAMR	0.904222	0	1
FCER1A	0.609525	0	1
FCER1G	0.697721	0	1
FCGR1A	0.78736	0	1
FCGR1B	0.745016	0	1
FCGR2A	0.0284156	0	1
FCGR2B	0.0187751	0.643866	0.658008
FCGR3A	0.0211223	0	1
FCGR3B	0.19212	0	1
FCN3	0.0203159	0.958514	0.585832
FCRL1	0.758236	0	1
FCRL2	0.63664	0	1
FCRL3	0.775194	0	1
FCRL4	0.451247	0	1
FCRL5	0.714821	0	1
FCRL6	0.0910892	0	1
FCRLA	0.0189073	0.972655	0.585017
FCRLB	0.0225637	1.20863	0.515711
FDPS	0.000313831	0	1
FGGY	0.540001	0	1
FGR	0.51557	0	1
FH	0.198028	0	1
FHAD1	0.633697	0	1
FHL3	0.449969	0	1
FLAD1	0.874445	0	1
FLG	0.817293	0	1
FLG2	0.896663	0	1
FLVCR1	0.862351	0	1
FMN2	0.149836	0	1
FMO1	0.104961	0	1
FMO2	0.544307	0	1
FMO3	0.786105	0	1
FMO4	0.179317	0	1
FMO5	0.64718	0	1
FMO6P	0.580444	0.141741	1
FMOD	0.187391	0	1
FNBP1L	0.151461	0.612832	0.660545
FNDC5	0.792557	0	1
FNDC7	0.851435	0	1
FOXD2	0.0964249	0	1
FOXD3	0.375699	0	1
FOXE3	0.0526755	0	1
FOXJ3	0.787783	0	1
FOXO6	0.619048	0	1
FPGT	0.574155	0	1
FPGT-TNNI3K	0.498682	0.212211	1
FRRS1	0.815584	0	1
FUBP1	0.499841	0	1
FUCA1	0.241338	0	1
G0S2	0.397887	0.328028	1
GABPB2	0.0327767	0.563268	0.67014
GABRD	0.0446688	0	1
GADD45A	0.783863	0	1
GALE	0.095708	0	1
GALNT2	0.239266	0	1
GATAD2B	0.0100239	0	1
GBA	0.00060642	0.832045	0.613055
GBP1	0.646532	0	1
GBP2	0.815821	0	1
GBP3	0.817093	0	1
GBP4	0.690874	0	1
GBP5	0.835999	0	1
GBP6	0.850087	0	1
GBP7	0.680782	0	1
GCLM	0.0512495	0.84322	0.613055
GCSAML	0.659452	0	1
GDAP2	0.443851	0	1
GFI1	0.888514	0	1
GGPS1	0.891544	0	1
GIPC2	0.717943	0	1
GJA4	0.803219	0	1
GJA5	0.322556	0	1
GJA8	0.895184	0	1
GJA9	0.260891	0	1
GJB3	0.915436	0	1
GJB4	0.837413	0	1
GJB5	0.784187	0	1
GJC2	0.321795	0	1
GLIS1	0.461501	0	1
GLMN	0.869716	0	1
GLRX2	0.850105	0	1
GLTPD1	0.954466	0	1
GLUL	0.377292	0	1
GMEB1	0.102295	0	1
GNAI3	0.00189331	0.54983	0.670917
GNAT2	0.000515563	0.630952	0.658008
GNB1	0.0178689	0	1
GNG12	0.822719	0	1
GNG4	0.598097	0	1
GNG5	0.376926	0.308334	1
GNL2	0.570748	0	1
GNPAT	0.522923	0	1
GOLPH3L	0.0299282	0	1
GOLT1A	0.0262198	0.861191	0.613055
GON4L	0.000375493	1.52524	0.440693
GORAB	0.550337	0	1
GPA33	0.252403	0.519112	1
GPATCH2	0.140147	0	1
GPATCH3	0.840568	0	1
GPATCH4	0.655709	0	1
GPBP1L1	0.847902	0	1
GPN2	0.849345	0	1
GPR137B	0.191137	0	1
GPR153	0.903116	0	1
GPR157	0.290266	0	1
GPR161	0.903532	0	1
GPR25	0.834973	0	1
GPR3	0.722345	0	1
GPR37L1	0.0728229	0.723231	0.647549
GPR52	0.316187	0	1
GPR61	0.000868981	1.04967	0.564034
GPR88	0.694252	0	1
GPR89A	0.131946	0	1
GPR89B	0.750891	0	1
GPSM2	0.794212	0	1
GPX7	0.0116114	0	1
GREM2	0.102742	0	1
GRHL3	0.3474	0	1
GRIK3	0.480365	0	1
GSTM1	0.000906017	0.844409	0.613055
GSTM2	0.00381003	0	1
GSTM3	0.00268522	0.874104	0.613055
GSTM4	0.000344082	0	1
GSTM5	0.0040377	1.27854	0.497848
GTF2B	0.00234357	2.32415	0.263636
GUCA2A	0.900277	0	1
GUCA2B	0.937292	0	1
GUK1	0.268502	0.51563	1
H3F3A	0.601398	0	1
H6PD	0.00188678	0	1
HAO2	0.760246	0	1
HAPLN2	0.507227	0	1
HAX1	0.00496516	0.918919	0.599066
HCN3	0.000371496	0.761288	0.636568
HCRTR1	0.290189	0	1
HDAC1	0.0377705	0	1
HDGF	0.0875656	0	1
HEATR1	0.0474991	0.526937	1
HECTD3	0.797739	0	1
HENMT1	0.73865	0	1
HES2	0.857261	0	1
HES3	0.869923	0	1
HES4	0.908398	0	1
HES5	0.0794029	0	1
HEYL	0.38566	0	1
HFE2	0.585077	0	1
HFM1	0.562431	0	1
HHAT	0.365363	0	1
HHIPL2	0.0203463	0	1
HHLA3	0.026547	0.626981	0.658046
HIAT1	0.856579	0	1
HIPK1	0.805757	0	1
HIST2H2AA3	0.888443	0	1
HIST2H2AA4	0.955024	0	1
HIST2H2AB	0.0262706	0.899474	0.606207
HIST2H2AC	0.102173	0.679251	0.652523
HIST2H2BE	0.860778	0	1
HIST2H2BF	0.141789	0	1
HIST2H3A	0.921376	0	1
HIST2H3C	0.776794	0	1
HIST2H3D	0.663905	0	1
HIST2H4A	0.75784	0	1
HIST2H4B	0.60783	0	1
HIST3H2A	0.649624	0	1
HIST3H2BB	0.585498	0	1
HIST3H3	0.829215	0	1
HLX	0.449132	0	1
HMCN1	0.139451	0	1
HMGB4	0.398772	0	1
HMGCL	0.199994	0	1
HMGCS2	0.36108	0	1
HMGN2	0.774062	0	1
HNRNPCL1	0.850862	0	1
HNRNPR	0.747137	0	1
HNRNPU	0.873481	0	1
HOOK1	0.187772	0	1
HORMAD1	0.0234747	0.497183	1
HP1BP3	0.798823	0	1
HPCA	0.3978	0	1
HPCAL4	0.716806	0	1
HPDL	0.570539	0	1
HRNR	0.5152	0	1
HS2ST1	0.231698	0	1
HSD11B1	0.831868	0	1
HSD17B7	0.268533	0.340999	1
HSD3B1	0.39128	0	1
HSD3B2	0.932366	0	1
HSPA6	0.0343438	0.678838	0.652523
HSPB11	0.156335	0.630456	0.658008
HSPB7	0.478665	0.212913	1
HSPG2	0.1882	0	1
HTR1D	0.259846	0	1
HTR6	0.846242	0	1
HYI	0.828906	0	1
IARS2	0.257694	0	1
IBA57	0.365398	0	1
IBA57-AS1	0.824765	0	1
ICMT	0.922686	0	1
ID3	0.178473	0	1
IER5	0.904895	0	1
IFFO2	0.0772727	0	1
IFI16	0.118735	0	1
IFI44	0.22006	0	1
IFI44L	0.759698	0	1
IFI6	0.70282	0	1
IFNLR1	0.779477	0	1
IGFN1	0.731338	0	1
IGSF21	0.704517	0	1
IGSF3	0.339322	0	1
IGSF8	0.576276	0	1
IGSF9	0.514877	0.221999	1
IKBKE	0.0159076	0	1
IL10	0.580781	0	1
IL12RB2	0.564334	0	1
IL19	0.288624	0	1
IL20	0.860834	0	1
IL22RA1	0.239675	0.499122	1
IL23R	0.614789	0	1
IL24	0.907762	0	1
IL6R	0.377951	0	1
ILDR2	0.0234314	0	1
ILF2	0.34312	0	1
INADL	0.0130876	0.980571	0.585017
INPP5B	0.660265	0	1
INSL5	0.0957266	0.390903	1
INSRR	0.670512	0	1
INTS3	0.0845016	0.557168	0.67014
INTS7	0.350562	0	1
IPO13	0.356717	0	1
IPO9	0.246808	0	1
IPP	0.813985	0	1
IQCC	0.121957	0	1
IQGAP3	0.157332	0	1
IRF2BP2	0.565119	0	1
IRF6	0.223168	0	1
ISG15	0.808753	0	1
ISG20L2	0.817736	0	1
ITGA10	0.818145	0	1
ITGB3BP	0.779634	0	1
ITLN1	0.396653	0	1
ITLN2	0.902308	0	1
ITPKB	0.156171	0.697726	0.648104
IVL	0.493424	0	1
IVNS1ABP	0.0179994	0.556102	0.67014
JAK1	0.0327299	0	1
JMJD4	0.887519	0	1
JTB	0.045687	0.666884	0.652523
JUN	0.408489	0	1
KANK4	0.754515	0	1
KCNA10	0.908454	0	1
KCNA2	0.323345	0.371699	1
KCNA3	0.789452	0	1
KCNAB2	0.844973	0	1
KCNC4	0.157408	0	1
KCND3	0.500447	0	1
KCNH1	0.191465	0	1
KCNJ10	0.31805	0	1
KCNJ9	0.463533	0	1
KCNK1	0.335109	0	1
KCNK2	0.66117	0	1
KCNN3	0.822941	0	1
KCNQ4	0.475104	0.237921	1
KCNT2	0.477986	0	1
KCTD3	0.359315	0	1
KDM1A	0.0871931	0.865542	0.613055
KDM4A	0.642848	0	1
KDM5B	0.346307	0	1
KHDRBS1	0.0162011	1.57946	0.423188
KIAA0040	0.535964	0	1
KIAA0319L	0.817345	0	1
KIAA0754	0.753261	0	1
KIAA0907	0.00270818	0	1
KIAA1107	0.758578	0	1
KIAA1324	0.528584	0	1
KIAA1522	0.825215	0	1
KIAA1614	0.719982	0	1
KIAA2013	0.85777	0	1
KIF14	0.120873	0	1
KIF17	0.854973	0	1
KIF1B	0.22512	0	1
KIF21B	0.233135	0	1
KIF2C	0.915832	0	1
KIFAP3	0.230013	0	1
KIRREL	0.0299163	1.45521	0.464694
KISS1	0.239136	0	1
KLF17	0.297748	0	1
KLHDC7A	0.903887	0	1
KLHDC8A	0.132769	0.577641	0.670009
KLHDC9	0.738365	0	1
KLHL12	0.131622	0.394945	1
KLHL17	0.905276	0	1
KLHL20	0.283385	0	1
KLHL21	0.906979	0	1
KMO	0.546267	0	1
KNCN	0.0902444	0.869732	0.613055
KPNA6	0.460433	0	1
KPRP	0.175645	0	1
KRTCAP2	0.00888135	0	1
KTI12	0.00931929	0.575029	0.670009
L1TD1	0.694096	0	1
LACTBL1	0.0680801	0	1
LAD1	0.869521	0	1
LAMB3	0.802679	0	1
LAMC1	0.154254	0.650513	0.657244
LAMC2	0.788194	0	1
LAMTOR2	0.000110317	0.75682	0.636568
LAMTOR5	0.0713689	0.865722	0.613055
LAPTM5	0.843592	0	1
LAX1	0.330557	0	1
LBR	0.195723	0.55988	0.67014
LCE1A	0.283168	0.329481	1
LCE1B	0.811279	0	1
LCE1C	0.688466	0	1
LCE1D	0.453632	0	1
LCE1E	0.663465	0	1
LCE1F	0.272631	0	1
LCE2A	0.888842	0	1
LCE2B	0.696291	0	1
LCE2C	0.633848	0	1
LCE2D	0.765637	0	1
LCE3A	0.84098	0	1
LCE3B	0.524253	0	1
LCE3D	0.771638	0	1
LCE3E	0.135246	0.645712	0.657558
LCE4A	0.68508	0	1
LCE5A	0.769862	0	1
LCE6A	0.737108	0	1
LCK	0.662794	0	1
LDLRAD1	0.806681	0	1
LDLRAD2	0.0389389	0.269774	1
LDLRAP1	0.673275	0	1
LEFTY1	0.0420396	0	1
LEFTY2	0.0459141	1.02877	0.570741
LELP1	0.223326	0	1
LEMD1	0.42762	0	1
LENEP	0.927321	0	1
LEPR	0.2867	0	1
LEPRE1	0.786471	0	1
LEPROT	0.176923	0	1
LGALS8	0.0619507	0.755269	0.636568
LGR6	0.517907	0	1
LHX4	0.849194	0	1
LHX8	0.194756	0	1
LHX9	0.115594	0	1
LIN28A	0.353911	0	1
LIN9	0.309981	0	1
LINGO4	0.288255	0	1
LIX1L	0.893309	0	1
LMNA	0.00161116	1.44112	0.467939
LMO4	0.852248	0	1
LMOD1	0.406525	0	1
LMX1A	0.299268	0	1
LOR	0.529638	0	1
LPAR3	0.88699	0	1
LPGAT1	0.0862028	0	1
LRIF1	0.887922	0	1
LRIG2	0.000904355	2.27257	0.294737
LRP8	0.812065	0	1
LRRC38	0.680588	0	1
LRRC39	0.894217	0	1
LRRC40	0.0856904	0	1
LRRC41	0.844158	0	1
LRRC42	0.195048	0	1
LRRC47	0.829434	0	1
LRRC52	0.138529	0	1
LRRC53	0.608248	0	1
LRRC71	0.486011	0	1
LRRC8B	0.13801	0.557248	0.67014
LRRC8C	0.529904	0	1
LRRC8D	0.0021747	2.41988	0.253608
LRRIQ3	0.738942	0	1
LRRN2	0.254972	0	1
LSM10	0.115333	0.802438	0.624984
LURAP1	0.711335	0	1
LUZP1	0.144591	0	1
LY9	0.644922	0	1
LYPD8	0.885535	0	1
LYPLA2	0.385186	0	1
LYPLAL1	0.000120085	0.70224	0.648104
LYSMD1	0.0691622	0	1
LYST	0.664132	0	1
LZIC	0.000781298	2.53972	0.205063
MAB21L3	0.838634	0	1
MACF1	0.794837	0	1
MAD2L2	0.90658	0	1
MAEL	0.38081	0	1
MAGI3	0.661772	0	1
MAGOH	0.0668331	0	1
MAN1A2	0.0283069	1.4199	0.468847
MAN1C1	0.588648	0	1
MANEAL	0.778199	0	1
MAP10	0.249616	0	1
MAP1LC3C	0.705552	0	1
MAP3K6	0.816855	0	1
MAP7D1	0.436188	0	1
MAPKAPK2	0.726515	0	1
MARC1	0.342812	0	1
MARC2	0.111606	0	1
MARCKSL1	0.00699899	1.10607	0.547744
MARK1	0.341162	0	1
MASP2	0.870412	0	1
MAST2	0.813503	0	1
MATN1	0.752736	0	1
MCL1	0.0225784	0	1
MCOLN2	0.861762	0	1
MCOLN3	0.359481	0	1
MDM4	0.240705	0	1
MDS2	0.248961	0.4603	1
MEAF6	0.696095	0	1
MECR	0.75221	0	1
MED18	0.144847	0	1
MED8	0.894438	0	1
MEF2D	0.00453356	0	1
MEGF6	0.464333	0.23418	1
METTL11B	0.0581157	0	1
METTL13	0.615421	0	1
METTL18	0.136894	0.397033	1
MEX3A	0.000456423	0	1
MFAP2	0.359739	0.278397	1
MFN2	0.82962	0	1
MFSD2A	0.401597	0	1
MFSD4	0.257566	0.266831	1
MGST3	0.0432184	0.995031	0.58264
MIA3	0.00708353	0	1
MIB2	0.1453	0	1
MIER1	0.115007	0	1
MIIP	0.902122	0	1
MINOS1	0.850359	0	1
MINOS1-NBL1	0.94815	0	1
MIXL1	0.0573229	0	1
MKNK1	0.185835	0	1
MLLT11	0.675998	0	1
MMACHC	0.729052	0	1
MMEL1	0.22281	0	1
MMP23B	0.011016	0	1
MNDA	0.337821	0	1
MOB3C	0.394641	0	1
MORN1	0.634994	0	1
MOV10	0.000111694	0	1
MPC2	0.19103	0	1
MPL	0.65465	0	1
MPZ	0.71921	0	1
MPZL1	0.318968	0	1
MR1	0.843997	0	1
MROH7	0.151119	0.581516	0.669076
MROH7-TTC4	0.301168	0	1
MROH9	0.752974	0	1
MRPL20	0.956061	0	1
MRPL24	0.0357503	1.21969	0.513472
MRPL37	0.579201	0	1
MRPL55	0.292247	0.406217	1
MRPL9	0.0422529	0	1
MRPS14	0.0874433	0.838523	0.613055
MRPS15	0.615564	0.145242	1
MRPS21	0.00570384	0	1
MRTO4	0.0665661	0.606989	0.662241
MSH4	0.260421	0.1793	1
MSTO1	0.00290383	0	1
MT1HL1	0.122401	0	1
MTF1	0.441204	0.259067	1
MTF2	0.184054	0	1
MTFR1L	0.753208	0	1
MTHFR	0.683602	0	1
MTMR11	0.873311	0	1
MTOR	0.0436282	1.13319	0.540749
MTR	0.086613	0	1
MTRNR2L11	0.889106	0	1
MTX1	0.0199975	0	1
MUC1	0.013986	0	1
MUL1	0.115186	0	1
MUTYH	0.835794	0	1
MXRA8	0.93254	0	1
MYBPH	0.234597	0.277236	1
MYBPHL	0.0205951	0.588612	0.668756
MYCBP	0.180393	0	1
MYCL	0.493074	0	1
MYOC	0.876313	0	1
MYOG	0.391578	0	1
MYOM3	0.647458	0	1
MYSM1	0.867316	0	1
NADK	0.0122192	0	1
NASP	0.3217	0.382008	1
NAV1	0.560152	0	1
NBL1	0.544262	0	1
NBPF10	0.242164	0	1
NBPF15	0.745681	0	1
NBPF3	0.044906	0	1
NBPF4	0.710851	0	1
NBPF6	0.895938	0	1
NCDN	0.835718	0	1
NCF2	0.0593261	0	1
NCMAP	0.375598	0	1
NCSTN	0.253089	0	1
NDC1	0.790634	0	1
NDUFS2	0.696396	0	1
NDUFS5	0.888382	0	1
NECAP2	0.0607202	0	1
NEK2	0.115995	0.427673	1
NEK7	0.219349	0	1
NENF	0.8275	0	1
NES	0.849643	0	1
NEXN	0.408852	0	1
NFASC	0.165636	0	1
NFYC	0.605016	0	1
NGF	0.736398	0	1
NHLH1	0.6468	0	1
NHLH2	0.540303	0	1
NID1	0.259775	0.388816	1
NIPAL3	0.0881283	0.641032	0.658008
NIT1	0.702826	0	1
NKAIN1	0.492304	0	1
NLRP3	0.87062	0	1
NME7	0.287707	0	1
NMNAT1	0.102107	0.815641	0.620839
NMNAT2	0.766306	0	1
NOC2L	0.883155	0	1
NOL9	0.854129	0	1
NOS1AP	0.674827	0	1
NOTCH2	0.0297725	1.14592	0.5375
NOTCH2NL	0.638038	0	1
NPHP4	0.60804	0	1
NPHS2	0.613608	0	1
NPL	0.849482	0	1
NPPA	0.368389	0	1
NPPB	0.557329	0	1
NPR1	0.636096	0	1
NR0B2	0.915827	0	1
NR1I3	0.896374	0	1
NR5A2	0.388303	0.266728	1
NRAS	0.829913	0	1
NRD1	0.0442797	0	1
NSL1	0.843566	0	1
NSUN4	0.761422	0	1
NT5C1A	0.801684	0	1
NTNG1	0.45995	0	1
NTPCR	0.119595	0	1
NTRK1	0.821894	0	1
NUAK2	0.163067	0	1
NUCKS1	0.50829	0	1
NUDC	0.805932	0	1
NUDT17	0.68484	0	1
NUF2	0.889184	0	1
NUP133	0.831866	0	1
NUP210L	0.0533503	0	1
NVL	0.749309	0	1
OAZ3	0.0462529	1.0184	0.576673
OBSCN	0.541717	0	1
OCLM	0.0902671	0	1
ODF2L	0.408396	0	1
OLFM3	0.135747	0.670612	0.652523
OLFML2B	0.0745427	0	1
OLFML3	0.83396	0	1
OMA1	0.58764	0	1
OPN3	0.372878	0	1
OPRD1	0.0676531	0	1
OPTC	0.387398	0	1
OR10J1	0.289914	0	1
OR10J3	0.828679	0	1
OR10J5	0.050413	0	1
OR10K1	0.26205	0	1
OR10K2	0.0834024	0	1
OR10R2	0.255328	0	1
OR10T2	0.46307	0.165322	1
OR10X1	0.826113	0	1
OR10Z1	0.810659	0	1
OR11L1	0.782827	0	1
OR13G1	0.864527	0	1
OR14A16	0.199374	0	1
OR14A2	0.663915	0	1
OR14C36	0.96136	0	1
OR14I1	0.802584	0	1
OR14K1	0.3887	0.318752	1
OR1C1	0.0732322	0.67708	0.652523
OR2AJ1	0.749693	0	1
OR2AK2	0.743038	0	1
OR2B11	0.635328	0	1
OR2C3	0.920782	0	1
OR2G2	0.210881	0.494355	1
OR2G3	0.360193	0	1
OR2G6	0.873796	0	1
OR2L13	0.0189581	1.20413	0.515711
OR2L2	0.714011	0	1
OR2L3	0.86786	0	1
OR2L5	0.763147	0	1
OR2L8	0.56036	0	1
OR2M2	0.718894	0	1
OR2M3	0.113569	0	1
OR2M4	0.313153	0	1
OR2M5	0.875807	0	1
OR2M7	0.966972	0	1
OR2T1	0.827303	0	1
OR2T10	0.970546	0	1
OR2T11	0.867974	0	1
OR2T12	0.931787	0	1
OR2T27	0.762624	0	1
OR2T3	0.76955	0	1
OR2T33	0.458159	0.269678	1
OR2T34	0.952126	0	1
OR2T4	0.104851	0.700105	0.648104
OR2T5	0.750633	0	1
OR2T6	0.908381	0	1
OR2T8	0.515156	0	1
OR2W3	0.260545	0	1
OR6F1	0.779638	0	1
OR6K2	0.450868	0	1
OR6K3	0.127611	0.859419	0.613055
OR6K6	0.354403	0	1
OR6N1	0.378757	0	1
OR6N2	0.0543011	1.10756	0.547744
OR6P1	0.129684	0	1
OR6Y1	0.876303	0	1
ORC1	0.0204988	0	1
OSBPL9	0.0925627	0	1
OSCP1	0.5656	0.154901	1
OTUD3	0.85147	0	1
OTUD7B	0.698699	0	1
OVGP1	0.898197	0	1
OXCT2	0.0924938	0	1
PABPC4	0.37495	0	1
PADI1	0.556548	0	1
PADI2	0.633824	0	1
PADI3	0.85953	0	1
PADI4	0.781461	0	1
PAFAH2	0.0570716	0	1
PALMD	0.416393	0	1
PANK4	0.808056	0	1
PAPPA2	0.0778806	0.46024	1
PAQR6	0.354486	0	1
PAQR7	0.791035	0	1
PARK7	0.91487	0	1
PARP1	0.174028	0.605794	0.662241
PARS2	0.204842	0	1
PAX7	0.236506	0	1
PBX1	0.783608	0	1
PBXIP1	0.800571	0	1
PCNXL2	0.413462	0	1
PCP4L1	0.59719	0	1
PCSK9	0.568695	0	1
PDC	0.611124	0	1
PDE4DIP	0.0121398	0	1
PDIK1L	0.683347	0	1
PDPN	0.60105	0	1
PDZK1	0.20994	0	1
PDZK1IP1	0.0354005	0	1
PEA15	0.319195	0	1
PEAR1	0.0183968	0.832296	0.613055
PEF1	0.396523	0	1
PER3	0.799762	0	1
PEX10	0.88899	0	1
PEX11B	0.8702	0	1
PEX14	0.628357	0	1
PEX19	0.745365	0	1
PFDN2	0.539685	0	1
PFKFB2	0.72548	0	1
PGBD2	0.772109	0	1
PGBD5	0.680324	0	1
PGD	0.327832	0	1
PGLYRP3	0.509067	0	1
PGLYRP4	0.83407	0	1
PGM1	0.370932	0	1
PHACTR4	0.0627014	0	1
PHC2	0.778894	0	1
PHF13	0.915084	0	1
PHGDH	0.426366	0	1
PHLDA3	0.875794	0	1
PHTF1	0.808575	0	1
PI4KB	0.77148	0	1
PIAS3	0.595464	0	1
PIFO	0.179067	0	1
PIGC	0.775103	0	1
PIGK	0.87974	0	1
PIGM	0.285329	0	1
PIGR	0.837338	0	1
PIGV	0.845564	0	1
PIK3C2B	0.44945	0	1
PIK3CD	0.00113683	1.89932	0.327419
PIK3R3	0.929497	0	1
PINK1	0.47492	0	1
PIP5K1A	0.523587	0.198531	1
PITHD1	0.239348	0	1
PKLR	0.000383787	0.614568	0.660545
PKN2	0.00160259	2.42165	0.253608
PKP1	0.839443	0	1
PLA2G2A	0.356194	0	1
PLA2G2C	0.590257	0	1
PLA2G2D	0.749708	0	1
PLA2G2E	0.885563	0	1
PLA2G2F	0.512122	0	1
PLA2G4A	0.287049	0.384644	1
PLA2G5	0.466082	0	1
PLCH2	0.846044	0	1
PLD5	0.843169	0	1
PLEKHA6	0.0470525	0	1
PLEKHG5	0.860327	0	1
PLEKHM2	0.608533	0	1
PLEKHN1	0.648195	0.104164	1
PLEKHO1	0.105072	0	1
PLK3	0.940451	0	1
PLOD1	0.777905	0	1
PLXNA2	0.855753	0	1
PM20D1	0.388026	0	1
PMF1	0.00768835	1.45658	0.464694
PMF1-BGLAP	0.00464784	1.74762	0.383871
PMVK	0.608283	0.101488	1
PODN	0.122112	0.771643	0.636568
POGK	0.0230949	0	1
POGZ	0.107674	0	1
POLR3C	0.803545	0	1
POLR3GL	0.936179	0	1
POMGNT1	0.336289	0	1
POU2F1	0.0281999	0.680348	0.652523
POU3F1	0.13693	0	1
PPAP2B	0.513115	0	1
PPCS	0.914658	0	1
PPFIA4	0.352748	0	1
PPIE	0.520746	0	1
PPIH	0.913497	0	1
PPM1J	3.66074e-05	1.4107	0.468847
PPOX	0.715956	0	1
PPP1R12B	0.125179	0	1
PPP1R15B	0.0937142	0	1
PPP1R8	0.316907	0	1
PPP2R5A	0.214143	0	1
PPT1	0.620371	0	1
PQLC2	0.0990868	0.781933	0.636546
PRAMEF1	0.861406	0	1
PRAMEF11	0.836321	0	1
PRAMEF12	0.843482	0	1
PRAMEF2	0.848511	0	1
PRAMEF3	0.61195	0	1
PRAMEF6	0.572688	0	1
PRCC	0.865644	0	1
PRDM16	0.56276	0	1
PRDM2	0.634183	0	1
PRDX1	0.762923	0	1
PRDX6	0.153514	0	1
PRELP	0.527422	0	1
PRG4	0.140512	0.425939	1
PRKAA2	0.702519	0	1
PRKAB2	0.656631	0	1
PRKACB	0.43829	0	1
PRKCZ	0.0671721	0	1
PRMT6	0.135411	0.710167	0.648104
PROK1	0.075857	0.93637	0.591866
PROX1	0.381017	0	1
PRPF3	0.0138077	0	1
PRPF38A	0.00747375	0	1
PRPF38B	0.837735	0	1
PRR9	0.658682	0	1
PRRC2C	0.576299	0	1
PRRX1	0.0705663	0	1
PRSS38	0.913243	0	1
PRUNE	0.250376	0	1
PSEN2	0.750072	0	1
PSMA5	0.0180233	0	1
PSMB2	0.852416	0	1
PSMB4	0.236437	0.531367	1
PSMD4	0.791301	0	1
PSRC1	0.052024	0	1
PTAFR	0.203579	0	1
PTBP2	0.597061	0	1
PTCH2	0.763677	0	1
PTCHD2	0.631718	0	1
PTGER3	0.0519389	1.1333	0.540749
PTGFR	0.401611	0	1
PTGFRN	0.728294	0	1
PTGS2	0.0908716	0.931232	0.592569
PTP4A2	0.0799393	0.968427	0.585017
PTPN14	0.876093	0	1
PTPN22	0.550866	0	1
PTPN7	0.0997758	0.934359	0.59221
PTPRC	0.105671	0.723573	0.647549
PTPRF	0.676523	0	1
PTPRU	0.473948	0	1
PUM1	0.0644157	0.945817	0.587762
PUSL1	0.930614	0	1
PVRL4	0.103108	0	1
PYCR2	0.031205	1.16226	0.529371
PYGO2	0.0158233	0.769836	0.636568
PYHIN1	0.619775	0	1
QSOX1	0.884821	0	1
RAB13	0.0733595	0	1
RAB25	5.04379e-05	0	1
RAB3B	0.0126034	0	1
RAB3GAP2	0.107981	0.703405	0.648104
RAB42	0.0129643	0	1
RAB4A	0.639954	0	1
RAB7L1	0.906044	0	1
RABGGTB	0.680099	0	1
RABIF	0.39194	0	1
RAD54L	0.877008	0	1
RALGPS2	0.0548	0.983099	0.585017
RAP1A	0.611443	0	1
RAP1GAP	0.89039	0	1
RASAL2	0.135561	0	1
RASSF5	0.0261746	1.20833	0.515711
RAVER2	0.103626	0	1
RBBP4	0.656223	0	1
RBBP5	0.00765656	1.58001	0.423188
RBM15	0.0781333	0	1
RBM34	0.833602	0	1
RBM8A	0.867364	0	1
RBMXL1	0.84002	0	1
RBP7	1.54711e-06	4.46159	0.02
RC3H1	0.120235	0	1
RCAN3	0.103797	0	1
RCC1	0.0236308	0	1
RCC2	0.649121	0	1
RCOR3	0.248417	0	1
RCSD1	0.642568	0	1
RD3	0.499295	0	1
REG4	0.0380854	0	1
REN	0.338134	0	1
RER1	0.829039	0	1
RERE	0.672388	0	1
RFWD2	0.0420469	0.901516	0.606207
RFX5	0.683536	0	1
RGL1	0.0598634	0	1
RGS1	0.788446	0	1
RGS13	0.746037	0	1
RGS16	0.099228	0	1
RGS18	0.897466	0	1
RGS2	0.347759	0	1
RGS21	0.94448	0	1
RGS4	0.016012	0	1
RGS5	0.139151	0.39957	1
RGS8	0.000908629	1.88094	0.327419
RGSL1	0.519502	0	1
RHBDL2	0.182794	0	1
RHBG	0.400936	0	1
RHCE	0.805497	0	1
RHD	0.053002	0	1
RHOC	1.24454e-05	3.1293	0.0425532
RHOU	0.781143	0	1
RIIAD1	0.332345	0	1
RIMKLA	0.956205	0	1
RIMS3	0.709774	0	1
RIT1	0.00079294	0	1
RLF	0.290245	0	1
RNASEL	0.233666	0	1
RNF11	0.00968743	0	1
RNF115	0.865726	0	1
RNF186	0.205925	0.580399	0.669772
RNF187	0.248916	0	1
RNF19B	0.52108	0	1
RNF2	0.0311438	0	1
RNF207	0.872484	0	1
RNF220	0.800652	0	1
RNF223	0.864787	0	1
RNPC3	0.363328	0	1
RNPEP	0.0626449	0	1
ROR1	0.23383	0	1
RORC	0.1184	0	1
RPA2	0.47123	0	1
RPAP2	0.888523	0	1
RPE65	0.869661	0	1
RPF1	0.480341	0.0862272	1
RPL11	0.306703	0	1
RPL22	0.80945	0	1
RPL5	0.607283	0	1
RPRD2	0.00473963	0	1
RPS27	0.00855527	1.25283	0.505593
RPS6KA1	0.457437	0.248271	1
RPS6KC1	0.629563	0	1
RPS8	0.915002	0	1
RPTN	0.498268	0	1
RRAGC	0.476894	0	1
RRNAD1	0.0299337	1.07138	0.559248
RRP15	1.47519e-07	0	1
RSBN1	0.462569	0.217582	1
RSC1A1	0.891547	0	1
RSG1	0.577744	0	1
RSPO1	0.493478	0	1
RTCA	0.766245	0	1
RUNX3	0.0259806	1.42636	0.468847
RUSC1	0.000233332	0.9645	0.58539
RWDD3	0.58041	0.133043	1
RXFP4	0.000429195	0	1
RXRG	0.822353	0	1
S100A1	0.293263	0	1
S100A10	0.0752163	0	1
S100A11	0.0805333	0	1
S100A12	0.886695	0	1
S100A13	0.849458	0	1
S100A14	0.824624	0	1
S100A16	0.809065	0	1
S100A2	0.161102	0.582787	0.669076
S100A3	0.4561	0	1
S100A4	0.254323	0	1
S100A5	0.320677	0	1
S100A6	0.868782	0	1
S100A7	0.902748	0	1
S100A7A	0.94206	0	1
S100A7L2	0.0709927	0.948483	0.586375
S100A8	0.905743	0	1
S100A9	0.944715	0	1
S100PBP	0.57924	0	1
S1PR1	0.844411	0	1
SAMD11	0.883065	0	1
SAMD13	0.252497	0	1
SARS	0.483164	0	1
SASS6	0.889932	0	1
SCAMP3	0.000416014	0.853168	0.613055
SCCPDH	0.409304	0	1
SCMH1	0.382055	0	1
SCNM1	0.0843403	0.88858	0.60744
SCNN1D	0.935537	0	1
SCP2	0.27401	0	1
SCYL3	0.0726659	0	1
SDC3	0.405628	0	1
SDCCAG8	0.00881904	0.760627	0.636568
SDE2	0.540146	0	1
SDF4	0.881975	0	1
SDHB	0.298615	0.371713	1
SDHC	0.155052	0	1
SEC16B	0.202992	0	1
SELE	0.789261	0	1
SELENBP1	0.699347	0	1
SELL	0.840749	0	1
SELP	0.894733	0	1
SEMA4A	0.0205853	1.38427	0.468847
SEMA6C	0.0237998	0.775755	0.636568
SEPN1	0.614656	0	1
[truncated: 16,245 more rows]

## Sheet: Supplementary Table 15
Quantitative trait. eGFR
[truncated: 17,754 more rows]

[truncated: 49 more sheets: Supplementary Table 16, Supplementary Table 17, Supplementary Table 18, Supplementary Table 19, Supplementary Table 20, Supplementary Table 21, Supplementary Table 22, Supplementary Table 23, Supplementary Table 24, Supplementary Table 25, Supplementary Table 26, Supplementary Table 27, Supplementary Table 28, Supplementary Table 29, Supplementary Table 30, Supplementary Table 31, Supplementary Table 32, Supplementary Table 33, Supplementary Table 34, Supplementary Table 35 …]
